# Supplementary material for: Crystal structure of 9-amino­acridinium chloride N,N-di­methyl­formamide monosolvate
Source: Acta Crystallogr E Crystallogr Commun. 2021 Nov 16;77(Pt 12):1303–6. doi: 10.1107/S2056989021011816 (PMC8647755; doi:10.1107/S2056989021011816)
Supplement: Supplementary file 1 [file e-77-01303-sup1.cif]

##############################################################################
#                                                                            #
# This CIF contains the data in a paper accepted for publication in          #
# Acta Crystallographica Section E. It conforms to the requirements of       #
# Notes for Authors for Acta Crystallographica Section E, and has been       #
# peer reviewed under the auspices of the IUCr Commission on Journals.       #
#                                                                            #
# Full details of the Crystallographic Information File format               #
# are given in the paper "The Crystallographic Information File (CIF):       #
# a New Standard Archive File for Crystallography" by S. R. Hall, F. H.      #
# Allen and I. D. Brown [Acta Cryst. (1991), A47, 655-685].                  #
#                                                                            #
# The current version of the core CIF dictionary is obtainable from          #
# ftp://ftp.iucr.org/pub/cif_core.dic.                                       #
#                                                                            #
# Software is freely available for graphical display of the structure(s)     #
# in this CIF. For information consult the CIF software page                 #
# http://www.iucr.org/resources/cif/software.                                #
#                                                                            #
# This file may be used for bona fide research purposes within the           #
# scientific community so long as proper attribution is given to the journal # 
# article from which it was obtained.                                        #
#                                                                            #
##############################################################################
data_I
_audit_creation_method
;
Olex2 1.3
(compiled 2020.11.12 svn.r5f609507 for OlexSys, GUI svn.r6408)
;
_journal_date_recd_electronic     2021-10-15
_journal_date_accepted     2021-11-08
_journal_name_full     'Acta Crystallographica, Section E'
_journal_year     2021
_journal_volume     77
_journal_issue     12
_journal_page_first     0
_journal_page_last     0
_journal_paper_category     GO
_journal_paper_doi     10.1107/S2056989021011816
_journal_coeditor_code     DX2038
_publ_contact_author_name     'Igor O. Fritsky'
_publ_contact_author_address
;
Department of Chemistry, Taras Shevchenko National University of Kyiv,
Volodymyrska St. 64, Kyiv 01601, Ukraine
;
_publ_contact_author_email     'ifritsky@univ.kiev.ua'
_publ_contact_author_fax     ?
_publ_contact_author_phone     ?
_publ_section_title
;
Crystal structure of 9-aminoacridinium chloride
<i>N</i>,<i>N</i>-dimethylformamide monosolvate
;
loop_
    _publ_author_name
    _publ_author_footnote
    _publ_author_address
    'Fritsky, Igor O.' .
;
Department of Chemistry, Taras Shevchenko National University of Kyiv,
Volodymyrska St. 64, Kyiv 01601, Ukraine
;
    'Sirenko, Valerii Y.' .
;
Department of Chemistry, Taras Shevchenko National University of Kyiv,
Volodymyrska St. 64, Kyiv 01601, Ukraine
;
    'Shova, Sergiu' .
;
Department of Inorganic Polymers,
"Petru Poni" Institute of Macromolecular Chemistry,
Romanian Academy of Science, Aleea Grigore Ghica Voda 41-A, Iasi,
700487, Romania
;
    'Kucheriv, Olesia I.' .
;
Department of Chemistry, Taras Shevchenko National University of Kyiv,
Volodymyrska St. 64, Kyiv 01601, Ukraine
;
    'Gural'skiy, Il'ya A.' .
;
Department of Chemistry, Taras Shevchenko National University of Kyiv,
Volodymyrska St. 64, Kyiv 01601, Ukraine
;
_publ_section_synopsis
;
9-Aminoacridinium chloride <i>N</i>,<i>N</i>-dimethylformamide monosolvate was
found to crystallize in the monoclinic space group <i>P</i>2~1~/<i>c</i>. The
crystal structure of this compound is stabilized by N---H...O and N---H...Cl
hydrogen bonds, as well as \p--\p stacking.
;
_chemical_name_systematic
;
9-Aminoacridinium chloride <i>N</i>,<i>N</i>-dimethylformamide monosolvate
;
_chemical_name_common     ?
_chemical_formula_moiety     'C13 H11 N2 +, Cl -, C3 H7 N O'
_chemical_formula_sum     'C16 H18 Cl N3 O'
_chemical_formula_iupac     'C13 H11 N2 +, Cl -, C3 H7 N O'
_chemical_formula_weight     303.78
_chemical_melting_point     ?
_space_group_crystal_system     monoclinic
_space_group_name_H-M_alt     'P 1 21/c 1'
_space_group_name_Hall     '-P 2ybc'
loop_
    _space_group_symop_operation_xyz
    'x, y, z'
    '-x, y+1/2, -z+1/2'
    '-x, -y, -z'
    'x, -y-1/2, z-1/2'
_cell_length_a     10.5819(7)
_cell_length_b     42.705(2)
_cell_length_c     7.2531(6)
_cell_angle_alpha     90
_cell_angle_beta     108.800(8)
_cell_angle_gamma     90
_cell_volume     3102.8(4)
_cell_formula_units_Z     8
_cell_measurement_reflns_used     3798
_cell_measurement_theta_min     2.1170
_cell_measurement_theta_max     26.7330
_cell_measurement_temperature     293(2)
_exptl_crystal_description     block
_exptl_crystal_colour     'clear intense yellow'
_exptl_crystal_size_max     0.3
_exptl_crystal_size_mid     0.2
_exptl_crystal_size_min     0.15
_exptl_crystal_density_diffrn     1.301
_exptl_crystal_density_meas     ?
_exptl_crystal_density_method     ?
_exptl_crystal_F_000     1280
_exptl_absorpt_coefficient_mu     0.249
_exptl_absorpt_correction_type     multi-scan
_exptl_absorpt_process_details
;
(CrysAlisPro; Rigaku OD, 2019)
;
_exptl_absorpt_correction_T_min     0.95544
_exptl_absorpt_correction_T_max     1.00000
_diffrn_ambient_temperature     293(2)
_diffrn_source     ?
_diffrn_radiation_type     MoK\a
_diffrn_radiation_wavelength     0.71073
_diffrn_measurement_device_type     'Xcalibur, Eos'
_diffrn_measurement_device     'four-circle diffractometer'
_diffrn_measurement_method     '\w scans'
_diffrn_detector_area_resol_mean     8.0797
_diffrn_reflns_number     12374
_diffrn_reflns_av_R_equivalents     0.0402
_diffrn_reflns_av_unetI/netI     0.0761
_diffrn_reflns_theta_min     1.907
_diffrn_reflns_theta_max     25.023
_diffrn_reflns_theta_full     25.023
_diffrn_measured_fraction_theta_max     0.999
_diffrn_measured_fraction_theta_full     0.999
_diffrn_reflns_limit_h_min     -8
_diffrn_reflns_limit_h_max     12
_diffrn_reflns_limit_k_min     -34
_diffrn_reflns_limit_k_max     50
_diffrn_reflns_limit_l_min     -8
_diffrn_reflns_limit_l_max     8
_refine_special_details     ?
_reflns_number_total     5491
_reflns_number_gt     3496
_reflns_threshold_expression     'I > 2\s(I)'
_refine_ls_structure_factor_coef     Fsqd
_refine_ls_matrix_type     full
_refine_ls_R_factor_all     0.1353
_refine_ls_R_factor_gt     0.0845
_refine_ls_wR_factor_gt     0.1729
_refine_ls_wR_factor_ref     0.1991
_refine_ls_goodness_of_fit_ref     1.099
_refine_ls_restrained_S_all     1.099
_refine_ls_number_reflns     5491
_refine_ls_number_parameters     383
_refine_ls_number_restraints     0
_refine_ls_hydrogen_treatment     constr
_refine_ls_weighting_scheme     calc
_refine_ls_weighting_details
              'w=1/[\s^2^(Fo^2^)+(0.0638P)^2^+2.1432P] where P=(Fo^2^+2Fc^2^)/3'
_atom_sites_solution_hydrogens     geom
_atom_sites_solution_primary     ?
_atom_sites_solution_secondary     ?
_refine_ls_shift/su_max     0.001
_refine_ls_shift/su_mean     0.000
_refine_diff_density_max     0.577
_refine_diff_density_min     -0.268
_refine_ls_extinction_method     none
_refine_ls_extinction_coef     .
loop_
    _atom_type_symbol
    _atom_type_description
    _atom_type_scat_dispersion_real
    _atom_type_scat_dispersion_imag
    _atom_type_scat_source
    'C' 'C' 0.0033 0.0016
                         'International Tables Vol C Tables 4.2.6.8 and 6.1.1.4'
    'H' 'H' 0.0000 0.0000
                         'International Tables Vol C Tables 4.2.6.8 and 6.1.1.4'
    'Cl' 'Cl' 0.1484 0.1585
                         'International Tables Vol C Tables 4.2.6.8 and 6.1.1.4'
    'N' 'N' 0.0061 0.0033
                         'International Tables Vol C Tables 4.2.6.8 and 6.1.1.4'
    'O' 'O' 0.0106 0.0060
                         'International Tables Vol C Tables 4.2.6.8 and 6.1.1.4'
_computing_data_collection
;
CrysAlisPro (Rigaku OD, 2019)
;
_computing_cell_refinement
;
CrysAlisPro (Rigaku OD, 2019)
;
_computing_data_reduction
;
CrysAlisPro (Rigaku OD, 2019)
;
_computing_structure_solution
;
ShelXT (Sheldrick, 2015a)
;
_computing_structure_refinement
;
<i>SHELXL2018/3</i> (Sheldrick, 2015b)
;
_computing_molecular_graphics
;
<i>OLEX2</i> (Dolomanov et al., 2009)
;
_computing_publication_material
;
<i>OLEX2</i> (Dolomanov et al., 2009)
;
loop_
    _atom_site_type_symbol
    _atom_site_label
    _atom_site_fract_x
    _atom_site_fract_y
    _atom_site_fract_z
    _atom_site_U_iso_or_equiv
    _atom_site_adp_type
    _atom_site_calc_flag
    _atom_site_occupancy
    _atom_site_disorder_assembly
    _atom_site_disorder_group
    Cl Cl2 0.52995(11) 0.60004(2) 0.42541(19) 0.0646(4) Uani d 1 . .
    Cl Cl1 0.92064(11) 0.65087(2) 0.79353(19) 0.0652(4) Uani d 1 . .
    N N2 0.4780(3) 0.75521(8) 0.2516(5) 0.0473(9) Uani d 1 . .
    H H2 0.439961 0.772953 0.214055 0.057 Uiso calc 1 . .
    N N4 0.8349(3) 0.58046(8) 0.6530(5) 0.0558(10) Uani d 1 . .
    H H4A 0.753411 0.581081 0.577485 0.067 Uiso calc 1 . .
    H H4B 0.875157 0.597465 0.702537 0.067 Uiso calc 1 . .
    N N1 0.6495(3) 0.67060(8) 0.4611(5) 0.0546(10) Uani d 1 . .
    H H1A 0.729108 0.669943 0.542722 0.066 Uiso calc 1 . .
    H H1B 0.604150 0.653625 0.427738 0.066 Uiso calc 1 . .
    N N5 1.0324(4) 0.49648(8) 0.7759(5) 0.0572(10) Uani d 1 . .
    H H5A 1.074306 0.478926 0.801115 0.069 Uiso calc 1 . .
    N N3 0.1963(4) 0.84737(8) -0.0005(6) 0.0591(10) Uani d 1 . .
    N N6 1.3057(4) 0.40331(10) 0.9714(6) 0.0646(11) Uani d 1 . .
    C C2 0.6704(4) 0.72613(9) 0.4405(6) 0.0407(10) Uani d 1 . .
    C C7 0.6074(4) 0.75488(9) 0.3723(6) 0.0419(10) Uani d 1 . .
    C C29 0.8324(4) 0.52493(9) 0.6113(6) 0.0441(10) Uani d 1 . .
    C C1 0.5973(4) 0.69747(9) 0.3876(6) 0.0411(10) Uani d 1 . .
    C C13 0.4638(4) 0.69898(9) 0.2499(6) 0.0415(10) Uani d 1 . .
    C C17 0.8978(4) 0.55353(9) 0.6925(6) 0.0433(10) Uani d 1 . .
    C C8 0.4070(4) 0.72836(9) 0.1884(6) 0.0427(10) Uani d 1 . .
    C C18 1.0344(4) 0.55202(10) 0.8188(6) 0.0469(10) Uani d 1 . .
    C C12 0.3863(4) 0.67215(10) 0.1781(6) 0.0502(11) Uani d 1 . .
    H H12 0.421945 0.652389 0.216721 0.060 Uiso calc 1 . .
    C C3 0.8063(4) 0.72726(10) 0.5627(6) 0.0478(11) Uani d 1 . .
    H H3 0.851443 0.708777 0.610598 0.057 Uiso calc 1 . .
    C C23 1.0976(4) 0.52306(10) 0.8578(6) 0.0486(11) Uani d 1 . .
    C C11 0.2594(4) 0.67488(11) 0.0522(6) 0.0575(12) Uani d 1 . .
    H H11 0.209574 0.656968 0.004566 0.069 Uiso calc 1 . .
    C C6 0.6752(5) 0.78324(10) 0.4249(6) 0.0533(12) Uani d 1 . .
    H H6 0.631891 0.802055 0.380356 0.064 Uiso calc 1 . .
    C C24 0.9034(5) 0.49659(10) 0.6557(6) 0.0496(11) Uani d 1 . .
    O O1 0.3482(5) 0.81000(10) 0.1214(7) 0.1213(17) Uani d 1 . .
    C C19 1.1073(4) 0.57874(11) 0.9076(7) 0.0578(12) Uani d 1 . .
    H H19 1.067290 0.598375 0.884741 0.069 Uiso calc 1 . .
    C C28 0.6990(4) 0.52341(10) 0.4876(7) 0.0593(12) Uani d 1 . .
    H H28 0.649844 0.541808 0.454043 0.071 Uiso calc 1 . .
    C C9 0.2745(4) 0.73091(11) 0.0596(7) 0.0575(12) Uani d 1 . .
    H H9 0.236582 0.750446 0.020291 0.069 Uiso calc 1 . .
    C C4 0.8703(4) 0.75517(10) 0.6096(6) 0.0559(12) Uani d 1 . .
    H H4 0.959115 0.755529 0.688614 0.067 Uiso calc 1 . .
    C C5 0.8052(5) 0.78322(11) 0.5416(6) 0.0595(13) Uani d 1 . .
    H H5 0.850566 0.802089 0.575935 0.071 Uiso calc 1 . .
    C C22 1.2312(5) 0.52056(12) 0.9817(7) 0.0634(13) Uani d 1 . .
    H H22 1.273053 0.501138 1.006910 0.076 Uiso calc 1 . .
    C C10 0.2037(5) 0.70426(11) -0.0055(7) 0.0625(13) Uani d 1 . .
    H H10 0.116652 0.705698 -0.089990 0.075 Uiso calc 1 . .
    C C25 0.8413(5) 0.46818(11) 0.5788(7) 0.0640(13) Uani d 1 . .
    H H25 0.889114 0.449551 0.608286 0.077 Uiso calc 1 . .
    C C21 1.2971(5) 0.54672(12) 1.0626(7) 0.0657(14) Uani d 1 . .
    H H21 1.384991 0.545175 1.144215 0.079 Uiso calc 1 . .
    C C20 1.2366(5) 0.57594(12) 1.0269(7) 0.0649(13) Uani d 1 . .
    H H20 1.284081 0.593680 1.084266 0.078 Uiso calc 1 . .
    C C14 0.3158(6) 0.83691(14) 0.0906(8) 0.0750(15) Uani d 1 . .
    H H14 0.382748 0.851803 0.136486 0.090 Uiso calc 1 . .
    C C26 0.7123(5) 0.46777(11) 0.4620(7) 0.0709(15) Uani d 1 . .
    H H26 0.671583 0.448903 0.412320 0.085 Uiso calc 1 . .
    C C27 0.6406(5) 0.49580(12) 0.4165(7) 0.0689(14) Uani d 1 . .
    H H27 0.552007 0.495458 0.336611 0.083 Uiso calc 1 . .
    O O2 1.1518(6) 0.43877(11) 0.8412(8) 0.149(2) Uani d 1 . .
    C C16 0.1695(6) 0.88039(13) -0.0371(11) 0.115(2) Uani d 1 . .
    H H16A 0.248518 0.892193 0.028244 0.172 Uiso calc 1 . .
    H H16B 0.098683 0.886614 0.010836 0.172 Uiso calc 1 . .
    H H16C 0.143641 0.884297 -0.174604 0.172 Uiso calc 1 . .
    C C32 1.3588(7) 0.37299(14) 1.0227(10) 0.121(3) Uani d 1 . .
    H H32A 1.371578 0.369283 1.158012 0.181 Uiso calc 1 . .
    H H32B 1.442925 0.371355 0.999575 0.181 Uiso calc 1 . .
    H H32C 1.297962 0.357724 0.945223 0.181 Uiso calc 1 . .
    C C30 1.1894(8) 0.4107(2) 0.8729(11) 0.127(3) Uani d 1 . .
    H H30 1.127945 0.394876 0.820824 0.152 Uiso calc 1 . .
    C C15 0.0865(6) 0.82581(15) -0.0790(11) 0.120(3) Uani d 1 . .
    H H15A 0.056623 0.826913 -0.218681 0.180 Uiso calc 1 . .
    H H15B 0.014377 0.831333 -0.032063 0.180 Uiso calc 1 . .
    H H15C 0.115624 0.804886 -0.038441 0.180 Uiso calc 1 . .
    C C31 1.3999(9) 0.42835(19) 1.0510(12) 0.158(3) Uani d 1 . .
    H H31A 1.449984 0.423680 1.183929 0.237 Uiso calc 1 . .
    H H31B 1.352309 0.447662 1.045383 0.237 Uiso calc 1 . .
    H H31C 1.459666 0.430308 0.976317 0.237 Uiso calc 1 . .
loop_
    _atom_site_aniso_label
    _atom_site_aniso_U_11
    _atom_site_aniso_U_22
    _atom_site_aniso_U_33
    _atom_site_aniso_U_12
    _atom_site_aniso_U_13
    _atom_site_aniso_U_23
    Cl2 0.0509(7) 0.0407(6) 0.0845(9) 0.0001(5) -0.0026(6) 0.0013(6)
    Cl1 0.0487(7) 0.0370(6) 0.0911(9) 0.0017(5) -0.0038(6) -0.0027(6)
    N2 0.049(2) 0.039(2) 0.050(2) 0.0050(16) 0.0093(17) 0.0074(17)
    N4 0.043(2) 0.039(2) 0.075(3) 0.0002(16) 0.0048(18) -0.0053(19)
    N1 0.044(2) 0.0325(19) 0.073(3) -0.0036(15) -0.0020(18) 0.0044(18)
    N5 0.065(3) 0.042(2) 0.061(3) 0.0161(19) 0.017(2) 0.0092(19)
    N3 0.058(2) 0.044(2) 0.074(3) 0.0020(19) 0.020(2) 0.004(2)
    N6 0.054(2) 0.064(3) 0.077(3) 0.012(2) 0.023(2) 0.014(2)
    C2 0.046(2) 0.035(2) 0.040(2) -0.0028(18) 0.0128(19) 0.0019(19)
    C7 0.049(2) 0.038(2) 0.038(2) -0.0003(19) 0.014(2) 0.0001(19)
    C29 0.054(3) 0.033(2) 0.048(3) 0.0019(19) 0.021(2) 0.000(2)
    C1 0.042(2) 0.039(2) 0.041(2) 0.0038(18) 0.0114(18) -0.0004(19)
    C13 0.042(2) 0.037(2) 0.043(2) 0.0002(18) 0.0107(18) 0.0056(19)
    C17 0.048(2) 0.038(2) 0.045(2) 0.0074(19) 0.0157(19) 0.000(2)
    C8 0.043(2) 0.046(3) 0.038(2) -0.0017(19) 0.0116(18) 0.005(2)
    C18 0.048(2) 0.045(3) 0.048(3) 0.007(2) 0.014(2) 0.002(2)
    C12 0.049(3) 0.045(3) 0.052(3) 0.000(2) 0.010(2) 0.003(2)
    C3 0.045(2) 0.043(3) 0.048(3) 0.0000(19) 0.005(2) 0.004(2)
    C23 0.055(3) 0.046(3) 0.045(3) 0.008(2) 0.016(2) 0.004(2)
    C11 0.046(3) 0.055(3) 0.063(3) -0.008(2) 0.004(2) -0.001(2)
    C6 0.070(3) 0.036(2) 0.049(3) -0.005(2) 0.012(2) 0.004(2)
    C24 0.065(3) 0.040(3) 0.048(3) 0.004(2) 0.023(2) 0.002(2)
    O1 0.159(4) 0.091(3) 0.131(4) 0.074(3) 0.070(3) 0.058(3)
    C19 0.052(3) 0.046(3) 0.069(3) 0.007(2) 0.011(2) -0.004(2)
    C28 0.059(3) 0.041(3) 0.071(3) 0.000(2) 0.011(2) -0.009(2)
    C9 0.045(3) 0.056(3) 0.062(3) 0.005(2) 0.004(2) 0.010(2)
    C4 0.055(3) 0.050(3) 0.052(3) -0.013(2) 0.002(2) 0.005(2)
    C5 0.075(3) 0.045(3) 0.051(3) -0.016(2) 0.010(2) 0.000(2)
    C22 0.058(3) 0.066(3) 0.063(3) 0.022(3) 0.015(2) 0.005(3)
    C10 0.048(3) 0.063(3) 0.063(3) 0.001(2) -0.001(2) 0.012(3)
    C25 0.088(4) 0.038(3) 0.066(3) 0.005(2) 0.024(3) -0.002(2)
    C21 0.050(3) 0.074(4) 0.064(3) 0.013(3) 0.006(2) 0.008(3)
    C20 0.054(3) 0.059(3) 0.070(3) 0.001(2) 0.004(2) -0.004(3)
    C14 0.077(4) 0.073(4) 0.074(4) 0.009(3) 0.023(3) 0.007(3)
    C26 0.092(4) 0.043(3) 0.073(4) -0.007(3) 0.019(3) -0.013(3)
    C27 0.066(3) 0.060(3) 0.074(3) -0.004(3) 0.012(3) -0.014(3)
    O2 0.183(5) 0.100(4) 0.181(5) 0.093(4) 0.082(4) 0.065(4)
    C16 0.119(5) 0.063(4) 0.169(7) 0.036(4) 0.056(5) 0.030(4)
    C32 0.160(7) 0.084(5) 0.126(6) 0.069(4) 0.060(5) 0.032(4)
    C30 0.111(6) 0.147(7) 0.122(6) 0.048(5) 0.039(5) 0.044(5)
    C15 0.102(5) 0.108(5) 0.157(7) -0.042(4) 0.051(5) -0.040(5)
    C31 0.180(8) 0.153(8) 0.142(7) -0.073(7) 0.053(6) -0.008(6)
_geom_special_details
;
 All esds (except the esd in the dihedral angle between two l.s. planes)
 are estimated using the full covariance matrix.  The cell esds are taken
 into account individually in the estimation of esds in distances, angles
 and torsion angles; correlations between esds in cell parameters are only
 used when they are defined by crystal symmetry.  An approximate (isotropic)
 treatment of cell esds is used for estimating esds involving l.s. planes.
;
loop_
    _geom_bond_atom_site_label_1
    _geom_bond_atom_site_label_2
    _geom_bond_site_symmetry_2
    _geom_bond_distance
    _geom_bond_publ_flag
    N2 H2 . 0.8600 ?
    N2 C7 . 1.367(5) ?
    N2 C8 . 1.367(5) ?
    N4 H4A . 0.8600 ?
    N4 H4B . 0.8600 ?
    N4 C17 . 1.313(5) ?
    N1 H1A . 0.8600 ?
    N1 H1B . 0.8600 ?
    N1 C1 . 1.310(5) ?
    N5 H5A . 0.8600 ?
    N5 C23 . 1.361(5) ?
    N5 C24 . 1.362(5) ?
    N3 C14 . 1.303(6) ?
    N3 C16 . 1.446(6) ?
    N3 C15 . 1.448(6) ?
    N6 C32 . 1.413(6) ?
    N6 C30 . 1.248(7) ?
    N6 C31 . 1.449(7) ?
    C2 C7 . 1.409(5) ?
    C2 C1 . 1.433(5) ?
    C2 C3 . 1.426(5) ?
    C7 C6 . 1.397(5) ?
    C29 C17 . 1.434(5) ?
    C29 C24 . 1.406(5) ?
    C29 C28 . 1.410(6) ?
    C1 C13 . 1.445(5) ?
    C13 C8 . 1.401(5) ?
    C13 C12 . 1.408(5) ?
    C17 C18 . 1.441(5) ?
    C8 C9 . 1.416(5) ?
    C18 C23 . 1.391(5) ?
    C18 C19 . 1.412(6) ?
    C12 H12 . 0.9300 ?
    C12 C11 . 1.364(6) ?
    C3 H3 . 0.9300 ?
    C3 C4 . 1.359(5) ?
    C23 C22 . 1.414(6) ?
    C11 H11 . 0.9300 ?
    C11 C10 . 1.391(6) ?
    C6 H6 . 0.9300 ?
    C6 C5 . 1.363(6) ?
    C24 C25 . 1.407(6) ?
    O1 C14 . 1.199(6) ?
    C19 H19 . 0.9300 ?
    C19 C20 . 1.368(6) ?
    C28 H28 . 0.9300 ?
    C28 C27 . 1.354(6) ?
    C9 H9 . 0.9300 ?
    C9 C10 . 1.361(6) ?
    C4 H4 . 0.9300 ?
    C4 C5 . 1.391(6) ?
    C5 H5 . 0.9300 ?
    C22 H22 . 0.9300 ?
    C22 C21 . 1.347(6) ?
    C10 H10 . 0.9300 ?
    C25 H25 . 0.9300 ?
    C25 C26 . 1.355(7) ?
    C21 H21 . 0.9300 ?
    C21 C20 . 1.388(6) ?
    C20 H20 . 0.9300 ?
    C14 H14 . 0.9300 ?
    C26 H26 . 0.9300 ?
    C26 C27 . 1.399(6) ?
    C27 H27 . 0.9300 ?
    O2 C30 . 1.260(8) ?
    C16 H16A . 0.9600 ?
    C16 H16B . 0.9600 ?
    C16 H16C . 0.9600 ?
    C32 H32A . 0.9600 ?
    C32 H32B . 0.9600 ?
    C32 H32C . 0.9600 ?
    C30 H30 . 0.9300 ?
    C15 H15A . 0.9600 ?
    C15 H15B . 0.9600 ?
    C15 H15C . 0.9600 ?
    C31 H31A . 0.9600 ?
    C31 H31B . 0.9600 ?
    C31 H31C . 0.9600 ?
loop_
    _geom_angle_atom_site_label_1
    _geom_angle_atom_site_label_2
    _geom_angle_atom_site_label_3
    _geom_angle_site_symmetry_1
    _geom_angle_site_symmetry_3
    _geom_angle
    _geom_angle_publ_flag
    C7 N2 H2 . . 118.8 ?
    C7 N2 C8 . . 122.3(3) ?
    C8 N2 H2 . . 118.8 ?
    H4A N4 H4B . . 120.0 ?
    C17 N4 H4A . . 120.0 ?
    C17 N4 H4B . . 120.0 ?
    H1A N1 H1B . . 120.0 ?
    C1 N1 H1A . . 120.0 ?
    C1 N1 H1B . . 120.0 ?
    C23 N5 H5A . . 118.7 ?
    C23 N5 C24 . . 122.6(4) ?
    C24 N5 H5A . . 118.7 ?
    C14 N3 C16 . . 121.9(5) ?
    C14 N3 C15 . . 120.4(5) ?
    C16 N3 C15 . . 117.6(5) ?
    C32 N6 C31 . . 114.0(6) ?
    C30 N6 C32 . . 128.2(6) ?
    C30 N6 C31 . . 117.7(6) ?
    C7 C2 C1 . . 119.8(3) ?
    C7 C2 C3 . . 117.2(3) ?
    C3 C2 C1 . . 123.0(4) ?
    N2 C7 C2 . . 119.8(4) ?
    N2 C7 C6 . . 119.1(4) ?
    C6 C7 C2 . . 121.1(4) ?
    C24 C29 C17 . . 119.2(4) ?
    C24 C29 C28 . . 117.3(4) ?
    C28 C29 C17 . . 123.6(4) ?
    N1 C1 C2 . . 121.2(4) ?
    N1 C1 C13 . . 120.7(4) ?
    C2 C1 C13 . . 118.0(3) ?
    C8 C13 C1 . . 118.9(4) ?
    C8 C13 C12 . . 118.2(4) ?
    C12 C13 C1 . . 122.9(4) ?
    N4 C17 C29 . . 120.8(4) ?
    N4 C17 C18 . . 120.8(4) ?
    C29 C17 C18 . . 118.4(4) ?
    N2 C8 C13 . . 120.8(3) ?
    N2 C8 C9 . . 118.5(4) ?
    C13 C8 C9 . . 120.7(4) ?
    C23 C18 C17 . . 119.2(4) ?
    C23 C18 C19 . . 118.0(4) ?
    C19 C18 C17 . . 122.8(4) ?
    C13 C12 H12 . . 119.7 ?
    C11 C12 C13 . . 120.6(4) ?
    C11 C12 H12 . . 119.7 ?
    C2 C3 H3 . . 119.8 ?
    C4 C3 C2 . . 120.4(4) ?
    C4 C3 H3 . . 119.8 ?
    N5 C23 C18 . . 120.6(4) ?
    N5 C23 C22 . . 118.5(4) ?
    C18 C23 C22 . . 120.9(4) ?
    C12 C11 H11 . . 119.7 ?
    C12 C11 C10 . . 120.5(4) ?
    C10 C11 H11 . . 119.7 ?
    C7 C6 H6 . . 120.1 ?
    C5 C6 C7 . . 119.8(4) ?
    C5 C6 H6 . . 120.1 ?
    N5 C24 C29 . . 120.0(4) ?
    N5 C24 C25 . . 119.7(4) ?
    C29 C24 C25 . . 120.3(4) ?
    C18 C19 H19 . . 119.8 ?
    C20 C19 C18 . . 120.4(4) ?
    C20 C19 H19 . . 119.8 ?
    C29 C28 H28 . . 119.2 ?
    C27 C28 C29 . . 121.5(4) ?
    C27 C28 H28 . . 119.2 ?
    C8 C9 H9 . . 120.6 ?
    C10 C9 C8 . . 118.8(4) ?
    C10 C9 H9 . . 120.6 ?
    C3 C4 H4 . . 119.4 ?
    C3 C4 C5 . . 121.1(4) ?
    C5 C4 H4 . . 119.4 ?
    C6 C5 C4 . . 120.4(4) ?
    C6 C5 H5 . . 119.8 ?
    C4 C5 H5 . . 119.8 ?
    C23 C22 H22 . . 120.5 ?
    C21 C22 C23 . . 119.0(4) ?
    C21 C22 H22 . . 120.5 ?
    C11 C10 H10 . . 119.4 ?
    C9 C10 C11 . . 121.2(4) ?
    C9 C10 H10 . . 119.4 ?
    C24 C25 H25 . . 119.8 ?
    C26 C25 C24 . . 120.5(4) ?
    C26 C25 H25 . . 119.8 ?
    C22 C21 H21 . . 119.3 ?
    C22 C21 C20 . . 121.4(4) ?
    C20 C21 H21 . . 119.3 ?
    C19 C20 C21 . . 120.2(5) ?
    C19 C20 H20 . . 119.9 ?
    C21 C20 H20 . . 119.9 ?
    N3 C14 H14 . . 116.7 ?
    O1 C14 N3 . . 126.6(6) ?
    O1 C14 H14 . . 116.7 ?
    C25 C26 H26 . . 120.1 ?
    C25 C26 C27 . . 119.8(5) ?
    C27 C26 H26 . . 120.1 ?
    C28 C27 C26 . . 120.6(5) ?
    C28 C27 H27 . . 119.7 ?
    C26 C27 H27 . . 119.7 ?
    N3 C16 H16A . . 109.5 ?
    N3 C16 H16B . . 109.5 ?
    N3 C16 H16C . . 109.5 ?
    H16A C16 H16B . . 109.5 ?
    H16A C16 H16C . . 109.5 ?
    H16B C16 H16C . . 109.5 ?
    N6 C32 H32A . . 109.5 ?
    N6 C32 H32B . . 109.5 ?
    N6 C32 H32C . . 109.5 ?
    H32A C32 H32B . . 109.5 ?
    H32A C32 H32C . . 109.5 ?
    H32B C32 H32C . . 109.5 ?
    N6 C30 O2 . . 122.7(8) ?
    N6 C30 H30 . . 118.6 ?
    O2 C30 H30 . . 118.6 ?
    N3 C15 H15A . . 109.5 ?
    N3 C15 H15B . . 109.5 ?
    N3 C15 H15C . . 109.5 ?
    H15A C15 H15B . . 109.5 ?
    H15A C15 H15C . . 109.5 ?
    H15B C15 H15C . . 109.5 ?
    N6 C31 H31A . . 109.5 ?
    N6 C31 H31B . . 109.5 ?
    N6 C31 H31C . . 109.5 ?
    H31A C31 H31B . . 109.5 ?
    H31A C31 H31C . . 109.5 ?
    H31B C31 H31C . . 109.5 ?
loop_
    _geom_torsion_atom_site_label_1
    _geom_torsion_atom_site_label_2
    _geom_torsion_atom_site_label_3
    _geom_torsion_atom_site_label_4
    _geom_torsion_site_symmetry_1
    _geom_torsion_site_symmetry_2
    _geom_torsion_site_symmetry_3
    _geom_torsion_site_symmetry_4
    _geom_torsion
    _geom_torsion_publ_flag
    N2 C7 C6 C5 . . . . -178.5(4) ?
    N2 C8 C9 C10 . . . . 179.3(4) ?
    N4 C17 C18 C23 . . . . 179.8(4) ?
    N4 C17 C18 C19 . . . . 0.5(7) ?
    N1 C1 C13 C8 . . . . 174.2(4) ?
    N1 C1 C13 C12 . . . . -4.1(6) ?
    N5 C23 C22 C21 . . . . 179.6(4) ?
    N5 C24 C25 C26 . . . . 178.7(4) ?
    C2 C7 C6 C5 . . . . 1.0(7) ?
    C2 C1 C13 C8 . . . . -6.0(6) ?
    C2 C1 C13 C12 . . . . 175.7(4) ?
    C2 C3 C4 C5 . . . . 0.5(7) ?
    C7 N2 C8 C13 . . . . 1.7(6) ?
    C7 N2 C8 C9 . . . . -178.5(4) ?
    C7 C2 C1 N1 . . . . -174.4(4) ?
    C7 C2 C1 C13 . . . . 5.8(6) ?
    C7 C2 C3 C4 . . . . 0.0(6) ?
    C7 C6 C5 C4 . . . . -0.4(7) ?
    C29 C17 C18 C23 . . . . -0.1(6) ?
    C29 C17 C18 C19 . . . . -179.4(4) ?
    C29 C24 C25 C26 . . . . -0.3(7) ?
    C29 C28 C27 C26 . . . . -0.9(8) ?
    C1 C2 C7 N2 . . . . -1.9(6) ?
    C1 C2 C7 C6 . . . . 178.6(4) ?
    C1 C2 C3 C4 . . . . -179.3(4) ?
    C1 C13 C8 N2 . . . . 2.4(6) ?
    C1 C13 C8 C9 . . . . -177.5(4) ?
    C1 C13 C12 C11 . . . . 178.2(4) ?
    C13 C8 C9 C10 . . . . -0.8(7) ?
    C13 C12 C11 C10 . . . . -0.8(7) ?
    C17 C29 C24 N5 . . . . 0.6(6) ?
    C17 C29 C24 C25 . . . . 179.6(4) ?
    C17 C29 C28 C27 . . . . -179.0(5) ?
    C17 C18 C23 N5 . . . . 0.9(6) ?
    C17 C18 C23 C22 . . . . -179.7(4) ?
    C17 C18 C19 C20 . . . . 179.7(4) ?
    C8 N2 C7 C2 . . . . -1.9(6) ?
    C8 N2 C7 C6 . . . . 177.6(4) ?
    C8 C13 C12 C11 . . . . -0.1(6) ?
    C8 C9 C10 C11 . . . . 0.0(7) ?
    C18 C23 C22 C21 . . . . 0.1(7) ?
    C18 C19 C20 C21 . . . . -0.3(7) ?
    C12 C13 C8 N2 . . . . -179.3(4) ?
    C12 C13 C8 C9 . . . . 0.9(6) ?
    C12 C11 C10 C9 . . . . 0.8(8) ?
    C3 C2 C7 N2 . . . . 178.7(4) ?
    C3 C2 C7 C6 . . . . -0.8(6) ?
    C3 C2 C1 N1 . . . . 4.9(6) ?
    C3 C2 C1 C13 . . . . -174.9(4) ?
    C3 C4 C5 C6 . . . . -0.3(7) ?
    C23 N5 C24 C29 . . . . 0.2(6) ?
    C23 N5 C24 C25 . . . . -178.9(4) ?
    C23 C18 C19 C20 . . . . 0.4(7) ?
    C23 C22 C21 C20 . . . . 0.0(8) ?
    C24 N5 C23 C18 . . . . -0.9(7) ?
    C24 N5 C23 C22 . . . . 179.6(4) ?
    C24 C29 C17 N4 . . . . 179.5(4) ?
    C24 C29 C17 C18 . . . . -0.6(6) ?
    C24 C29 C28 C27 . . . . 1.0(7) ?
    C24 C25 C26 C27 . . . . 0.4(8) ?
    C19 C18 C23 N5 . . . . -179.8(4) ?
    C19 C18 C23 C22 . . . . -0.3(7) ?
    C28 C29 C17 N4 . . . . -0.6(7) ?
    C28 C29 C17 C18 . . . . 179.4(4) ?
    C28 C29 C24 N5 . . . . -179.4(4) ?
    C28 C29 C24 C25 . . . . -0.3(6) ?
    C22 C21 C20 C19 . . . . 0.1(8) ?
    C25 C26 C27 C28 . . . . 0.2(8) ?
    C16 N3 C14 O1 . . . . -177.2(6) ?
    C32 N6 C30 O2 . . . . 177.7(6) ?
    C15 N3 C14 O1 . . . . -0.8(9) ?
    C31 N6 C30 O2 . . . . -0.1(10) ?
loop_
    _geom_hbond_atom_site_label_D
    _geom_hbond_atom_site_label_H
    _geom_hbond_atom_site_label_A
    _geom_hbond_site_symmetry_A
    _geom_hbond_distance_DH
    _geom_hbond_distance_HA
    _geom_hbond_distance_DA
    _geom_hbond_angle_DHA
    _geom_hbond_publ_flag
    N2 H2 O1 . 0.86 1.86 2.723(5) 176 yes
    N4 H4A Cl2 . 0.86 2.40 3.225(3) 160 yes
    N4 H4B Cl1 . 0.86 2.38 3.211(4) 163 yes
    N1 H1A Cl1 . 0.86 2.39 3.209(3) 160 yes
    N1 H1B Cl2 . 0.86 2.42 3.246(3) 162 yes
    N5 H5A O2 . 0.86 1.88 2.740(5) 175 yes
_shelx_space_group_comment
;
The symmetry employed for this shelxl refinement is uniquely defined
by the following loop, which should always be used as a source of
symmetry information in preference to the above space-group names.
They are only intended as comments.
;
_shelx_estimated_absorpt_T_min     0.929
_shelx_estimated_absorpt_T_max     0.964
_shelx_hkl_file
;
  -1   0   0    4.61    0.91
   1   0   0    1.05    0.56
   2   0   0 2059.89   25.85
  -2   0   0 1924.92   25.25
   3   0   0  245.71   11.03
  -3   0   0  264.38   11.53
   4   0   0 1141.66   27.55
  -4   0   0 1042.29   26.41
   5   0   0  405.58   18.49
   6   0   0    9.29    3.39
  -7   0   0  152.56    5.60
   7   0   0  149.65   13.47
   8   0   0   50.72    8.56
   9   0   0    4.91    3.79
  10   0   0   42.40    9.25
  11   0   0   29.12    7.77
  12   0   0   10.38    5.72
  13   0   0   23.47    8.41
   1  -1   0   83.49    3.76
  -1   1   0  154.94    5.15
   2  -1   0   24.15    2.87
  -2   1   0   27.56    3.10
   2   1   0   22.23    2.75
   3  -1   0  949.87   21.64
  -3   1   0  991.64   22.46
   3   1   0  943.43   21.82
   4   1   0   55.39    6.20
   4  -1   0   59.08    6.24
  -4   1   0   57.18    6.18
   5   1   0  426.28   18.86
   5  -1   0  416.36   18.86
  -5   1   0  401.41   18.57
  -6  -1   0    2.84    0.84
   6   1   0    3.61    2.41
   6  -1   0    3.88    2.38
  -7  -1   0   41.58    3.25
  -7   1   0   40.89    2.75
   7   1   0   39.29    6.95
   7  -1   0   41.05    6.83
   8  -1   0   42.38    7.85
   8   1   0   37.89    7.41
   9  -1   0   19.02    5.79
   9   1   0   21.43    6.00
  10   1   0    5.72    4.55
  10  -1   0    8.56    4.95
  11   1   0   20.43    6.74
  11  -1   0    6.08    1.81
  12  -1   0    8.63    5.20
  12   1   0    7.61    5.33
  12   1   0    2.58    2.49
  13   1   0    7.75    6.39
  -1   2   0 4031.41   27.30
   1  -2   0 4120.87   27.14
   2   2   0    0.66    0.91
  -2   2   0   -0.35    0.83
   2  -2   0    0.81    0.63
  -3   2   0   50.67    5.14
   3  -2   0   40.42    4.58
   3   2   0   39.36    4.56
   4  -2   0   54.00    5.86
   4   2   0   54.71    6.30
  -4   2   0   65.94    6.73
  -5  -2   0  247.49    8.30
   5   2   0  237.19   14.32
   5  -2   0  274.22   15.23
  -5   2   0  251.41   14.85
  -6  -2   0    4.42    1.21
   6   2   0    6.83    3.49
   6  -2   0    6.32    2.26
  -7   2   0   73.07    3.59
  -7  -2   0   81.43    4.79
  -7   2   0   73.49    3.58
   7  -2   0   85.93   10.18
   7   2   0   71.29    9.28
  -8  -2   0    3.61    1.01
   8   2   0    1.06    1.66
   8  -2   0    1.69    1.63
   9  -2   0    3.13    1.67
   9   2   0   -0.02    1.58
  10   2   0   11.86    5.63
  10  -2   0   11.42    6.06
  11   2   0   -2.49    2.33
  11  -2   0   -2.90    2.46
  12   2   0    4.09    4.08
  12  -2   0   -4.38    4.23
  12   2   0    8.32    5.82
  13   2   0   -0.81    2.99
   1   3   0   15.32    1.56
  -1  -3   0   16.08    1.64
  -2  -3   0  394.61    8.83
  -2   3   0  368.22   11.42
   2  -3   0  411.18   11.95
  -2   3   0  370.03    7.54
  -3  -3   0  476.24   10.70
  -3   3   0  534.51   16.74
   3  -3   0  533.96   16.60
   3   3   0  478.24   15.63
  -4  -3   0  466.76   11.39
   4  -3   0  471.91   17.80
  -4   3   0  443.06   17.66
   4   3   0  473.12   18.05
  -5  -3   0  264.68    9.02
   5   3   0  262.62   15.11
  -5   3   0  264.08   15.22
   5  -3   0  260.97   14.98
  -6  -3   0  377.00   11.05
   6   3   0  398.08   20.31
   6  -3   0  373.32   19.72
  -6   3   0  380.86    9.29
  -7  -3   0  133.60    6.44
   7   3   0  109.18   11.47
   7  -3   0   97.94   11.02
  -7   3   0  123.97    4.70
   8   3   0   47.55    8.38
   8  -3   0   35.48    7.25
  -8  -3   0   45.09    3.27
   9  -3   0   23.48    6.51
   9   3   0   14.09    4.34
  10  -3   0  126.12   15.32
  10   3   0  115.24   14.80
  11  -3   0   12.56    5.82
  11   3   0    0.32    3.08
  12   3   0    4.48    3.85
  12   3   0   10.84    6.87
  13   3   0   -3.17    3.93
   0  -4   0 1387.39   15.99
   0   4   0  170.93    5.63
   1  -4   0   18.73    1.83
  -1   4   0   17.80    1.79
   1   4   0   18.62    2.24
  -1  -4   0   16.58    1.88
   1   4   0   14.75    1.77
  -2  -4   0  369.91    9.37
  -2   4   0  376.75   11.85
  -2   4   0  373.87    8.50
  -3  -4   0  222.02    7.86
  -3   4   0  220.93   10.92
  -3   4   0  209.62    6.61
   3  -4   0  251.41   11.30
  -4  -4   0    3.33    1.12
   4  -4   0    4.29    2.17
  -4   4   0    3.07    1.59
   4   4   0    4.01    2.58
  -4   4   0    5.44    1.15
  -5  -4   0   64.47    4.80
  -5   4   0   62.72    7.57
   5   4   0   75.40    8.13
  -5   4   0   59.06    3.84
   5  -4   0   60.95    7.30
  -6  -4   0   16.64    2.52
  -6   4   0   11.90    1.68
   6  -4   0   13.50    3.87
   6   4   0   20.14    4.77
  -7  -4   0   99.49    5.93
   7  -4   0   99.66   11.09
  -7   4   0   98.53    4.35
   7   4   0   93.06   10.56
   8   4   0   11.09    3.34
  -8  -4   0   25.11    2.77
   8  -4   0   24.92    5.99
   9   4   0    0.60    1.89
   9  -4   0    4.16    3.45
  10   4   0   19.53    6.25
  10  -4   0   12.69    5.21
  11   4   0    8.65    4.97
  11   4   0   22.99    8.13
  12   4   0    3.44    2.98
  12   4   0    9.23    6.44
  13   4   0    4.76    3.53
   0  -5   0    0.25    0.64
   0   5   0    1.86    1.80
   1  -5   0  651.05   12.01
  -1   5   0  637.97   11.79
   1   5   0  659.55   13.76
  -1  -5   0  627.90   13.54
   1   5   0  603.10   12.23
  -1  -5   0  626.12   12.48
  -2  -5   0   65.42    4.29
  -2   5   0   67.42    3.96
  -2   5   0   61.20    4.89
  -3  -5   0  108.27    5.92
  -3   5   0  109.67    7.77
   3  -5   0  107.14    7.56
  -3   5   0  115.08    5.27
  -4  -5   0 1077.84   19.41
  -4   5   0 1060.33   16.68
   4  -5   0 1105.74   27.84
  -4   5   0 1089.04   27.87
   4   5   0 1127.19   27.95
  -5  -5   0  962.63   19.23
  -5   5   0 1010.57   16.59
   5  -5   0 1047.20   29.85
  -5   5   0  980.65   29.52
   5   5   0 1003.92   29.58
  -6  -5   0   21.67    3.14
   6  -5   0   17.22    4.09
  -6   5   0   20.71    2.38
   6   5   0   22.57    4.96
  -7  -5   0   50.83    4.76
  -7   5   0   42.30    3.18
   7   5   0   35.76    6.68
   7  -5   0   31.09    6.12
   8   5   0   46.30    8.14
  -8  -5   0   57.84    4.50
   8  -5   0   45.62    8.18
   9  -5   0   -0.08    2.08
   9   5   0    3.26    2.75
  10  -5   0   22.74    6.24
  10   5   0    7.53    3.01
  11   5   0    7.50    5.00
  11   5   0   12.78    6.76
  12   5   0    2.87    4.47
  12   5   0    4.90    4.77
  13   5   0    3.73    3.79
   0   6   0    0.25    0.41
   0  -6   0    0.79    0.53
   0   6   0    0.75    0.79
   0  -6   0    0.58    0.52
  -1   6   0 1597.96   20.55
   1  -6   0 1571.64   20.45
  -1  -6   0 1522.52   21.11
   1   6   0 1619.16   21.82
  -1  -6   0 1602.71   22.50
   1   6   0 1629.90   22.40
  -2  -6   0   17.59    2.48
  -2   6   0   13.47    2.03
   2   6   0   13.03    2.07
   2  -6   0   15.71    2.05
   2   6   0   19.87    3.11
  -3  -6   0 2976.35   32.75
  -3   6   0 3070.69   41.90
  -3   6   0 3020.97   29.12
  -4  -6   0  315.70   11.16
  -4   6   0  315.62    9.67
   4  -6   0  323.20   15.09
  -4   6   0  304.61   14.86
  -5  -6   0    2.88    1.45
  -5   6   0    3.14    1.30
   5   6   0    4.07    2.16
   5  -6   0   -0.51    1.70
  -5   6   0   -0.63    2.43
  -6  -6   0  235.94   10.19
  -6   6   0  225.96    8.14
   6  -6   0  242.86   16.05
   6   6   0  242.90   16.10
  -7  -6   0  242.19   10.32
  -7   6   0  245.89    7.80
   7  -6   0  267.08   18.17
   7   6   0  255.58   17.87
  -8  -6   0   13.19    2.44
   8  -6   0   17.14    4.98
   8   6   0   18.47    5.40
   9  -6   0    0.00    2.96
   9   6   0    1.67    2.69
  10   6   0    0.68    2.02
  10   6   0    4.24    3.57
  11   6   0   13.98    5.88
  11   6   0   19.19    8.32
  12   6   0   12.66    5.70
  12   6   0   20.74    8.75
  13   6   0    6.31    4.87
   0   7   0    0.45    0.69
   0  -7   0   -0.09    0.44
   0  -7   0    0.40    0.52
   0   7   0    2.31    1.22
  -1   7   0 3956.40   34.91
   1  -7   0 3825.53   34.63
   1   7   0 3946.13   36.08
  -1  -7   0 3977.31   36.60
  -1  -7   0 3832.42   36.22
   1   7   0 3683.79   35.31
  -2   7   0  246.50    8.86
   2  -7   0  274.66    9.31
   2   7   0  273.41   11.88
   2   7   0  264.05    9.81
  -2  -7   0  249.71    9.53
  -3   7   0    9.75    1.93
  -3  -7   0    9.71    2.21
  -3   7   0    9.82    2.73
  -4  -7   0   25.78    3.40
  -4   7   0   22.58    2.82
  -4   7   0   27.00    4.45
  -5  -7   0   19.24    2.94
  -5   7   0   26.22    2.99
   5   7   0   23.50    4.45
  -5   7   0   27.52    4.87
  -6  -7   0   51.04    5.01
   6  -7   0   41.98    7.04
   6   7   0   50.11    7.44
  -6   7   0   50.17    4.05
  -7  -7   0  103.62    7.19
  -7   7   0  105.61    5.51
   7  -7   0   90.10   11.07
   7   7   0   97.44   11.34
  -8  -7   0   19.10    3.02
   8   7   0   18.67    5.23
   9   7   0   32.08    7.32
  10   7   0   -1.37    3.63
  10   7   0    3.13    4.86
  11   7   0   31.16    8.40
  11   7   0   42.34   11.09
  12   7   0   10.32    5.81
  12   7   0    6.36    5.91
  13   7   0    3.23    5.21
   0  -8   0    9.19    1.55
   0   8   0   10.12    1.69
   0  -8   0   10.05    2.00
   0   8   0   11.48    2.30
   1   8   0    1.49    0.90
  -1  -8   0    1.83    1.04
  -1   8   0    2.23    1.28
  -1  -8   0    1.81    1.04
   1  -8   0    2.77    1.66
  -2   8   0  513.03   13.58
   2  -8   0  530.64   13.79
  -2  -8   0  524.03   14.68
   2   8   0  531.57   14.67
   2   8   0  511.86   16.51
  -3  -8   0   63.90    5.42
  -3   8   0   69.01    6.58
  -3   8   0   64.38    4.84
   3   8   0   71.41    7.28
  -4  -8   0   91.73    6.64
  -4   8   0   95.47    6.05
  -4   8   0   91.70    8.46
  -5  -8   0   25.99    3.65
  -5   8   0   33.39    3.62
  -5   8   0   36.68    6.08
  -6  -8   0    9.89    2.54
  -6   8   0   10.59    2.18
   6   8   0   11.41    3.95
  -7  -8   0   12.99    3.20
  -7   8   0   16.75    2.77
   7   8   0   10.66    3.63
  -8   8   0    2.29    0.75
  -8  -8   0    3.15    1.73
   8   8   0   -3.98    2.74
   9   8   0    2.87    3.04
   9   8   0    4.72    3.34
  10   8   0    2.46    3.33
  10   8   0   12.82    7.29
  11   8   0    8.77    5.50
  11   8   0   12.54    7.69
  12   8   0    7.70    5.69
  12   8   0   -0.26    3.48
  13   8   0    1.53    3.21
   0  -9   0   -0.75    0.62
   0   9   0    0.65    0.89
   0  -9   0    0.46    1.05
   0   9   0   -0.89    0.86
   1  -9   0  134.66    7.70
  -1   9   0  128.67    7.19
  -1  -9   0  119.73    6.81
   1   9   0  124.45    6.96
   1   9   0  145.08    8.25
  -1  -9   0  118.62    7.29
  -2   9   0  146.91    7.73
   2  -9   0  153.41    7.85
   2   9   0  135.37    8.72
   2   9   0  148.58    8.24
  -2  -9   0  145.03    8.23
  -3   9   0  241.85   12.49
  -3   9   0  254.54   10.21
   3   9   0  253.97   13.86
  -3  -9   0  251.03   11.06
  -4  -9   0  814.38   20.54
  -4   9   0  899.64   26.73
  -4   9   0  840.85   18.66
  -5   9   0    0.80    0.99
  -5  -9   0    2.17    1.53
  -6  -9   0   90.56    7.27
  -6   9   0   87.04    5.94
   6   9   0   94.13   10.25
  -7  -9   0  138.32    8.97
   7   9   0  124.44   12.74
  -7   9   0  129.59    6.88
  -8   9   0   28.50    2.77
  -8  -9   0   30.11    4.08
   8   9   0   28.29    6.37
   9   9   0   17.07    6.02
   9   9   0   33.00    9.03
  10   9   0    1.67    2.85
  10   9   0    9.88    6.02
  11   9   0    7.37    4.78
  11   9   0   10.21    6.39
  12   9   0    6.03    5.89
  12   9   0   -3.50    4.22
  13   9   0    0.92    1.98
   0 -10   0    1.09    1.00
   0  10   0    0.78    0.56
   0 -10   0    1.75    1.32
   0  10   0    1.32    1.35
   1 -10   0 1794.48   28.23
   1  10   0 1795.53   29.13
  -1  10   0 1767.65   28.16
  -1 -10   0 1730.70   28.97
   1  10   0 1782.50   27.13
  -1 -10   0 1779.23   27.28
  -2  10   0   33.69    3.96
   2 -10   0   40.60    4.26
   2  10   0   43.96    4.87
  -2 -10   0   41.81    4.96
   2  10   0   43.11    4.99
   2 -10   0   40.48    2.45
  -3  10   0  204.39    9.62
   3  10   0  197.69   12.26
  -3 -10   0  207.37   10.44
  -4  10   0  286.31   11.49
  -4  10   0  287.82   15.36
  -4 -10   0  279.65   12.58
   4  10   0  291.21   16.89
  -5 -10   0   27.05    4.01
  -5  10   0   36.50    4.14
   5  10   0   42.14    7.42
  -6 -10   0  214.85   11.53
  -6  10   0  216.60    9.77
   6  10   0  212.91   17.45
   6  10   0  211.54   15.65
  -7  10   0   11.03    2.71
  -7 -10   0   12.86    3.52
   7  10   0    5.12    2.33
   7  10   0    1.11    2.42
  -8  10   0    2.89    1.29
  -8 -10   0    2.92    1.53
   8  10   0    1.43    2.28
   9  10   0   29.60    7.33
   9  10   0   22.74    7.68
  10  10   0   14.24    5.78
  10  10   0   14.85    6.28
  11  10   0   -5.80    3.96
  11  10   0   10.43    6.28
  12  10   0   11.51    6.19
  12  10   0   10.34    6.66
  13  10   0    5.09    3.95
   0 -11   0   21.27    6.05
   0 -11   0   23.33    3.97
   1 -11   0  171.74    9.44
  -1 -11   0  158.71    9.17
  -1  11   0  167.71    9.18
   1  11   0  212.35   11.27
   1  11   0  162.20    8.42
  -1 -11   0  156.63    8.40
  -1  11   0  157.13    4.92
  -2  11   0 1699.45   28.89
   2 -11   0 1676.16   28.78
   2  11   0 1665.07   31.54
  -2 -11   0 1638.41   30.26
   2  11   0 1665.71   30.11
   3 -11   0  575.03   16.73
  -3  11   0  558.50   16.57
   3  11   0  544.81   20.76
  -3 -11   0  564.74   18.10
   3  11   0  557.47   17.98
  -4  11   0   62.26    5.69
  -4  11   0   82.18    8.33
   4  11   0   70.68    8.36
  -4 -11   0   67.17    6.47
  -5  11   0   97.61    7.05
  -5 -11   0   93.86    7.87
   5  11   0   94.46   10.78
  -6  11   0   18.07    3.23
  -6 -11   0   16.89    3.90
   6  11   0   12.47    4.71
  -7 -11   0  160.50   10.46
  -7  11   0  154.65    8.45
   7  11   0  131.29   14.71
   7  11   0  153.57   14.40
   8  11   0   10.50    3.81
   8  11   0    1.83    3.84
  -8 -11   0   15.56    3.44
  -8  11   0   15.31    2.37
   9  11   0   24.57    6.94
   9  11   0   19.60    7.09
  10  11   0    7.58    4.29
  10  11   0   -4.91    4.37
  11  11   0   15.98    6.11
  11  11   0   23.38    8.46
  12  11   0    7.00    5.88
  12  11   0    9.60    7.32
  13  11   0    0.98    3.01
   0 -12   0 2447.51   36.87
   0  12   0 2422.37   36.42
   0 -12   0 2498.13   30.23
  -1 -12   0    5.03    2.04
   1  12   0   17.13    4.02
   1 -12   0   14.63    3.59
  -1  12   0    2.58    1.91
   1  12   0    5.20    1.72
  -1 -12   0    6.66    2.08
  -1  12   0    4.02    0.87
  -2  12   0  467.23   16.03
   2 -12   0  507.33   16.58
   2  12   0  526.33   17.87
  -2 -12   0  501.51   17.39
   2  12   0  508.94   17.88
  -2 -12   0  527.24   18.44
   3  12   0    2.14    2.14
   3  12   0    0.22    1.49
  -3  12   0    3.89    2.05
   3 -12   0    4.32    1.90
  -3 -12   0    2.79    2.08
  -4  12   0   14.93    3.60
   4  12   0   20.12    4.67
  -4 -12   0   19.02    3.55
  -4  12   0   15.55    3.03
  -5  12   0   57.37    5.62
   5  12   0   59.09    8.57
  -5 -12   0   54.62    6.15
  -6  12   0   73.28    6.25
  -6 -12   0   74.49    7.27
   6  12   0   71.10   10.30
  -7 -12   0   85.01    8.12
  -7  12   0   95.54    7.19
   7  12   0   65.71   10.37
   7  12   0   62.05    9.29
   8  12   0   50.13    9.07
   8  12   0   49.75    9.30
  -8  12   0   52.57    4.75
   9  12   0    3.46    1.88
   9  12   0    3.64    4.56
  10  12   0    2.17    2.56
  10  12   0   -0.03    3.14
  11  12   0   13.76    6.87
  11  12   0   12.28    7.11
  12  12   0    6.99    5.55
  12  12   0   12.46    7.25
  13  12   0    2.43    4.89
   0 -13   0   20.24    5.37
   0  13   0   27.21    7.89
   1 -13   0  357.97   15.11
  -1 -13   0  327.85   14.41
   1  13   0  390.66   15.89
  -1  13   0  317.76   14.05
   1  13   0  322.05   12.84
  -1 -13   0  364.78   13.77
  -1  13   0  321.92    7.98
  -2  13   0  172.96   10.12
   2 -13   0  165.96    9.94
  -2 -13   0  151.93   10.20
   2  13   0  172.38   10.65
   2  13   0  168.04   10.43
  -2 -13   0  166.99   10.51
   3  13   0    7.87    2.49
  -3 -13   0    9.10    2.50
   3 -13   0    8.40    2.35
  -3  13   0    8.65    2.48
   3  13   0   10.03    2.73
  -4  13   0  175.70   10.12
  -4  13   0  166.67   12.28
   4  13   0  170.15   13.27
  -4 -13   0  167.31   10.92
   5  13   0   10.71    4.23
  -5  13   0   10.40    2.70
  -5 -13   0   14.71    3.59
  -6  13   0   59.00    5.95
  -6 -13   0   54.68    6.46
   6  13   0   49.77    8.66
  -7 -13   0  375.30   17.01
  -7  13   0  387.45   14.62
   7  13   0  402.35   26.28
   7  13   0  411.39   23.59
   8  13   0   14.54    4.79
   8  13   0    1.52    2.89
  -8  13   0   15.62    2.83
   9  13   0   46.86    9.11
   9  13   0   31.64    8.71
  10  13   0    1.57    1.64
  10  13   0    5.16    4.53
  11  13   0   21.22    7.96
  11  13   0   16.44    7.42
  12  13   0    6.68    6.12
  12  13   0    9.79    6.35
  13  13   0    9.67    6.39
   0 -14   0   18.08    3.42
   0  14   0   20.77    3.82
   0 -14   0   16.67    2.82
   1 -14   0 2028.30   35.93
  -1 -14   0 2049.95   37.06
   1  14   0 2026.24   36.51
  -1  14   0 2024.00   36.10
   1  14   0 1989.71   32.42
  -1 -14   0 2071.03   33.14
  -1  14   0 2039.61   21.19
  -2 -14   0   26.30    4.40
   2  14   0   35.86    5.61
   2 -14   0   27.79    4.43
  -2  14   0   30.28    4.66
   2  14   0   26.62    4.37
  -2 -14   0   29.74    4.61
  -3 -14   0    1.15    1.02
   3 -14   0   -0.14    0.96
  -3  14   0    0.97    0.96
   3  14   0    0.31    1.55
   3  14   0    2.09    2.04
   3 -14   0    2.68    0.92
  -4  14   0  131.58    9.32
   4  14   0  109.06   10.89
  -4 -14   0  125.82    9.83
  -5  14   0  132.53    9.10
  -5 -14   0  143.15   10.54
   5  14   0  150.66   13.90
  -6 -14   0   82.33    8.19
  -6  14   0   87.20    7.41
   6  14   0   84.35   11.22
  -7 -14   0  133.86   10.71
  -7  14   0  127.37    8.93
   7  14   0  126.04   15.23
   7  14   0  124.83   13.37
  -8  14   0   84.30    6.69
   8  14   0   69.26   12.01
   8  14   0  103.59   13.03
   9  14   0   34.95    7.96
   9  14   0   21.36    6.77
  10  14   0    5.22    3.65
  10  14   0   11.25    6.11
  11  14   0    5.91    5.39
  11  14   0    9.75    6.04
  12  14   0   20.33    7.68
  12  14   0   20.70    8.66
  13  14   0   -0.39    4.11
   0  15   0    3.03    5.10
   0 -15   0    4.32    2.92
   0 -15   0    9.27    3.01
   1 -15   0  492.76   18.69
  -1 -15   0  467.44   18.57
  -1  15   0  480.13   18.66
   1  15   0  590.51   20.72
  -1 -15   0  471.89   16.69
   1  15   0  458.75   16.13
  -1  15   0  490.76   11.00
  -2 -15   0   22.53    5.12
  -2  15   0   22.98    4.66
   2 -15   0   20.08    4.63
   2  15   0   16.93    3.73
  -2 -15   0   25.42    5.06
   3  15   0   15.53    3.97
   3 -15   0    7.85    2.56
  -3 -15   0    6.32    2.56
  -3  15   0    8.01    3.04
   3  15   0    6.45    2.55
   3 -15   0    6.58    1.21
  -4  15   0  313.35   14.63
   4  15   0  280.58   17.58
  -4 -15   0  304.33   15.66
   5  15   0   19.94    5.43
  -5  15   0   19.97    3.82
  -5 -15   0   18.92    4.24
   6  15   0    7.03    4.15
  -6 -15   0    1.35    1.98
  -6  15   0    3.68    2.32
  -7 -15   0  310.22   16.38
   7  15   0  307.55   23.14
  -7  15   0  297.93   13.86
   8  15   0   17.97    7.09
   8  15   0    7.83    5.42
  -8  15   0   23.35    4.09
   9  15   0   27.86    7.48
   9  15   0   13.63    6.49
  10  15   0   48.57    9.93
  10  15   0   52.07   12.10
  11  15   0   13.78    5.92
  11  15   0   19.26    8.67
  12  15   0    8.84    5.24
  12  15   0    6.24    5.88
  13  15   0    3.75    3.58
   0 -16   0  841.34   25.14
   0  16   0  846.03   25.02
   0 -16   0  851.98   20.56
   1 -16   0   14.77    4.20
  -1  16   0    7.34    3.14
  -1 -16   0    8.15    3.46
  -1 -16   0   10.28    3.09
   1  16   0    7.42    2.46
  -1  16   0    4.89    1.83
   2 -16   0  837.13   24.36
   2  16   0  843.43   25.75
  -2 -16   0  864.45   26.06
  -2  16   0  795.91   24.24
  -2 -16   0  809.80   24.64
   2  16   0  836.93   24.63
   3 -16   0  137.50   10.02
   3  16   0  147.85   11.00
  -3  16   0  148.89   10.45
  -3 -16   0  140.69   10.72
   3  16   0  132.78   10.90
   3 -16   0  141.05    4.94
   4  16   0  229.12   15.90
  -4  16   0  248.45   13.53
  -4 -16   0  229.92   13.99
   5  16   0  160.35   14.53
  -5  16   0  163.43   10.98
  -5 -16   0  174.45   12.38
   6  16   0   17.59    5.50
  -6 -16   0   19.99    4.47
  -6  16   0   17.84    3.99
  -7 -16   0   39.08    6.52
  -7  16   0   27.17    5.13
   7  16   0   24.72    8.17
  -8  16   0  320.73   14.39
   8  16   0  319.76   25.63
   8  16   0  298.19   22.41
   9  16   0    0.30    2.77
   9  16   0   12.01    5.57
  10  16   0   12.28    6.06
  10  16   0   23.61    8.78
  11  16   0   18.06    7.37
  11  16   0   14.24    8.16
  12  16   0   11.31    6.35
  13  16   0    7.88    5.34
   0 -17   0   11.31    3.99
   0 -17   0   16.60    3.73
   1 -17   0   65.51    7.27
  -1 -17   0   67.96    7.57
  -1  17   0   65.59    7.28
   1  17   0   64.56    7.24
   1 -17   0   66.51    5.75
  -1 -17   0   68.10    6.59
   1  17   0   63.42    6.31
  -1  17   0   65.86    4.40
   2 -17   0   39.78    6.42
  -2  17   0   45.69    7.81
  -2 -17   0   36.04    5.96
  -2 -17   0   34.20    5.59
   2  17   0   31.93    5.29
   3 -17   0   17.14    4.83
  -3 -17   0   10.39    4.36
  -3  17   0    7.20    3.86
   3  17   0    8.93    3.21
   3 -17   0    7.80    1.15
   4 -17   0    0.97    1.74
  -4  17   0    0.97    1.66
  -4 -17   0    0.43    1.52
   4  17   0   -0.85    1.22
   4 -17   0    1.77    0.90
   5  17   0  104.38   12.04
  -5 -17   0   99.15    9.67
  -5  17   0   99.54    8.86
  -6 -17   0   89.37    9.24
   6  17   0   92.13   12.04
  -6  17   0  103.86    8.94
  -7 -17   0  102.42   10.06
  -7  17   0   94.45    8.46
   7  17   0   87.93   12.53
  -8  17   0  668.92   21.45
   8  17   0  701.12   37.88
   8  17   0  707.57   34.09
   9  17   0   18.86    6.53
   9  17   0   31.03    8.80
  10  17   0   13.70    5.47
  10  17   0   18.49    8.18
  11  17   0    7.23    5.66
  11  17   0   10.51    6.25
  12  17   0    4.25    3.84
  13  17   0    7.97    6.16
   0  18   0   22.46    4.43
   0 -18   0   29.99    5.24
   0 -18   0   27.10    4.01
  -1  18   0    8.23    3.03
   1  18   0   12.32    3.85
   1 -18   0    7.50    3.08
  -1 -18   0    4.31    2.55
  -1 -18   0    8.62    2.66
   1  18   0    9.55    2.66
   1 -18   0    8.30    2.22
  -1  18   0    9.04    1.79
   2  18   0   19.47    4.70
  -2  18   0   17.70    4.14
   2 -18   0   22.18    4.55
  -2 -18   0   17.57    4.37
  -2 -18   0   25.78    4.77
   2  18   0   17.88    3.98
  -2  18   0   17.03    1.86
  -3 -18   0  752.38   26.39
   3 -18   0  744.48   24.88
  -3  18   0  759.48   25.33
   3  18   0  770.75   26.45
   3  18   0  761.92   27.26
   4 -18   0    5.55    2.44
  -4  18   0    3.81    1.83
  -4 -18   0    7.00    2.95
   4  18   0    4.31    2.61
   4 -18   0    5.70    1.28
   5  18   0    2.83    2.41
  -5 -18   0    1.35    2.78
  -5  18   0    3.12    2.54
   6  18   0    7.17    3.88
  -6  18   0   19.07    4.17
   7  18   0   18.49    7.30
  -7  18   0   31.41    5.57
   8  18   0   20.76   11.30
  -8  18   0   25.89    5.74
   9  18   0    2.91    4.35
   9  18   0    4.83    4.06
  10  18   0    2.15    4.09
  10  18   0   -1.25    2.34
  11  18   0    4.34    4.04
  11  18   0    1.02    3.62
  12  18   0    8.80    5.15
  13  18   0   10.02    5.72
   0  19   0   11.46    4.38
   0 -19   0    8.11    3.96
   0 -19   0    6.20    2.98
  -1  19   0   10.46    3.53
  -1 -19   0    7.42    2.65
   1 -19   0    7.85    2.52
   1  19   0   12.50    3.80
   1  19   0    6.70    2.27
  -1 -19   0   10.62    2.94
   1 -19   0    6.53    1.94
  -1  19   0    9.33    1.88
   2 -19   0  103.12   11.01
  -2 -19   0   93.78   10.91
  -2  19   0   66.68    8.52
   2  19   0   56.13    7.11
  -2 -19   0   80.74    9.73
  -2  19   0   52.77    3.42
   3 -19   0  617.34   23.07
  -3 -19   0  556.72   23.42
  -3  19   0  592.94   22.88
   3  19   0  613.44   24.32
   3  19   0  576.14   23.87
   4 -19   0   15.03    3.74
  -4  19   0   13.55    3.93
   4  19   0   11.86    3.67
   4 -19   0   14.19    1.73
  -5  19   0  206.62   13.49
   5  19   0  190.19   16.15
   5 -19   0  217.32    8.99
   6  19   0    2.58    2.62
  -6  19   0    3.93    2.01
   7  19   0  225.66   20.29
  -7  19   0  250.58   14.48
   8  19   0    2.09    2.81
  -8  19   0    5.37    2.41
   9  19   0    5.42    5.64
   9  19   0    1.66    3.73
  10  19   0   24.51    7.92
  10  19   0   27.09    8.59
  11  19   0    7.51    4.73
  11  19   0    4.62    4.92
  12  19   0   21.39    8.32
   0 -20   0  371.87   18.78
   0  20   0  369.50   18.59
   0 -20   0  368.49   15.07
  -1 -20   0    3.18    1.84
   1  20   0    4.27    2.41
   1 -20   0    5.78    2.78
  -1  20   0    4.60    2.72
  -1 -20   0    2.12    1.91
   1 -20   0    2.27    1.30
   1  20   0    4.45    2.47
  -1  20   0    3.18    1.31
   2 -20   0 2688.77   49.65
  -2 -20   0 2774.39   52.21
  -2  20   0 2797.03   50.87
   2  20   0 2836.94   52.59
   2  20   0 2677.97   47.75
  -2 -20   0 2847.88   49.53
  -2  20   0 2731.23   24.79
   3 -20   0   81.64    9.12
  -3  20   0   99.12   10.27
   3  20   0   71.79    8.64
   4 -20   0  118.47   10.49
  -4  20   0  120.26   10.72
   4  20   0  135.90   12.82
   4 -20   0  128.96    4.80
  -5  20   0  230.07   14.83
   5  20   0  204.08   16.90
   5 -20   0  211.03    8.33
   6  20   0   13.93    5.22
  -6  20   0   11.98    4.26
   7  20   0  101.77   14.76
  -7  20   0  114.45   10.53
   8  20   0   23.57    7.32
  -8  20   0   24.94    4.87
   9  20   0    6.43    4.31
   9  20   0    4.82    4.85
  10  20   0   11.45    5.81
  10  20   0   12.40    7.13
  11  20   0    2.83    3.59
  11  20   0   18.68    8.84
  12  20   0   28.60    9.47
   0  21   0   17.52    4.89
   0 -21   0    9.42    3.20
   1  21   0   32.14    5.91
  -1  21   0   33.53    6.03
  -1 -21   0   27.50    4.76
   1 -21   0   24.26    3.99
   1  21   0   25.22    4.51
  -1  21   0   25.78    3.24
  -2  21   0   83.60   11.74
   2  21   0   71.22    8.48
  -2 -21   0   92.64   10.51
  -3  21   0  806.98   28.06
   3  21   0  782.27   28.74
   3  21   0  790.41   28.53
   4  21   0  125.33   11.82
  -4  21   0  117.72   10.79
   4  21   0  119.12   12.16
  -5  21   0  188.96   13.64
   5  21   0  178.15   16.04
   5 -21   0  187.32    7.24
  -6  21   0  110.52   10.30
   6  21   0  101.18   12.82
   6 -21   0  121.65    7.45
   7  21   0  371.05   26.43
  -7  21   0  374.71   18.82
   8  21   0   24.27    7.82
  -8  21   0   40.60    6.22
   9  21   0   -1.20    2.45
   9  21   0    7.93    5.75
  10  21   0   16.43    6.24
  10  21   0   39.90   10.40
  11  21   0    1.07    2.77
  11  21   0    6.31    4.96
  12  21   0   18.34    7.26
   0  22   0   30.45    5.72
   0 -22   0   26.79    4.31
  -1  22   0   77.58    9.35
   1  22   0   88.42    9.97
  -1 -22   0   77.22    7.95
   1 -22   0   74.89    6.97
   1  22   0   66.11    7.11
  -1  22   0   78.04    5.73
  -2  22   0    6.30    3.73
   2  22   0   13.92    5.58
  -2 -22   0    4.87    2.86
   2  22   0    4.98    3.12
  -2  22   0    2.84    1.08
   3  22   0  535.38   24.57
  -3  22   0  553.24   23.79
   3  22   0  534.27   23.92
   4  22   0   25.57    5.83
  -4  22   0   17.90    4.47
   4  22   0   17.64    4.62
  -5  22   0    2.26    3.26
   5  22   0   -1.26    1.62
   5 -22   0    1.60    0.96
  -6  22   0   31.47    6.63
   6  22   0   19.41    6.19
   6 -22   0   20.72    2.86
   7  22   0    7.93    5.09
  -7  22   0   25.77    6.18
   8  22   0   -1.67    4.06
  -8  22   0   10.85    4.09
   9  22   0    3.32    3.96
   9  22   0   -0.54    2.39
  10  22   0    3.50    4.72
  10  22   0   12.20    6.90
  11  22   0    0.78    3.22
  11  22   0    7.89    5.72
  12  22   0    7.09    5.26
   0  23   0    3.34    3.18
   0 -23   0    3.60    2.19
  -1  23   0  172.01   13.78
   1  23   0  208.78   15.28
  -1 -23   0  190.37   12.62
   1  23   0  180.58   11.94
   1 -23   0  166.32   10.53
  -1  23   0  185.22    9.05
  -2  23   0  224.11   15.40
   2  23   0  220.35   15.75
  -2 -23   0  221.05   14.62
   2  23   0  218.30   14.39
  -2  23   0  217.45    7.72
  -3  23   0   50.74    7.99
   3  23   0   52.17    8.35
   3  23   0   31.05    6.13
  -4  23   0   22.38    4.89
   4  23   0   31.66    6.57
   4  23   0   30.55    6.47
  -5  23   0   89.55    9.99
   5  23   0   63.36    9.96
   5 -23   0   73.97    3.55
  -6  23   0  167.82   13.51
   6  23   0  158.93   16.50
   6 -23   0  157.27    7.32
   7  23   0  153.34   17.17
  -7  23   0  166.78   13.22
   8  23   0  136.06   17.41
  -8  23   0  157.94   12.73
   9  23   0    2.45    3.14
   9  23   0   -5.33    4.55
  10  23   0   24.34    7.65
  10  23   0    8.33    4.80
  11  23   0   18.87    7.23
  11  23   0   16.71    6.97
  12  23   0    6.77    5.26
   0  24   0   40.08    6.90
   0 -24   0   43.99    5.76
  -1  24   0    8.31    4.28
   1  24   0   16.74    5.01
  -1 -24   0    9.99    3.63
   1 -24   0    8.10    2.69
   1  24   0    6.49    3.10
  -1  24   0   11.57    2.71
  -2  24   0   27.11    6.27
   2  24   0   43.43    7.88
   2  24   0   18.36    4.55
  -2 -24   0   31.97    6.14
  -2  24   0   21.16    2.59
   3  24   0   70.49    9.33
  -3  24   0   79.32    9.73
   3  24   0   70.36    9.00
   4  24   0   34.00    6.98
  -4  24   0   21.91    5.43
   4  24   0   16.24    4.67
  -5  24   0   95.92   10.72
   5  24   0   96.38   12.10
  -6  24   0   35.37    6.38
   6  24   0   49.18    9.70
   6 -24   0   36.16    3.20
   7  24   0    8.48    4.70
  -7  24   0   14.37    4.61
   8  24   0   36.77    9.64
  -8  24   0   43.11    7.04
   9  24   0    6.70    5.48
  10  24   0   14.29    6.66
  10  24   0    7.97    5.35
  11  24   0    5.46    3.80
  11  24   0   12.00    7.79
  12  24   0    5.06    4.70
   0  25   0    8.16    4.25
   0 -25   0    2.54    1.78
   1  25   0   62.22    8.89
  -1  25   0   65.81    9.12
   1  25   0   57.53    7.13
   1 -25   0   53.80    6.25
  -1 -25   0   51.19    6.94
  -1  25   0   54.45    5.27
  -2  25   0  112.41   11.40
   2  25   0  108.01   11.62
   2  25   0  106.58   10.31
   2 -25   0  106.03    8.73
  -2  25   0  101.30    5.66
   3  25   0  150.79   13.28
   3  25   0  158.00   14.18
  -3  25   0  161.00   13.79
   4  25   0   97.08   11.40
  -4  25   0   99.74   10.90
   4  25   0  102.25   11.68
   5  25   0  101.09   12.52
  -5  25   0   91.51   10.55
   6  25   0   -1.09    3.74
  -6  25   0    2.41    3.14
   7  25   0   -0.16    3.38
  -7  25   0    3.44    3.25
   8  25   0   -3.35    2.84
   9  25   0   28.75    9.06
  10  25   0   36.89    9.89
  10  25   0   13.30    6.29
  11  25   0    1.92    3.68
  11  25   0   -2.05    3.43
  12  25   0    4.60    3.88
   0  26   0    8.38    3.49
   0 -26   0    6.39    2.47
  -1  26   0  335.02   20.35
   1  26   0  300.37   19.79
   1  26   0  309.10   16.67
   1 -26   0  324.09   15.75
  -1 -26   0  289.04   16.37
  -1  26   0  301.62   12.38
   2  26   0   20.77    6.37
  -2  26   0   19.98    5.61
   2  26   0   11.43    3.84
   2 -26   0   11.43    2.97
  -2  26   0   14.23    2.42
   3  26   0   10.53    3.79
  -3  26   0   11.35    4.27
   3  26   0   13.41    5.10
   4  26   0   66.26    9.74
   4  26   0   67.27    9.76
  -4  26   0   55.13    8.51
   5  26   0   30.48    7.16
  -5  26   0   35.09    6.85
   6  26   0   83.24   12.41
  -6  26   0   84.43   10.49
   7  26   0    3.24    3.69
  -7  26   0    3.72    3.61
   8  26   0   25.84    8.79
   9  26   0    5.32    5.75
  10  26   0    6.20    4.46
  10  26   0   -2.88    4.20
  11  26   0    3.80    4.56
  11  26   0    8.41    6.08
  12  26   0   19.28    8.31
   0  27   0    2.83    3.09
   0 -27   0   -1.56    1.28
   1  27   0  218.31   17.25
  -1  27   0  196.42   16.10
  -1 -27   0  197.64   13.73
   1 -27   0  197.45   12.57
   1  27   0  181.82   12.99
  -1  27   0  198.60   10.37
  -2  27   0  165.53   14.49
   2  27   0  167.76   15.18
   2 -27   0  171.24   11.60
   2  27   0  165.25   13.21
  -2  27   0  161.76    7.53
   3  27   0    1.41    1.47
  -3  27   0   -1.50    1.50
   3  27   0    0.04    1.99
   4  27   0   10.69    4.08
  -4  27   0    7.30    3.66
   4  27   0   12.13    4.81
   5  27   0    6.87    3.99
  -5  27   0    7.22    3.57
   6  27   0  113.69   14.65
  -6  27   0  129.42   13.02
   7  27   0   88.08   13.87
  -7  27   0   86.43   10.50
   8  27   0   11.62    5.03
   9  27   0   17.06    7.58
  10  27   0   -1.75    3.97
  10  27   0   -2.74    2.81
  11  27   0   13.17    6.98
   0  28   0    5.26    3.16
   0 -28   0   -0.42    0.88
  -1  28   0    7.10    3.74
   1  28   0    8.24    4.39
  -1 -28   0    6.03    3.33
   1 -28   0    2.34    2.24
   1  28   0    4.46    3.20
  -1  28   0    8.09    2.85
  -2  28   0   55.45    8.80
   2  28   0   82.10   11.21
   2 -28   0   51.61    6.70
   2  28   0   45.63    7.64
  -2  28   0   51.79    4.43
   3  28   0    3.65    2.67
   3  28   0    5.78    2.98
  -3  28   0    7.70    3.67
   4  28   0    4.38    3.70
   4  28   0   10.62    4.88
  -4  28   0    3.51    3.29
   5  28   0   14.98    5.41
  -5  28   0   13.13    4.86
   6  28   0    7.67    5.21
  -6  28   0   10.06    4.87
   7  28   0    7.46    5.18
  -7  28   0   10.06    4.25
   8  28   0   13.26    5.76
   9  28   0    5.29    5.94
  10  28   0    4.38    5.26
  10  28   0    1.10    2.80
  11  28   0   12.80    7.45
   0  29   0    0.88    2.09
   0 -29   0    1.65    1.86
  -1  29   0   39.27    8.49
   1  29   0   50.38   10.16
   1 -29   0   18.30    4.33
  -1  29   0   23.37    4.26
   2  29   0   69.57   10.25
  -2  29   0   65.77    9.56
   2  29   0   62.28    8.68
   2 -29   0   72.78    7.88
  -2  29   0   71.23    5.28
   3  29   0   17.68    5.07
  -3  29   0    8.37    4.11
   3  29   0    6.16    3.39
   4  29   0   64.03    9.82
   4  29   0   68.25   10.47
  -4  29   0   53.85    8.62
   5  29   0   11.46    5.17
  -5  29   0   29.56    6.77
   6  29   0   19.82    7.00
  -6  29   0   16.87    5.10
   7  29   0    7.81    2.86
  -7  29   0   14.41    6.00
   8  29   0    4.19    4.13
   9  29   0   11.52    7.49
  10  29   0   10.98    5.53
  10  29   0    6.09    5.50
  11  29   0   13.90    7.19
   0  30   0    4.82    2.97
   0 -30   0    9.76    3.12
  -1  30   0  711.23   32.12
   1  30   0  678.19   32.08
   1 -30   0  743.55   25.92
  -1  30   0  723.93   20.79
  -2  30   0   26.12    6.57
   2  30   0   37.95    8.02
   2  30   0   25.52    5.59
   2 -30   0   30.50    5.32
  -2  30   0   30.60    3.68
   3  30   0   23.18    5.72
   3  30   0    8.52    3.68
  -3  30   0   20.33    5.51
   4  30   0   57.26    9.38
  -4  30   0   54.59    9.24
   4  30   0   74.28   11.02
   5  30   0    4.14    3.08
  -5  30   0    9.30    4.15
   6  30   0   44.70    9.62
  -6  30   0   52.88    8.88
   7  30   0   44.49    9.80
  -7  30   0   39.26    7.72
   8  30   0   14.31    6.21
   9  30   0    4.62    4.79
  10  30   0   16.32    8.05
  11  30   0   10.86    7.04
   0  31   0   10.68    4.59
   0 -31   0    3.14    2.29
   1  31   0  200.92   18.09
  -1  31   0  204.86   17.86
   1 -31   0  197.74   13.63
  -1  31   0  180.23   10.67
  -2  31   0  104.89   12.77
   2  31   0   89.89   11.77
   2  31   0  103.50   11.12
   2 -31   0   86.38    8.85
  -2  31   0  102.41    6.59
   3 -31   0   10.25    3.02
   3  31   0    8.24    4.27
  -3  31   0   11.01    4.46
   3  31   0   12.60    5.10
   4  31   0   85.94   11.68
  -4  31   0   86.13   11.49
   4  31   0   78.57   11.33
   5  31   0    6.54    3.74
  -5  31   0   -0.65    1.99
   6  31   0   -0.78    2.68
  -6  31   0    1.46    2.62
   7  31   0   30.70    8.49
  -7  31   0   24.42    6.16
   8  31   0   -0.56    2.08
   9  31   0   89.78   15.82
  10  31   0   23.69    9.20
  11  31   0    9.28    5.42
   0  32   0   96.05   12.31
   1  32   0   19.30    6.62
  -1  32   0   30.34    7.65
   1 -32   0   14.01    4.13
  -1  32   0   16.53    3.64
   2  32   0   16.41    5.85
  -2  32   0   25.43    6.65
   2 -32   0   20.47    4.59
   2  32   0   24.79    5.75
  -2  32   0   22.17    3.27
   3  32   0    6.18    3.40
   3 -32   0    5.71    2.50
  -3  32   0    4.41    3.08
   3  32   0    2.91    2.47
   4  32   0   19.40    6.20
   4  32   0   21.94    6.32
  -4  32   0   16.53    5.85
   5  32   0   31.16    8.29
  -5  32   0   24.05    6.46
   6  32   0   28.60    7.66
  -6  32   0   27.26    6.46
   7  32   0    4.08    4.49
  -7  32   0    2.29    2.69
   8  32   0   14.97    6.10
   9  32   0    5.89    5.89
  10  32   0    1.36    4.13
  11  32   0   -4.91    3.94
   0  33   0    3.75    3.33
  -1  33   0   36.29    8.91
   1  33   0   26.70    7.66
  -1  33   0   37.27    5.34
   2  33   0   19.95    6.02
  -2  33   0   22.39    6.15
   2  33   0   30.53    6.47
   2 -33   0   26.75    5.08
  -2  33   0   27.40    3.60
  -3  33   0   12.60    4.81
   3  33   0    7.23    2.90
   3  33   0   17.83    5.28
   4  33   0   12.38    5.06
  -4  33   0    4.05    3.30
   4  33   0    9.10    4.32
  -5  33   0   87.37   12.21
   5  33   0   94.37   13.07
  -6  33   0   10.66    5.06
   6  33   0    7.61    4.81
  -7  33   0    4.75    2.49
   7  33   0    4.49    3.86
   8  33   0    6.11    4.62
   9  33   0   23.32    8.55
  10  33   0    0.18    4.09
   0  34   0   41.09    8.84
  -1  34   0  382.44   25.50
   1  34   0  396.05   26.10
  -1  34   0  385.24   16.36
   2  34   0   16.07    5.67
  -2  34   0   15.84    5.78
   2  34   0   17.78    5.03
  -2  34   0   20.30    3.17
   3  34   0    0.00    2.49
  -3  34   0    3.68    4.75
   3  34   0    5.19    3.02
   4  34   0   55.33   10.54
  -4  34   0   56.68   10.24
   4  34   0   45.83    9.37
  -5  34   0   14.64    5.74
   5  34   0   10.35    5.15
  -6  34   0   46.44    8.98
   6  34   0   39.56    9.10
  -7  34   0    6.42    4.01
   7  34   0   11.63    5.79
   8  34   0    4.80    3.67
   9  34   0   12.23    5.58
   0  35   0   -1.23    3.28
   1  35   0   45.34    9.99
  -1  35   0   49.83   10.24
  -1  35   0   45.25    5.89
  -2  35   0   25.55    6.84
   2  35   0   24.90    7.20
   2  35   0   22.79    5.67
   3  35   0   88.16   12.88
  -3  35   0   84.60   12.33
   3  35   0   75.68   10.91
   4  35   0  137.45   16.33
  -4  35   0  144.81   16.14
   4  35   0  152.55   15.98
  -5  35   0   76.40   11.81
   5  35   0   77.29   12.28
  -6  35   0    0.89    2.60
   6  35   0    3.85    3.37
  -7  35   0    5.07    3.06
   7  35   0    3.86    3.48
   8  35   0   32.40   10.01
   9  35   0   -1.48    3.35
   0  36   0   31.28    7.87
  -1  36   0    4.81    4.38
   1  36   0   12.02    5.80
  -1  36   0    7.09    2.54
   2  36   0   42.91    7.82
  -2  36   0   45.66    9.44
   2  36   0   30.76    8.06
   3  36   0   30.57    7.04
  -3  36   0   23.68    6.88
   3  36   0   38.57    9.22
   4  36   0   53.77    9.66
  -4  36   0   33.43    7.91
   4  36   0   46.88    9.95
   5  36   0   24.83    7.54
  -5  36   0   29.37    8.09
   6  36   0   39.16    9.44
  -6  36   0   30.29    8.48
   7  36   0   24.34    7.90
  -7  36   0   20.52    6.38
   8  36   0   11.54    6.79
   9  36   0    1.74    4.41
   0  37   0    6.54    5.41
  -1  37   0   10.75    5.53
   1  37   0    1.04    4.13
  -2  37   0    1.72    2.41
   2  37   0    3.35    3.72
   3  37   0   40.11    7.87
  -3  37   0   40.87    9.04
   3  37   0   28.93    7.81
   4  37   0    2.21    2.86
  -4  37   0    0.80    4.40
   5  37   0   39.00    8.81
  -5  37   0   42.61    9.30
   6  37   0   84.55   13.87
  -6  37   0   74.80   12.22
   7  37   0   14.33    5.97
  -7  37   0   11.69    5.34
   8  37   0    9.77    5.57
   9  37   0   20.05    8.58
   0  38   0   10.45    5.84
   1  38   0   73.34   11.77
  -1  38   0   76.01   12.54
   2  38   0   -0.93    2.13
  -2  38   0    6.09    5.13
   3  38   0   19.84    6.47
   3  38   0   18.65    6.45
  -3  38   0   20.94    7.39
   4  38   0    7.17    4.50
  -4  38   0    5.46    4.07
   5  38   0   12.42    5.65
  -5  38   0   12.40    5.78
   6  38   0    3.87    4.56
  -6  38   0    4.06    4.14
   7  38   0   -6.38    4.31
  -7  38   0    3.15    3.78
   8  38   0    2.64    4.86
   9  38   0   -1.65    2.83
   0  39   0   57.94   12.52
  -1  39   0   43.99    9.80
   1  39   0   46.76   10.00
   2  39   0   15.34    6.17
  -2  39   0    6.76    5.72
   3  39   0   54.54    9.52
  -3  39   0   55.05   11.18
   3  39   0   57.31   10.80
   4  39   0   40.12    8.33
  -4  39   0   54.21   10.78
   5  39   0    4.58    3.67
  -5  39   0    7.20    4.39
   6  39   0    7.22    4.64
  -6  39   0   11.14    5.57
   7  39   0    0.37    2.53
  -7  39   0    5.24    3.63
   8  39   0   11.54    6.20
   9  39   0   11.08    6.05
   0  40   0 1154.93   48.97
  -1  40   0    7.25    4.78
   1  40   0    3.78    2.69
   2  40   0   77.57   13.06
  -2  40   0   70.23   12.07
   3  40   0   16.39    5.87
   3  40   0   28.72    8.30
  -3  40   0   20.02    6.51
   4  40   0   -2.24    3.68
  -4  40   0    0.54    2.13
   5  40   0   36.85    9.04
  -5  40   0   42.25    9.88
   6  40   0   23.21    6.87
  -6  40   0   11.43    5.26
   7  40   0   22.50    8.36
  -7  40   0   27.34    7.97
   8  40   0    1.28    3.27
   0  41   0   62.07   13.50
   1  41   0    3.23    3.18
  -1  41   0    0.86    2.34
  -2  41   0   17.76    6.67
   2  41   0   12.89    5.82
   3  41   0   55.11    9.58
   3  41   0   64.50   12.18
  -3  41   0   46.94   10.25
   4  41   0    9.85    4.73
  -4  41   0   15.91    5.83
   5  41   0    8.13    5.17
  -5  41   0    6.49    5.26
   6  41   0    5.49    4.63
  -6  41   0    3.65    4.16
   7  41   0    2.05    4.75
  -7  41   0    1.71    1.54
   8  41   0    9.14    5.44
   0  42   0    3.37    4.22
   1  42   0    5.45    4.45
  -1  42   0    6.10    4.14
   2  42   0   -1.29    2.11
  -2  42   0    0.51    3.72
   3  42   0   18.69    6.01
   3  42   0   25.89    7.73
  -3  42   0   15.47    7.02
   4  42   0    3.18    3.05
  -4  42   0    7.99    5.59
   5  42   0   10.68    5.27
  -5  42   0    3.84    2.75
   6  42   0   13.35    6.68
  -6  42   0   12.57    5.95
   7  42   0    4.85    4.72
  -7  42   0    1.32    3.15
   8  42   0    0.62    4.05
   0  43   0    7.55    5.00
   1  43   0    5.57    4.36
  -1  43   0    5.05    5.27
   2  43   0   18.00    6.79
  -2  43   0    6.35    4.54
   3  43   0    8.81    4.90
  -3  43   0    5.94    4.77
   4  43   0   19.86    6.45
  -4  43   0   26.77    7.91
   5  43   0   29.61    8.55
  -5  43   0   37.99    9.48
   6  43   0    6.57    3.97
  -6  43   0    9.48    5.02
   7  43   0   15.46    6.98
   8  43   0   11.53    6.54
   0  44   0   61.47   12.30
   1  44   0    5.84    5.16
  -1  44   0    3.59    5.09
   2  44   0   13.46    6.31
  -2  44   0   20.05    7.09
  -3  44   0    7.23    5.10
   3  44   0    6.23    4.65
   4  44   0    8.16    4.89
  -4  44   0    6.93    4.69
   5  44   0   16.44    6.16
  -5  44   0    9.61    4.98
   6  44   0    3.79    4.17
  -6  44   0    2.57    3.49
   7  44   0    8.47    5.27
   8  44   0    1.01    2.47
   0  45   0    5.72    5.36
  -1  45   0   30.61    8.91
   1  45   0   17.02    7.00
  -2  45   0   13.68    6.63
   2  45   0   17.37    7.19
  -3  45   0   40.73   10.38
   3  45   0   52.77   11.78
   4  45   0   11.27    5.27
  -4  45   0   19.64    7.83
   5  45   0    1.29    4.19
  -5  45   0    4.05    4.05
   6  45   0   12.51    6.26
  -6  45   0    9.53    5.97
   7  45   0    0.36    4.18
   8  45   0    6.78    6.58
   0  46   0    9.14    5.51
  -1  46   0   26.66    8.11
   1  46   0   33.56    9.42
  -2  46   0    2.89    2.35
   2  46   0    0.91    2.61
  -3  46   0   19.62    7.51
   4  46   0   18.62    7.14
  -4  46   0   20.21    8.15
   5  46   0    2.68    3.33
  -5  46   0    6.89    5.57
   6  46   0   18.67    7.24
  -6  46   0   15.72    6.19
   7  46   0   20.10    7.76
   0  47   0    6.36    5.35
   1  47   0    5.22    5.12
  -1  47   0    0.99    3.36
   2  47   0   12.23    6.60
  -2  47   0   10.38    6.01
  -3  47   0   -2.27    2.70
  -4  47   0   27.58    8.58
   5  47   0    1.42    2.32
  -5  47   0    2.44    4.32
   6  47   0   25.11    8.15
  -6  47   0   11.15    6.63
   7  47   0   11.23    6.19
   0  48   0    1.77    4.00
  -1  48   0    3.01    4.56
   1  48   0    2.42    3.76
  -2  48   0   12.29    7.14
   2  48   0    7.50    5.53
  -3  48   0    6.85    5.58
  -4  48   0    0.93    3.68
   5  48   0    4.39    4.67
  -5  48   0    1.67    3.08
   6  48   0    0.13    2.53
  -6  48   0    2.13    3.56
   7  48   0    2.38    2.64
   0  49   0    2.61    5.02
  -1  49   0    5.56    5.84
   1  49   0    8.21    5.72
  -2  49   0   21.10    7.71
   2  49   0   27.73    9.52
  -3  49   0    7.03    5.65
  -4  49   0    7.53    6.26
   5  49   0    6.76    4.34
  -5  49   0    2.56    4.49
   6  49   0    8.46    5.34
  -6  49   0    8.91    5.49
   7  49   0    7.76    5.40
   0  50   0   -2.02    1.98
   1  50   0   31.99    9.77
  -1  50   0   33.12   10.20
  -2  50   0   10.36    6.71
   2  50   0   26.28    9.44
  -3  50   0   51.86   12.16
  -4  50   0   17.29    7.56
   5  50   0   -0.88    2.91
  -5  50   0   -1.02    2.60
   6  50   0   10.81    6.01
  -6  50   0   17.65    7.96
   0  51   0    7.73    6.29
  -1  51   0    6.28    5.50
   1  51   0    9.47    6.05
  -2  51   0   23.65    9.12
  -3  51   0   22.88    8.97
  -4  51   0   34.48   10.44
  -5  51   0    8.29    6.30
   6  51   0   -0.51    2.84
  -6  51   0   -0.21    3.08
   0  52   0   51.26   13.50
   1  52   0    9.50    6.19
  -1  52   0   -4.63    5.28
  -2  52   0    0.83    2.99
  -3  52   0    5.57    5.79
  -4  52   0    4.83    4.90
  -5  52   0    9.08    6.07
   6  52   0   11.71    5.94
  -6  52   0    9.44    5.89
   0  53   0    1.94    4.18
  -1  53   0   -5.84    5.88
   1  53   0   11.83    8.15
  -2  53   0    3.74    4.69
  -3  53   0    7.58    6.56
  -4  53   0    0.65    2.45
  13   0  -1    6.10    5.13
  12   0  -1    4.11    3.85
  11   0  -1    6.23    5.72
  10   0  -1   -7.11    4.65
   9   0  -1   -0.70    2.34
   8   0  -1    1.67    1.49
   7   0  -1    1.21    3.12
   6   0  -1    2.78    3.01
   5   0  -1   -1.02    1.10
  -4   0   1    0.49    1.46
   4   0  -1   -0.04    1.69
  -3   0   1   -0.10    0.89
   3   0  -1   -2.34    1.62
   2   0  -1    0.53    0.91
  -2   0   1    1.08    0.98
  -1   0   1   16.35    1.90
   1   0  -1   23.11    2.29
  -1   0   1   22.99    2.50
   1   0  -1   22.62    2.54
   0   0  -1    1.50    0.91
   1   0   1    0.61    0.70
  -1   0  -1   -0.66    0.64
   2   0   1   -0.50    0.78
  -2   0  -1   -0.08    0.57
   2   0   1    0.21    0.94
   3   0   1    0.12    0.75
  -3   0  -1   -0.56    0.73
   4   0   1    1.96    1.35
   5   0   1   -1.73    1.89
   6   0   1    1.04    2.19
   7   0   1   -0.89    2.37
   8   0   1    0.59    2.22
   8   0   1   -0.59    1.61
   9   0   1    6.66    4.22
   9   0   1    2.22    6.15
  10   0   1   -1.57    3.35
  10   0   1    6.97    6.61
  11   0   1    3.43    2.85
  11   0   1    6.18    5.13
  12   0   1    2.52    3.73
  13  -1  -1   13.56    6.32
  13   1  -1    6.21    4.55
  12  -1  -1    7.33    5.21
  12   1  -1   10.32    5.91
  11  -1  -1   62.36   11.93
  11   1  -1   62.88   11.81
  10  -1  -1    4.95    3.24
  10   1  -1    3.25    2.73
   9   1  -1   29.15    7.47
   9  -1  -1   21.19    6.13
   8  -1  -1   11.35    5.07
   8   1  -1    5.53    3.51
   7  -1  -1  113.03   12.01
   7   1  -1  115.77   12.26
   6  -1  -1  640.57   26.57
   6   1  -1  611.15   25.69
  -5   1   1    3.15    2.44
   5  -1  -1    3.77    1.23
   5   1  -1    3.19    2.37
   4   1  -1   53.46    6.22
   4  -1  -1   61.58    6.80
  -4   1   1   57.59    6.56
  -3   1   1  637.04   18.90
   3  -1  -1  606.37   18.29
   3   1  -1  599.28   18.29
   2  -1  -1   26.33    3.22
  -2   1   1   22.92    3.09
   2   1  -1   22.85    3.03
   1  -1  -1  542.17   10.93
  -1   1   1  555.39   11.16
   1  -1  -1  552.49   11.78
   1   1  -1  542.91   12.36
  -1   1   1  547.80   11.66
  -1  -1   1  542.15   12.34
   0  -1  -1  122.34    5.41
   0   1  -1  109.72    4.43
   0  -1   1  119.02    5.88
  -1   1  -1  147.72    6.64
  -1  -1  -1  154.67    7.30
   1   1   1  150.73    7.14
   1  -1   1  150.04    6.54
   2   1   1  926.32   15.83
   2  -1   1  847.41   15.31
  -2   1  -1  962.06   16.39
   2  -1   1  916.99   20.72
   2   1   1  931.28   21.78
   3  -1   1  108.38    6.87
   3   1   1  122.22    7.31
   3   1   1  113.90    8.93
  -3   1  -1  117.10    7.37
   4  -1   1  118.12    8.42
   4   1   1  117.97    8.41
   4   1   1  113.44   10.23
  -4   1  -1  112.81    8.28
   5   1   1   82.97    8.26
   5  -1   1   91.86    8.62
   6   1   1  221.81   14.60
   6  -1   1  205.58   14.16
   7  -1   1   55.80    7.96
   7   1   1   59.17    8.45
   7   1   1   56.23    9.47
   8   1   1    8.19    3.63
   8  -1   1    5.62    1.45
   8   1   1    6.09    4.45
   9   1   1   93.53   12.13
   9  -1   1   81.76   11.56
   9   1   1   73.96   12.92
   9  -1   1   90.45   14.13
  10   1   1   40.94    8.87
  10  -1   1   42.79    8.77
  10  -1   1   33.03    9.92
  10   1   1   26.28    8.60
  11   1   1    5.15    3.91
  11  -1   1   -4.68    4.72
  11   1   1    2.64    5.73
  12   1   1   14.21    7.52
  12  -1   1    3.62    3.88
  13  -2  -1    9.68    6.42
  13   2  -1    4.31    4.76
  12  -2  -1   14.71    6.04
  12   2  -1   11.15    6.09
  11   2  -1   17.20    6.87
  11  -2  -1   13.55    6.19
  10  -2  -1    0.23    2.22
  10   2  -1   -0.13    2.16
   9  -2  -1  129.47   14.73
   9   2  -1  111.52   13.79
   8  -2  -1   87.83   11.51
   8   2  -1  102.41   12.36
   7   2  -1  115.13   12.31
   7  -2  -1  131.91   13.09
   6  -2  -1  246.59   16.32
   6   2  -1  248.66   16.50
  -5   2   1   37.73    5.80
   5  -2  -1   37.68    5.99
   5   2  -1   38.14    5.95
  -4   2   1  709.78   22.93
   4   2  -1  715.84   23.18
   4  -2  -1  722.00   23.16
   3   2  -1  201.81    5.91
   3  -2  -1  221.30   11.11
  -3   2   1  209.70   10.99
   3   2  -1  205.03   10.77
   2  -2  -1   71.77    5.64
  -2   2   1   44.92    5.28
   1  -2  -1  843.97   13.92
  -1   2   1  838.62   13.97
   1  -2  -1  815.94   14.00
  -1  -2   1  836.00   15.78
  -1   2   1  821.18   13.97
   1   2  -1  859.20   16.07
   0  -2  -1   20.48    2.47
   0   2  -1   21.64    1.83
   0  -2   1   18.00    2.40
   0   2  -1   19.52    2.48
  -1   2  -1 2684.01   19.78
  -1  -2  -1 2732.61   31.88
   1  -2   1 2702.03   26.56
  -1   2  -1 2741.98   27.20
   1   2   1 2738.33   31.60
  -2   2  -1  212.30    8.02
   2  -2   1  241.75    8.31
   2   2   1  234.85   11.16
   2  -2   1  236.84   10.29
   2   2   1  224.41    7.92
   3  -2   1  190.19    9.30
  -3   2  -1  190.76    9.36
   3   2   1  189.79    9.26
   3   2   1  177.30   11.32
   4  -2   1    4.28    1.83
   4   2   1    1.00    1.07
  -4   2  -1    3.71    1.47
   4   2   1    1.26    1.70
   5   2   1  696.90   23.39
   5  -2   1  662.51   22.98
   5   2   1  638.82   26.90
  -5   2  -1  712.63   23.78
   6   2   1    2.77    2.49
   6  -2   1    5.22    2.71
   6   2   1    9.25    4.44
   7   2   1   36.63    6.61
   7  -2   1   39.22    6.88
   7   2   1   40.59    8.54
   8   2   1   -0.76    2.75
   8  -2   1    5.32    3.13
   8   2   1    6.97    4.04
   9   2   1  115.47   13.41
   9  -2   1   97.10   12.39
   9   2   1  100.08   14.87
   9  -2   1   99.09   14.51
  10   2   1    8.52    4.17
  10  -2   1   13.60    5.41
  10  -2   1   17.92    6.77
  10   2   1   21.04    8.42
  11   2   1    4.39    3.39
  11  -2   1   -0.60    2.14
  12   2   1   23.82    7.88
  12  -2   1   15.59    7.39
  13  -3  -1    9.02    6.48
  13   3  -1   10.25    5.68
  12  -3  -1   -7.38    4.42
  12   3  -1    7.68    5.47
  11  -3  -1    7.07    4.14
  11   3  -1    2.52    3.24
  10  -3  -1   17.99    6.26
  10   3  -1   17.60    6.10
   9  -3  -1   33.53    7.81
   9   3  -1   47.44    8.93
   8   3  -1    5.34    2.25
   8  -3  -1    2.01    2.11
   7  -3  -1   14.24    4.77
   7   3  -1   22.63    5.85
   6  -3  -1   35.74    6.26
   6   3  -1   29.26    5.56
  -5   3   1  284.05   16.18
   5   3  -1  231.85   14.80
   5  -3  -1  256.97   15.33
   4   3  -1  255.78    6.74
   4  -3  -1  296.10   14.76
  -4   3   1  275.61   14.34
   4   3  -1  251.57   13.62
  -3   3   1  859.54   22.11
   3  -3  -1  886.96   22.42
   3   3  -1  874.28   13.38
   3   3  -1  896.61   22.34
  -2   3   1    3.92    1.46
   2  -3  -1    5.65    1.86
   2  -3  -1    4.53    1.23
  -1   3   1  225.12    7.52
   1  -3  -1  226.65    7.38
   1   3  -1  235.30    8.64
   1  -3  -1  225.96    7.22
  -1  -3   1  231.08    8.57
  -1   3   1  233.70    7.25
   0  -3  -1   31.69    3.16
   0   3  -1   25.86    2.90
   0  -3   1   26.79    2.85
  -1  -3  -1   36.50    3.88
   1   3   1   38.00    4.03
   1  -3   1   38.02    3.00
  -2   3  -1  800.33   15.83
  -2  -3  -1  780.36   21.07
   2   3   1  829.96   21.37
  -3   3  -1  587.91   16.60
   3  -3   1  563.01   16.03
   3   3   1  592.87   20.97
   3   3   1  594.38   16.41
   4  -3   1  288.88   13.36
   4   3   1  302.48   13.72
  -4   3  -1  338.07   14.76
   4   3   1  301.06   16.84
   5  -3   1  510.99   20.05
   5   3   1  503.38   19.98
   5   3   1  515.65   24.45
  -5   3  -1  561.37   21.32
   6  -3   1   97.21    9.78
   6   3   1  111.76   10.39
   6   3   1   94.20   11.33
   7  -3   1   37.98    6.37
   7   3   1   39.05    6.83
   7   3   1   38.80    8.11
   8  -3   1    5.52    3.14
   8   3   1    4.60    3.06
   8   3   1    5.84    5.63
   9   3   1    3.13    2.83
   9  -3   1    2.70    3.40
   9   3   1    7.15    6.57
  10   3   1   16.49    5.30
  10   3   1    9.85    5.19
  10  -3   1   24.89    8.24
  11   3   1   16.57    6.04
  11  -3   1    7.98    5.30
  11   3   1   22.68    8.31
  12   3   1    5.16    4.66
  12  -3   1   12.89    6.88
  13   4  -1   -0.17    2.15
  12  -4  -1   10.20    5.41
  12   4  -1    3.99    4.17
  11  -4  -1    2.07    3.31
  11   4  -1   -0.78    4.58
  10   4  -1   -0.18    2.14
  10  -4  -1   -3.99    2.95
   9   4  -1    0.97    2.14
   9  -4  -1    2.30    3.01
   8  -4  -1   17.76    5.81
   8   4  -1   18.01    5.69
   7  -4  -1  158.25   14.28
   7   4  -1  153.10   14.13
   6   4  -1  200.46   15.17
   6  -4  -1  198.93   14.75
   5   4  -1  388.64   18.88
   5  -4  -1  401.69   19.49
  -5   4   1  346.85   18.07
   4   4  -1   36.66    3.06
   4  -4  -1   25.30    4.24
   4   4  -1   24.83    4.47
  -4   4   1   26.23    4.52
   3  -4  -1   78.11    3.81
   3  -4  -1   86.73    7.05
  -3   4   1   81.63    6.87
   3   4  -1   82.87    4.57
   2  -4  -1 1651.09   25.88
  -2   4   1 1668.71   26.50
   2   4  -1 1638.07   21.12
   2  -4  -1 1637.43   20.06
  -1   4   1    5.11    1.32
   1   4  -1    5.72    1.49
   1  -4  -1    5.30    1.11
  -1   4   1    4.04    1.04
   0  -4  -1  148.96    7.18
   0   4  -1  136.38    6.54
   0  -4   1  139.74    6.66
   1   4   1   53.50    4.88
  -1  -4  -1   48.81    4.62
   1  -4   1   54.29    3.47
  -2   4  -1  131.23    6.65
   2   4   1  129.75    8.71
  -2  -4  -1  142.76    9.20
  -3   4  -1   92.79    6.79
   3   4   1  103.65    8.90
   3   4   1  104.26    6.94
   4   4   1  158.67   10.12
   4  -4   1  168.82   10.34
  -4   4  -1  173.33   10.73
   4   4   1  162.15   12.61
  -5   4  -1    8.98    3.30
   5   4   1    9.58    3.06
   5  -4   1    6.82    2.62
   5   4   1   15.95    5.32
   6   4   1   20.87    4.53
   6  -4   1   28.45    5.33
   6   4   1   27.15    6.32
   7  -4   1    0.93    2.00
   7   4   1    1.65    2.02
   7   4   1    2.56    3.38
   8   4   1  138.64   13.90
   8  -4   1  155.36   14.51
   8   4   1  132.22   15.93
   9   4   1    0.50    1.91
   9   4   1    3.03    3.66
  10   4   1    7.22    3.97
  10   4   1    0.14    2.08
  10  -4   1   10.97    5.52
  11   4   1   12.68    6.04
  11   4   1    8.39    5.50
  11  -4   1    8.58    6.16
  12  -4   1    3.27    4.54
  12   4   1    5.88    5.35
  13   5  -1    0.86    2.20
  12   5  -1    2.28    3.35
  11  -5  -1   18.65    6.62
  11   5  -1   18.85    7.22
  10   5  -1   52.56   10.31
  10  -5  -1   33.11    7.87
   9  -5  -1    2.01    2.01
   9   5  -1    4.23    3.58
   8  -5  -1    9.74    3.92
   8   5  -1    0.40    2.41
   7  -5  -1    0.97    1.79
   7   5  -1    3.50    2.30
   6  -5  -1  219.13   15.67
   6   5  -1  237.98   16.35
   5  -5  -1  210.72   14.09
  -5   5   1  253.00   15.61
   5   5  -1  205.15   14.42
   4   5  -1  383.88   10.37
   4  -5  -1  396.11   17.54
   4  -5  -1  399.51    8.07
  -4   5   1  384.93   17.21
   4   5  -1  399.23   17.39
   3  -5  -1 1488.50   18.34
  -3   5   1 1531.08   30.29
   3   5  -1 1521.46   20.94
  -2   5   1  691.08   17.39
   2   5  -1  683.10   14.57
   2  -5  -1  695.21   12.45
  -1   5   1   22.20    2.22
   1   5  -1   21.90    2.87
   0   5   1  548.22   13.75
   0  -5  -1  539.47   13.90
   0   5  -1  564.02   13.52
   0  -5   1  567.71   13.44
   1   5   1   10.24    2.26
   1  -5   1   13.07    1.88
  -1  -5  -1   14.01    2.67
  -2   5  -1   98.49    5.97
   2   5   1  125.01    8.77
  -2  -5  -1   98.10    7.73
  -3   5  -1 1846.93   30.59
   3   5   1 1756.85   37.08
  -4   5  -1 1630.64   32.89
   4   5   1 1548.89   39.10
   4   5   1 1593.43   32.00
  -5   5  -1   13.56    3.71
   5   5   1   11.03    3.02
   5   5   1   16.64    5.00
   6   5   1   62.88    7.95
   6   5   1   58.79    9.18
   7   5   1    2.81    1.76
   7   5   1   16.44    5.59
   8   5   1   48.60    8.52
   8   5   1   60.33   10.91
   9   5   1    6.05    2.98
   9   5   1   12.21    6.12
  10   5   1    3.52    2.40
  10   5   1    5.20    4.20
  10  -5   1    1.20    3.07
  11   5   1    4.14    4.10
  11  -5   1    7.09    5.87
  11   5   1    1.18    3.85
  12   5   1    1.48    4.17
  12  -5   1    3.26    4.92
  13   6  -1    8.22    5.78
  12   6  -1    5.08    3.29
  11   6  -1   -1.41    2.99
  11  -6  -1    6.33    5.45
  10   6  -1   -1.67    2.05
  10  -6  -1    8.04    4.81
   9   6  -1   29.89    7.41
   9  -6  -1   30.37    7.19
   8  -6  -1   27.78    6.49
   8   6  -1   32.98    7.21
   7  -6  -1   19.23    5.06
   7   6  -1   17.01    4.90
   6  -6  -1  357.01   19.79
   6   6  -1  343.71   19.66
  -5  -6   1    1.34    0.84
   5   6  -1    1.53    1.62
   5  -6  -1    0.89    1.47
  -5   6   1   -1.14    1.83
   4   6  -1  119.45    6.25
   4  -6  -1  117.82    9.46
   4  -6  -1  114.14    4.98
  -4   6   1  118.43    9.69
  -4  -6   1  117.81    6.21
   3  -6  -1  196.57    7.18
  -3   6   1  219.80   11.60
   3  -6  -1  193.82   10.87
   3   6  -1  186.72    7.91
  -3  -6   1  209.62    8.41
   2   6  -1   15.68    2.43
   2  -6  -1   16.87    3.70
  -2   6   1   23.95    4.00
  -1   6   1 2277.48   21.90
   1   6  -1 2215.04   28.98
   0  -6  -1   37.12    5.41
   0  -6   1   20.98    2.70
   1  -6   1 1338.78   15.33
  -1  -6  -1 1393.68   26.05
   1   6   1 1407.30   26.18
   1  -6   1 1411.55   22.57
  -2  -6  -1   73.84    6.87
   2   6   1   76.38    6.93
  -3   6  -1   85.96    6.74
   3   6   1   76.76    8.02
  -4   6  -1    1.99    1.70
   4   6   1    0.46    0.93
   4   6   1   -2.47    1.88
  -5   6  -1    9.32    3.36
   5   6   1    2.61    2.03
   5   6   1    8.44    4.06
   6   6   1    7.89    3.22
   6   6   1    3.92    2.59
   7   6   1   18.90    4.93
   7   6   1    7.31    3.68
   8   6   1    2.64    2.78
  -8   6  -1    2.02    1.30
   8   6   1   -2.14    3.03
   9   6   1   75.37   11.04
   9   6   1   75.77   13.02
  10   6   1    9.16    4.51
  10   6   1    4.88    3.96
  11   6   1   -1.37    2.19
  11  -6   1    6.20    4.07
  11   6   1    0.06    2.91
  12  -6   1   14.20    7.23
  12   6   1    0.58    2.24
  13   7  -1    0.56    2.91
  12   7  -1   -4.28    4.35
  11   7  -1    5.47    4.45
  10  -7  -1   44.75    9.29
  10   7  -1   46.56    9.70
   9   7  -1   24.89    6.28
   9  -7  -1   21.54    6.41
   8   7  -1   21.16    5.90
   8  -7  -1   26.07    6.44
   7  -7  -1   49.85    8.21
   7   7  -1   51.50    8.44
   6  -7  -1   21.71    4.90
   6   7  -1   19.37    5.04
  -6  -7   1   20.05    2.76
   5   7  -1    7.84    2.10
  -5  -7   1    6.95    1.90
   5   7  -1    7.38    3.17
   5  -7  -1   10.23    3.72
   4   7  -1  203.00    8.69
   4  -7  -1  204.87    7.43
  -4   7   1  199.54   12.76
   4  -7  -1  193.36   12.19
  -4  -7   1  192.67    8.51
   3  -7  -1  357.37   10.38
  -3  -7   1  365.34   11.77
   3   7  -1  374.22   11.87
  -3   7   1  358.48   15.13
   2  -7  -1 4278.19   38.81
  -2   7   1 4342.61   45.43
   2   7  -1 4316.57   41.01
   2  -7  -1 4231.68   27.72
   1   7  -1   51.78    5.65
   1   7  -1    7.24    1.95
   0  -7  -1 2812.23   34.54
   0   7   1 2838.41   34.21
   0  -7   1 2794.44   31.14
   0   7  -1 2718.58   30.65
  -1  -7  -1  138.82    9.91
   1   7   1  120.62    9.26
   1  -7   1  116.10    6.58
  -2  -7  -1   15.09    3.97
   2   7   1   16.91    3.69
  -3   7  -1  280.17   12.41
   3   7   1  279.27   15.30
  -4   7  -1   64.95    6.87
   4   7   1   63.70    8.04
  -5   7  -1   56.66    7.12
   5   7   1   59.92    8.49
   5   7   1   49.72    6.44
   6   7   1    2.87    2.49
   6   7   1   -0.05    2.30
   7   7   1    2.96    2.11
   7   7   1   -2.24    3.14
  -7  -7  -1    2.64    1.78
   8   7   1   43.98    7.95
  -8   7  -1   55.42    5.99
   8   7   1   48.53    9.35
   9   7   1    8.81    3.74
   9   7   1   31.26    9.15
  10   7   1    3.71    3.33
  10   7   1    0.71    3.63
  11   7   1    6.41    4.03
  11   7   1    5.83    5.28
  11  -7   1    6.94    6.20
  12   7   1   13.58    7.43
  12  -7   1   15.01    8.15
  13   8  -1   -0.98    2.63
  12   8  -1   14.58    7.18
  11   8  -1   -0.25    2.87
  10   8  -1   43.90    9.49
   9  -8  -1    6.78    3.69
   9   8  -1    5.71    3.96
   8   8  -1    3.28    3.28
   8  -8  -1    5.48    3.94
   7   8  -1  139.44   13.67
   7  -8  -1  137.05   13.43
  -6  -8   1   50.87    4.57
   6   8  -1   52.90    7.78
   6  -8  -1   46.24    7.12
   5   8  -1  668.22   16.68
   5  -8  -1  710.43   25.91
  -5  -8   1  668.70   16.74
   4   8  -1  341.12   11.97
   4  -8  -1  340.74   10.28
  -4  -8   1  316.72   11.57
  -4   8   1  327.63   16.33
   3  -8  -1  325.46   10.66
  -3  -8   1  316.33   11.64
  -3   8   1  323.08   14.66
   3   8  -1  321.02   11.77
   2  -8  -1    7.84    2.07
   2   8  -1    7.08    2.52
  -2  -8   1    6.02    2.35
   1  -8  -1   40.20    4.24
   1   8  -1   26.43    4.21
   0   8  -1 1375.56   25.21
   0  -8  -1 1267.41   24.03
   0  -8   1 1353.91   22.12
   0   8  -1 1259.97   21.56
  -1  -8  -1  173.56    9.83
   1   8   1  183.75   10.09
   1  -8   1  161.43    7.73
   2   8   1 1098.21   27.55
  -2  -8  -1 1056.93   27.09
  -3   8  -1   71.75    6.44
   3   8   1   70.61    7.89
  -4   8  -1  204.71   12.28
   4   8   1  198.32   14.63
  -5   8  -1    4.53    2.80
   5   8   1    2.64    1.57
   5   8   1    6.95    3.28
   6   8   1  201.06   14.52
   6   8   1  176.53   16.29
  -7   8  -1    2.77    1.80
   7   8   1    2.40    2.01
  -7  -8  -1    0.23    0.80
  -8   8  -1  151.24    9.85
   8   8   1  145.56   14.27
   8   8   1  145.93   17.08
   9   8   1    0.54    1.72
   9   8   1    5.46    5.10
  10   8   1   19.51    6.17
  10   8   1    8.99    5.85
  11   8   1   28.20    8.00
  11   8   1   18.72    7.09
  11  -8   1   22.86    8.11
  12  -8   1    1.12    3.62
  12   8   1   11.72    6.93
  13   9  -1   13.87    7.06
  12   9  -1    7.71    5.98
  11   9  -1    4.71    4.22
  10   9  -1   60.21   11.09
   9   9  -1    5.06    2.56
   8   9  -1   14.41    4.95
   7   9  -1    0.26    2.69
  -7  -9   1    1.31    1.14
  -6  -9   1    7.94    2.12
   6   9  -1    5.82    2.20
   5   9  -1   83.76    6.35
   5  -9  -1   70.61    4.72
  -5  -9   1   83.94    6.36
   4   9  -1  314.69   12.08
  -4   9   1  316.79   16.44
  -4  -9   1  304.14   11.99
   4  -9  -1  310.00   10.74
   3   9  -1    8.07    2.45
   3  -9  -1    3.59    1.47
  -3  -9   1    2.93    1.58
  -3   9   1    5.08    1.95
   3  -9  -1    3.19    1.05
   2  -9  -1 1100.29   21.94
  -2  -9   1 1151.37   23.37
   2   9  -1 1093.67   22.95
  -2   9   1 1142.65   12.68
   1   9  -1    4.29    1.45
   1  -9  -1    4.92    1.65
  -1  -9   1    7.92    2.10
   0   9  -1    4.24    1.69
   0  -9  -1    4.25    1.83
   0   9  -1    4.93    1.58
   0  -9   1    6.28    1.68
  -1   9  -1  328.67   13.25
   1   9   1  304.77   13.35
  -1  -9  -1  320.31   13.52
   1  -9   1  281.81   10.26
  -1   9  -1  306.10   10.76
  -2  -9  -1  131.91    9.78
   2   9   1  148.03   10.28
  -3   9  -1 1047.22   25.06
   3   9   1 1080.51   30.98
  -4   9  -1   -1.99    1.45
   4   9   1    4.06    3.56
  -5   9  -1  249.25   15.10
   5   9   1  222.48   16.81
   5   9   1  217.62   13.83
  -6   9  -1   -0.10    1.10
   6   9   1    1.22    2.05
   6   9   1    2.42    2.46
  -6  -9  -1    2.13    1.88
   7   9   1    0.41    1.27
   7   9   1    0.84    2.42
  -7   9  -1    0.28    0.80
  -7  -9  -1   -1.61    1.41
   8   9   1   60.10    9.39
  -8   9  -1   69.91    6.83
   8   9   1   78.61   12.70
   9   9   1    1.73    2.98
   9   9   1    1.81    4.42
  10   9   1    9.65    4.42
  10   9   1   14.93    6.47
  11   9   1    8.89    5.32
  11   9   1    3.94    3.90
  11  -9   1    4.66    4.34
  12   9   1    0.24    3.24
  12  -9   1    4.33    5.61
  13  10  -1    8.74    5.68
  12  10  -1   12.99    6.57
  12  10  -1    7.41    6.22
  11  10  -1    3.01    4.64
  10  10  -1   -1.03    2.81
   9  10  -1   43.25    8.64
   8  10  -1    6.40    4.16
  -7 -10   1    0.26    0.66
   7  10  -1    3.32    2.87
  -6 -10   1   17.37    3.05
   5  10  -1   35.41    4.36
  -5 -10   1   29.80    3.99
   5 -10  -1   29.95    3.33
   4  10  -1   52.31    5.39
   4 -10  -1   43.89    4.38
  -4 -10   1   44.96    4.90
  -4  10   1   46.74    6.36
   3 -10  -1   28.12    3.62
  -3 -10   1   28.67    4.08
  -3  10   1   30.82    4.76
   3  10  -1   26.75    3.95
   3 -10  -1   26.60    2.27
   2 -10  -1    0.48    0.73
  -2 -10   1    0.24    1.03
   2  10  -1    1.97    1.50
  -1 -10   1  109.40    7.58
   1  10  -1  102.50    7.34
   1 -10  -1   97.15    7.11
   1  10  -1  102.04    5.25
   0 -10  -1    3.08    1.51
   0  10  -1    1.22    1.14
   0 -10  -1    0.34    1.47
   0  10  -1   -0.25    0.67
   0 -10   1    2.10    1.31
  -1  10  -1    1.98    1.09
   1  10   1   -0.09    1.34
  -1  10  -1    1.02    0.97
   1 -10   1    0.29    1.10
  -2  10  -1    1.06    1.31
   2  10   1    2.56    2.21
   2 -10   1    0.52    0.74
   3  10   1    1.28    2.27
  -4  10  -1    4.03    1.78
  -4  10  -1    3.58    1.94
   4  10   1    5.90    3.10
  -5  10  -1   31.50    4.87
   5  10   1   31.97    6.74
  -5 -10  -1   31.56    5.17
   6  10   1    2.84    2.11
   6  10   1    3.96    3.70
  -6  10  -1    1.94    1.53
  -6 -10  -1    0.95    1.13
  -7  10  -1   66.90    6.92
   7  10   1   63.28    9.15
   7  10   1   58.92   10.09
  -7 -10  -1   60.84    7.23
   8  10   1    6.50    3.18
   8  10   1   10.32    6.08
  -8  10  -1    3.09    1.81
   9  10   1   43.23    8.70
   9  10   1   48.49   11.12
  10  10   1    0.28    2.61
  10  10   1    7.75    4.57
  11  10   1   -1.89    2.05
  11 -10   1    0.15    2.47
  12 -10   1    1.72    3.42
  13  11  -1   11.39    6.52
  12  11  -1   11.81    6.59
  12  11  -1    4.83    5.09
  11  11  -1   14.76    6.60
  10  11  -1    7.98    4.45
   9  11  -1   31.19    7.95
  -8 -11   1    0.88    1.13
   8  11  -1    3.57    2.68
  -7 -11   1   15.65    3.05
   7  11  -1   18.52    5.41
  -6 -11   1   18.06    3.38
   5  11  -1   21.39    4.06
  -5 -11   1   18.70    3.51
   5 -11  -1   17.49    2.95
  -4 -11   1    5.48    2.98
   4 -11  -1    9.81    3.29
  -4  11   1    2.78    1.86
  -4  11   1    2.88    2.68
   3 -11  -1  685.17   18.36
  -3  11   1  667.20   18.11
  -3  11   1  708.98   22.64
   3  11  -1  689.13   19.81
  -3 -11   1  676.69   19.56
   3 -11  -1  651.66   10.08
   2  11  -1  354.72   14.13
  -2 -11   1  338.66   14.10
   2 -11  -1  380.65   14.09
   1  11  -1   59.05    6.34
  -1 -11   1   53.06    5.75
   1 -11  -1   72.55    6.43
   1  11  -1   51.79    3.90
   0  11  -1  791.79   21.52
   0 -11  -1  767.38   21.27
   0 -11  -1  809.98   21.11
   0  11  -1  731.74   17.55
  -1  11  -1 1578.32   30.99
  -1 -11  -1 1607.13   31.95
  -1 -11  -1 1571.32   31.62
   1  11   1 1571.46   31.54
   1 -11   1 1592.34   25.12
  -1  11  -1 1608.12   25.47
  -2  11  -1  893.24   23.66
  -2 -11  -1  899.76   24.92
   2  11   1  906.31   26.28
  -2 -11  -1  996.20   27.90
   2 -11   1  845.42   19.50
  -3  11  -1   67.85    6.78
  -3 -11  -1   68.34    7.09
   3  11   1   74.68    8.45
  -3 -11  -1   79.33    8.90
  -4  11  -1  155.66   10.36
  -4  11  -1  156.68   11.26
   4  11   1  167.37   13.65
  -4 -11  -1  159.99   11.30
  -5  11  -1   97.93    8.40
   5  11   1  119.94   12.66
  -5 -11  -1  110.33    9.58
   6  11   1    2.73    2.30
   6  11   1    0.46    2.28
  -6  11  -1    2.97    1.89
  -6 -11  -1    0.88    1.24
   7  11   1    4.54    3.18
   7  11   1    2.98    2.89
  -7  11  -1    4.58    2.02
  -7 -11  -1    5.51    2.94
   8  11   1   25.72    6.42
   8  11   1   29.14    8.73
  -8  11  -1   27.41    4.37
   9  11   1   12.48    5.96
   9  11   1    6.25    4.89
  10  11   1    3.28    3.92
  10  11   1    1.70    4.10
  11  11   1    3.07    2.28
  11  11   1    3.86    5.20
  12 -11   1    5.89    5.18
  13  12  -1   -0.97    2.70
  12  12  -1   11.82    5.97
  12  12  -1   13.33    6.85
  11  12  -1    1.37    3.84
  11  12  -1    2.23    2.94
  10  12  -1   29.89    8.66
   9  12  -1   13.87    5.15
  -8 -12   1   14.52    2.93
   8  12  -1   19.65    6.14
  -7 -12   1  156.36    9.68
   7  12  -1  184.82   16.02
  -6 -12   1   22.64    3.78
   5 -12  -1  452.77   14.46
  -5 -12   1  452.89   16.63
   5  12  -1  442.60   16.58
  -4  12   1  706.61   25.42
  -4 -12   1  706.76   20.76
   4 -12  -1  710.41   18.90
  -4  12   1  711.89   18.95
   4  12  -1  738.57   21.14
  -3 -12   1  320.51   14.03
   3 -12  -1  334.29   13.52
  -3  12   1  306.65   12.90
   3  12  -1  314.63   14.14
   2  12  -1  783.86   21.81
  -2 -12   1  826.09   22.48
  -2  12   1  781.26   21.17
   2 -12  -1  827.00   21.46
   1 -12  -1   20.32    3.82
  -1 -12   1   12.89    3.57
   1  12  -1   14.55    4.05
   1  12  -1    7.07    1.69
   0 -12   1  939.78   24.29
   0  12  -1  995.07   24.82
   0 -12  -1 1003.68   25.37
   0 -12  -1  958.59   23.63
   0  12  -1 1010.41   21.15
  -1  12  -1  203.89   11.58
  -1 -12  -1  200.69   11.75
  -1 -12  -1  218.81   12.66
   1  12   1  212.87   12.38
  -1  12  -1  179.72    8.69
   1 -12   1  202.65    9.09
  -2  12  -1  947.44   25.19
  -2 -12  -1  969.29   26.57
   2  12   1  953.46   27.69
  -2 -12  -1  958.84   27.88
   2 -12   1  943.40   20.47
  -3  12  -1   45.00    5.95
   3  12   1   39.55    6.86
  -3 -12  -1   44.44    7.04
  -3 -12  -1   42.60    5.90
  -4  12  -1  111.29    9.79
  -4  12  -1  116.17    9.23
  -4 -12  -1  110.20    9.60
   4  12   1  116.22   11.79
  -5 -12  -1    3.78    2.49
  -5  12  -1    3.40    2.16
   5  12   1    4.08    2.88
  -6  12  -1   63.54    7.02
  -6 -12  -1   52.50    7.01
   6  12   1   73.29   10.70
   6  12   1   50.50    7.83
   7  12   1   41.96    7.49
   7  12   1   34.84    7.84
  -7  12  -1   35.31    5.26
  -7 -12  -1   37.09    6.19
  -8  12  -1  122.96    9.63
   8  12   1  113.34   12.93
   8  12   1  119.65   15.53
   9  12   1   16.06    5.68
   9  12   1    9.52    5.12
  10  12   1   13.02    5.02
  10  12   1   13.00    6.15
  11  12   1   32.00    8.67
  11  12   1   31.51    9.84
  12 -12   1    0.13    2.13
  13  13  -1   17.86    7.44
  12  13  -1    3.60    4.58
  12  13  -1    1.87    3.83
  11  13  -1   18.11    6.74
  11  13  -1   14.16    6.67
  10  13  -1   13.26    6.01
   9  13  -1  148.30   16.52
   8  13  -1   19.36    7.13
  -8 -13   1   20.76    3.74
   7  13  -1    7.20    3.67
  -7 -13   1    8.37    2.72
  -6 -13   1   16.62    3.49
  -5 -13   1    8.57    3.35
   5 -13  -1    2.31    2.02
  -5  13   1    5.43    2.42
   5  13  -1   14.14    3.98
  -4  13   1   39.88    6.29
  -4 -13   1   43.16    6.01
   4 -13  -1   50.54    5.75
  -4  13   1   37.28    4.92
   4  13  -1   54.30    6.93
  -3 -13   1   46.85    6.30
   3  13  -1   57.11    6.52
   3 -13  -1   45.65    5.67
  -3  13   1   47.04    5.94
  -2 -13   1  101.61    8.29
   2  13  -1   91.44    7.74
   2  13  -1   82.59    6.61
   2 -13  -1  102.06    7.92
  -2  13   1   93.90    7.57
   1  13  -1  174.64   10.79
  -1 -13   1  190.21   11.24
   1 -13  -1  190.47   11.07
   1  13  -1  163.60    7.26
   0  13  -1  725.91   21.90
   0 -13   1  704.81   21.57
   0 -13  -1  689.63   21.69
   0 -13   1  700.94   11.13
   0 -13  -1  735.04   21.28
   0  13  -1  748.23   18.57
  -1  13  -1  199.69   11.81
  -1 -13  -1  202.91   12.14
  -1 -13  -1  225.78   12.64
   1  13   1  213.94   12.50
  -1  13  -1  214.90    9.57
   1 -13   1  186.07    8.93
  -2 -13  -1    4.52    1.95
  -2  13  -1    6.18    2.61
   2  13   1    4.42    3.43
  -2 -13  -1    4.80    3.09
   2 -13   1    4.81    1.77
  -3  13  -1  360.98   16.21
  -3 -13  -1  342.96   16.68
  -3 -13  -1  365.77   19.23
   3  13   1  358.12   18.80
   3 -13   1  354.10   13.86
  -4  13  -1   50.21    6.62
  -4  13  -1   42.52    5.76
   4  13   1   45.72    7.36
  -4 -13  -1   44.65    6.17
  -5  13  -1  204.45   12.64
   5  13   1  185.01   15.71
  -5 -13  -1  184.29   12.97
  -6  13  -1  204.74   12.82
  -6 -13  -1  198.83   13.72
   6  13   1  228.74   19.17
  -7  13  -1  162.49   11.37
   7  13   1  167.50   17.47
   7  13   1  178.42   15.32
   8  13   1   24.27    6.27
   8  13   1   27.76    9.14
  -8  13  -1   17.05    3.66
   9  13   1   34.80    8.12
   9  13   1   34.52    9.74
  10  13   1   21.78    6.63
  10  13   1   24.56    8.73
  11  13   1    9.06    5.88
  11  13   1   14.16    7.64
  12 -13   1    8.67    5.58
  13  14  -1   31.11   10.46
  12  14  -1   15.60    7.42
  12  14  -1    6.74    4.46
  11  14  -1    7.87    5.22
  11  14  -1    8.21    6.43
  10  14  -1   13.42    6.47
  10  14  -1   15.62    7.20
   9  14  -1   40.26    8.85
  -8 -14   1   86.04    7.71
   8  14  -1  114.15   13.86
  -7 -14   1    2.75    1.75
   6  14  -1   41.08    5.53
  -6 -14   1   48.15    5.92
   5  14  -1   83.75    7.79
  -5  14   1   74.71    6.60
  -5 -14   1   89.51    8.05
   5 -14  -1   77.41    6.63
  -4  14   1  128.35    8.80
   4  14  -1  137.78    9.98
   4 -14  -1  140.33    9.20
  -4 -14   1  145.39   10.16
   4 -14  -1  130.36    4.82
  -3 -14   1  632.38   21.18
   3  14  -1  624.52   21.68
   3  14  -1  633.90   21.13
  -3  14   1  658.75   20.28
   3 -14  -1  606.18   19.61
   2  14  -1   81.49    7.56
  -2 -14   1   72.39    7.22
   2  14  -1   75.04    6.35
  -2  14   1   72.84    7.00
   2 -14  -1   81.26    7.36
   1  14  -1 1002.87   26.41
  -1 -14   1 1037.88   26.93
  -1  14   1 1037.01   26.74
   1 -14  -1 1028.13   26.60
   1  14  -1 1015.90   18.84
   0  14  -1   98.89    8.46
   0 -14   1   86.90    8.42
   0 -14  -1   90.38    8.20
   0 -14   1   77.34    4.29
   0 -14  -1   81.62    7.81
   0  14  -1   79.22    6.30
  -1  14  -1  327.62   15.44
  -1 -14  -1  339.55   16.16
  -1 -14  -1  351.86   16.05
   1  14   1  342.94   15.75
   1 -14   1  360.01   12.42
  -1  14  -1  351.31   12.43
  -2 -14  -1   38.44    5.70
  -2  14  -1   33.86    5.39
  -2 -14  -1   40.90    5.94
   2  14   1   39.27    6.55
   2 -14   1   29.82    3.81
  -3  14  -1  244.29   13.64
  -3 -14  -1  246.62   14.46
   3  14   1  221.46   15.09
   3 -14   1  225.78   10.91
  -4  14  -1    6.14    2.83
   4  14   1    5.17    2.69
  -4 -14  -1    3.97    2.12
  -4  14  -1    3.41    1.87
   5  14   1   22.50    5.97
  -5  14  -1   20.99    4.30
  -5 -14  -1   23.66    4.68
  -6 -14  -1    7.70    3.19
  -6  14  -1    9.14    3.58
   7  14   1   25.79    6.37
   7  14   1   18.56    6.71
  -7  14  -1   22.59    4.71
   8  14   1    1.79    2.86
   8  14   1   -2.15    4.10
  -8  14  -1    0.79    1.80
   9  14   1   77.58   11.91
   9  14   1   72.38   13.20
  10  14   1   10.93    4.98
  10  14   1   14.97    7.83
  11  14   1   15.88    6.21
  11  14   1   24.14    9.44
  12 -14   1    9.36    5.73
  13  15  -1    0.12    2.25
  12  15  -1    9.25    5.95
  12  15  -1    6.01    3.63
  11  15  -1    4.96    3.73
  11  15  -1    1.07    2.23
  10  15  -1   18.16    6.97
  10  15  -1   12.89    6.89
   9  15  -1   65.03   11.69
   9  15  -1   62.55   12.56
  -8 -15   1  285.84   14.60
   8  15  -1  309.20   22.53
  -7 -15   1   12.41    3.44
  -6  15   1    1.71    1.53
  -6 -15   1    3.49    2.61
   6  15  -1    0.64    1.16
  -5  15   1   12.28    3.15
  -5 -15   1   18.05    3.86
   5 -15  -1   15.26    3.45
   5  15  -1   20.63    4.26
  -4 -15   1   51.77    6.84
   4 -15  -1   64.85    6.92
   4  15  -1   85.42    8.35
  -4  15   1   66.35    6.95
   3 -15  -1  327.62   15.02
  -3 -15   1  340.95   16.13
   3  15  -1  346.67   16.23
   3  15  -1  343.97   16.33
  -3  15   1  325.94   14.89
   2  15  -1    4.83    1.96
   2 -15  -1    2.37    1.71
  -2 -15   1    5.07    2.71
  -2  15   1   11.06    4.16
   2  15  -1    5.71    3.15
   1  15  -1  318.27   15.67
  -1 -15   1  343.91   16.34
  -1  15   1  311.79   15.11
   1 -15  -1  310.12   15.11
   1  15  -1  317.64   10.94
   0  15  -1 1054.28   28.39
   0 -15   1 1157.04   29.48
   0 -15  -1 1130.30   29.56
   0 -15  -1 1124.42   27.70
   0 -15   1 1114.33   16.25
   0  15  -1 1126.02   23.87
  -1  15  -1    1.86    2.24
  -1 -15  -1    3.58    2.56
   1  15   1    0.94    2.97
   1 -15   1    0.39    1.01
  -1  15  -1    1.42    1.18
  -2  15  -1    7.02    2.98
  -2 -15  -1   13.67    3.71
   2  15   1   15.13    4.38
   2 -15   1    5.20    1.82
  -3  15  -1  146.61   10.90
  -3 -15  -1  162.57   12.13
   3  15   1  149.95   12.55
   3 -15   1  153.27    8.91
  -4  15  -1   78.03    8.13
   4  15   1   85.15   10.31
  -4 -15  -1   85.89    9.03
   5  15   1   41.76    7.85
  -5 -15  -1   46.16    6.82
  -5  15  -1   36.09    5.62
  -6  15  -1  635.85   23.43
   6  15   1  640.71   32.33
  -7  15  -1  210.74   13.63
   7  15   1  215.11   19.82
   7  15   1  226.95   17.50
   8  15   1   43.06    8.36
  -8  15  -1   42.44    6.15
   8  15   1   40.03    9.73
   9  15   1    0.58    3.16
   9  15   1    7.80    5.81
  10  15   1    1.87    2.84
  10  15   1    3.32    3.44
  11  15   1    6.27    5.54
  11  15   1   -1.92    2.23
  12 -15   1    4.74    5.51
  13  16  -1    0.50    2.53
  12  16  -1    1.95    3.73
  12  16  -1    8.97    5.24
  11  16  -1    8.10    5.49
  11  16  -1    6.98    5.41
  10  16  -1   19.06    7.43
  10  16  -1   19.85    7.75
   9  16  -1   63.66   11.80
   9  16  -1   62.09   12.58
  -8 -16   1   12.24    3.67
   8  16  -1   21.17    7.56
  -7 -16   1   74.86    7.81
  -6 -16   1    2.06    1.65
   6  16  -1    1.70    1.60
  -6  16   1   -0.08    1.20
   6 -16  -1    2.10    1.34
   5  16  -1   55.36    6.76
  -5  16   1   58.59    6.32
   5 -16  -1   56.55    6.16
  -5 -16   1   52.19    6.56
   5  16  -1   59.90    8.47
   4 -16  -1  636.44   21.03
  -4 -16   1  629.96   22.58
   4  16  -1  596.43   24.34
  -4  16   1  621.18   20.77
   4  16  -1  625.61   22.41
   3 -16  -1   45.45    7.19
  -3 -16   1   64.92    7.85
   3  16  -1   64.13    7.63
   3  16  -1   60.65    8.03
  -3  16   1   65.87    7.74
  -2 -16   1  418.53   18.24
   2  16  -1  400.07   17.78
  -2  16   1  410.79   17.62
   2 -16  -1  395.57   17.30
   2  16  -1  419.03   15.48
   1  16  -1   16.97    4.91
  -1  16   1   20.08    5.55
   1 -16  -1   20.55    4.32
  -1 -16   1   20.92    5.16
   1  16  -1   10.58    2.67
   1 -16  -1   15.29    3.45
   0 -16   1  580.24   21.47
   0  16  -1  550.88   21.01
   0 -16  -1  539.47   21.04
   0 -16   1  555.10   12.12
   0 -16  -1  568.22   20.30
   0  16  -1  556.07   17.17
  -1  16  -1   53.29    6.70
  -1 -16  -1   57.13    7.15
   1 -16   1   38.41    3.01
  -1 -16  -1   54.55    6.75
   1  16   1   40.75    5.97
  -1  16  -1   48.72    4.93
   1 -16   1   39.38    4.31
  -2  16  -1 1609.64   36.47
  -2 -16  -1 1512.28   36.89
  -2 -16  -1 1603.15   38.37
   2  16   1 1600.02   38.40
   2 -16   1 1549.70   26.70
  -3 -16  -1   21.87    4.86
  -3  16  -1   18.91    4.53
   3  16   1   22.91    5.51
   3 -16   1    9.20    2.96
  -4  16  -1   17.16    4.02
  -4 -16  -1   17.62    4.57
   4  16   1   22.50    5.25
   4 -16   1   16.32    3.38
   5  16   1    3.28    2.99
  -5  16  -1    6.34    2.94
  -6  16  -1   40.56    6.44
   6  16   1   41.82    8.88
   7  16   1   27.99    9.40
  -7  16  -1   24.09    5.11
   8  16   1   28.61    7.31
   8  16   1   37.88    8.97
  -8  16  -1   28.15    5.08
   9  16   1    2.64    3.33
   9  16   1    7.87    5.49
  10  16   1   14.98    5.99
  10  16   1   16.55    7.22
  11  16   1    6.95    5.77
  11  16   1   10.40    6.81
  12 -16   1   12.02    6.68
  13  17  -1    5.41    4.73
  12  17  -1    6.08    4.11
  12  17  -1    3.31    4.55
  11  17  -1    8.23    5.16
  11  17  -1   14.69    7.19
  10  17  -1    5.36    4.48
  10  17  -1    5.62    5.65
   9  17  -1  156.14   19.40
   9  17  -1  156.70   17.56
   8  17  -1   25.83    7.38
  -7 -17   1   10.77    3.26
   7  17  -1   -1.05    3.06
   6  17  -1    4.35    3.28
  -6 -17   1    6.50    3.62
  -6  17   1    5.71    2.77
   6 -17  -1    3.58    2.40
   6  17  -1    3.13    3.83
   5  17  -1   12.42    3.55
  -5  17   1   13.96    3.60
   5 -17  -1   10.41    3.00
  -5 -17   1   13.25    3.70
   5  17  -1   16.29    4.71
   5 -17  -1   13.75    1.83
  -4 -17   1   43.88    7.20
   4 -17  -1   40.63    6.37
   4  17  -1   26.52    5.43
  -4  17   1   51.97    7.35
  -3 -17   1  168.43   13.09
   3 -17  -1  146.60   11.47
   3  17  -1  139.89   10.80
  -3  17   1  188.88   12.48
   3  17  -1  152.75   11.63
   2  17  -1  298.88   16.06
  -2 -17   1  329.72   16.76
   2  17  -1  323.95   13.97
  -2  17   1  309.18   15.95
   2 -17  -1  322.27   16.24
   1  17  -1  284.99   15.43
  -1 -17   1  295.18   15.90
  -1  17   1  310.61   16.03
   1 -17  -1  315.93   16.13
   1  17  -1  311.23   11.49
   1 -17  -1  296.97   14.41
   0 -17   1    6.34    3.01
   0 -17  -1   10.83    3.19
   0  17  -1    9.80    3.16
   0 -17   1    8.13    2.33
   0 -17  -1    8.32    3.96
   0  17  -1    0.82    2.48
   1 -17   1  129.43   10.71
  -1  17  -1  116.22   10.16
  -1 -17  -1  110.38   10.05
   1 -17   1  123.22    5.71
  -1 -17  -1  165.12   12.20
   1  17   1  141.67   11.32
  -1  17  -1  111.82    7.50
  -2  17  -1  210.08   13.63
  -2 -17  -1  222.22   14.54
  -2 -17  -1  256.62   16.18
   2  17   1  240.40   15.25
   2 -17   1  205.32    9.82
  -3  17  -1   21.66    4.35
  -3 -17  -1   22.17    4.74
   3  17   1   17.01    4.44
   3 -17   1   16.70    2.93
  -4  17  -1  185.59   13.02
   4  17   1  161.05   14.33
   4 -17   1  189.96   10.78
   5  17   1   42.48    7.94
  -5  17  -1   37.32    5.94
   6  17   1   18.85    5.79
  -6  17  -1   17.46    4.27
  -7  17  -1  495.39   21.76
   7  17   1  493.26   30.68
   8  17   1    9.90    5.15
   8  17   1    0.07    2.48
  -8  17  -1    5.28    2.74
   9  17   1   32.32    8.14
   9  17   1   28.60    8.86
  10  17   1   16.50    6.33
  10  17   1    8.83    6.03
  11  17   1   41.40   10.04
  11  17   1   32.24   10.72
  12 -17   1   14.51    7.18
  12  18  -1    5.72    6.25
  12  18  -1    8.00    6.12
  11  18  -1   23.27    7.93
  11  18  -1   19.08    7.91
  10  18  -1    3.93    3.78
  10  18  -1    4.31    4.25
   9  18  -1   70.37   13.20
   9  18  -1   84.90   13.77
   8  18  -1   11.71    5.80
   7  18  -1    6.79    4.98
  -7 -18   1    2.97    2.60
   6 -18  -1  277.23   14.15
  -6 -18   1  281.14   16.14
   6  18  -1  280.17   20.25
  -6  18   1  255.76   13.78
   6  18  -1  265.89   15.76
   5 -18  -1   36.80    5.36
   5  18  -1   38.71    7.07
  -5  18   1   37.57    5.65
  -5 -18   1   34.77    5.70
   5  18  -1   37.97    5.94
   4 -18  -1  488.22   19.80
  -4 -18   1  479.51   20.89
   4  18  -1  439.40   21.16
   4  18  -1  460.07   20.59
  -4  18   1  462.21   19.37
  -3 -18   1 1719.13   39.17
   3 -18  -1 1783.14   38.08
   3  18  -1 1741.17   37.42
   3  18  -1 1702.79   38.98
  -3  18   1 1652.82   36.81
  -2 -18   1  130.37   11.16
   2  18  -1  137.26   11.15
   2  18  -1  107.21    8.39
  -2  18   1  144.49   11.51
   2 -18  -1  120.85   10.19
  -1 -18   1  193.19   13.33
   1  18  -1  180.97   12.69
  -1  18   1  194.46   13.35
   1 -18  -1  186.97   12.84
   1 -18  -1  191.76   11.77
   1  18  -1  170.99    8.75
   0  18  -1   72.05    8.06
   0 -18   1   70.00    8.01
   0 -18  -1   77.81    8.45
   0 -18  -1   74.28    7.70
   0 -18   1   69.92    4.85
   0  18  -1   72.01    6.46
  -1  18  -1 2777.02   49.91
   1 -18   1 2745.57   49.62
  -1 -18  -1 2706.94   50.45
   1 -18   1 2717.52   27.48
  -1 -18  -1 2873.49   49.79
   1  18   1 2813.53   48.62
  -1  18  -1 2975.32   38.30
  -2  18  -1   98.78    9.72
  -2 -18  -1  126.86   11.35
   2  18   1  101.82   11.17
  -2 -18  -1  129.40   12.10
   2 -18   1   82.58    6.78
  -3  18  -1  139.57   11.50
   3  18   1  140.26   12.76
   3 -18   1  143.17    8.63
  -4  18  -1    5.11    2.68
   4  18   1    9.30    4.15
   4 -18   1    3.13    1.81
  -5  18  -1   64.22    7.91
   5  18   1   73.95   10.70
   5 -18   1   61.44    6.78
   6  18   1   33.87    8.07
  -6  18  -1   33.03    5.97
  -7  18  -1   55.91    7.83
   7  18   1   61.27   13.14
   8  18   1    2.93    3.21
   8  18   1    0.43    3.85
  -8  18  -1    4.60    2.76
   9  18   1   50.57   10.12
   9  18   1   47.28   10.73
  10  18   1    1.68    2.78
  10  18   1    9.69    5.73
  11  18   1   36.10    9.72
  11  18   1   24.28    9.36
  12  19  -1   13.64    7.18
  12  19  -1    5.85    5.63
  11  19  -1   17.15    7.77
  11  19  -1   13.25    7.53
  10  19  -1    7.28    4.78
  10  19  -1    1.64    4.12
   9  19  -1  130.20   17.59
   9  19  -1  124.12   15.81
   8  19  -1  425.17   29.33
   7  19  -1   41.83    9.17
   6  19  -1   13.96    5.10
   6 -19  -1   14.37    3.80
   6  19  -1   18.95    4.78
  -6  19   1   18.97    4.53
   5  19  -1   34.58    6.90
  -5  19   1   40.41    5.89
   5  19  -1   34.04    6.00
   5 -19  -1   32.33    5.22
  -5 -19   1   29.89    5.51
  -4 -19   1  245.90   15.42
   4 -19  -1  253.53   14.59
   4  19  -1  231.80   15.81
   4  19  -1  244.06   15.34
  -4  19   1  263.21   15.10
   3 -19  -1  436.49   19.63
  -3 -19   1  438.49   20.84
   3  19  -1  415.94   18.57
   3  19  -1  457.52   21.20
  -3  19   1  474.37   20.51
   2  19  -1   30.97    4.83
  -2 -19   1   35.47    6.13
  -2  19   1   36.58    6.48
   2  19  -1   30.26    5.61
   2 -19  -1   41.53    6.18
  -1 -19   1  186.97   13.47
   1  19  -1  190.95   13.50
   1 -19  -1  178.54   12.93
  -1  19   1  208.86   13.89
   1 -19  -1  171.22   11.42
   1  19  -1  187.32    9.37
   0  19  -1   70.04    8.43
   0 -19   1   72.70    8.55
   0  19   1   65.86    8.24
   0 -19  -1   57.95    7.48
   0 -19  -1   60.93    7.14
   0 -19   1   58.38    4.68
   0  19  -1   60.54    6.13
   1 -19   1  329.66   17.90
  -1  19  -1  298.91   16.92
  -1 -19  -1  308.52   17.54
  -1 -19  -1  379.80   18.98
   1 -19   1  295.74    9.59
   1  19   1  312.72   17.38
  -1  19  -1  291.18   12.43
  -2  19  -1  703.20   25.99
   2  19   1  689.42   26.23
   2 -19   1  666.43   17.80
  -3  19  -1   13.46    3.94
   3  19   1   10.61    3.82
   3 -19   1   10.06    2.69
  -4  19  -1  370.09   19.31
   4  19   1  332.27   21.16
   4 -19   1  358.13   14.31
  -5  19  -1    5.20    2.87
   5  19   1    4.33    3.88
   5 -19   1    4.85    1.92
  -6  19  -1  214.72   14.91
   6  19   1  183.54   18.05
  -7  19  -1  194.35   14.17
   7  19   1  168.94   18.66
   8  19   1    3.57    3.50
   8  19   1   10.31    5.92
  -8  19  -1    7.36    2.93
   9  19   1   10.68    5.51
   9  19   1   10.72    7.09
  10  19   1   11.74    4.88
  10  19   1   14.61    6.26
  11  19   1    1.32    4.56
  11  19   1    1.13    5.05
  12  20  -1    5.98    4.95
  12  20  -1   10.64    7.65
  11  20  -1    0.62    3.43
  11  20  -1    5.00    4.57
  10  20  -1    7.67    4.71
  10  20  -1   -1.61    3.03
   9  20  -1   17.14    7.68
   9  20  -1   17.51    7.49
   8  20  -1   23.19   10.25
   7  20  -1    1.14    3.03
  -6  20   1   11.49    3.28
   6  20  -1   11.61    3.77
   6 -20  -1   12.28    3.36
   6  20  -1   12.27    4.69
   6 -20  -1    9.38    1.44
   5  20  -1   13.34    4.69
   5  20  -1   17.00    4.16
  -5  20   1   12.94    3.66
   5 -20  -1   13.26    3.45
   4  20  -1    4.21    2.02
  -4  20   1   15.39    4.63
   4  20  -1   11.72    4.66
   4 -20  -1    6.32    3.62
   3 -20  -1   40.62    6.72
  -3  20   1   61.62    8.93
   3  20  -1   59.50    8.70
   3  20  -1   39.02    5.84
   2 -20  -1   51.48    7.12
  -2  20   1   62.07    7.70
   2  20  -1   55.73    7.68
   2  20  -1   56.74    6.30
  -1  20   1   20.68    5.62
   1 -20  -1    6.49    3.07
   1  20  -1   12.82    3.90
   1 -20  -1   11.63    3.45
   1  20  -1    6.78    2.14
   0  20   1   29.63    5.65
   0  20  -1   28.74    5.57
   0 -20  -1   30.56    5.19
   0 -20   1   29.80    3.55
   0  20  -1   26.93    4.17
  -1  20  -1   16.26    4.45
   1  20   1   17.16    5.33
  -1 -20  -1   23.16    5.23
   1 -20   1   16.50    2.70
  -1  20  -1   15.63    3.42
  -2  20  -1    6.46    3.69
   2  20   1    2.78    5.28
   2 -20   1    1.61    1.36
  -3  20  -1    7.79    2.90
   3  20   1   11.32    3.86
   3 -20   1    6.61    1.97
  -4  20  -1    5.44    3.02
   4  20   1    5.67    4.41
   4 -20   1    0.96    1.15
  -5  20  -1    6.91    3.03
   5  20   1    1.79    1.61
   5 -20   1    5.71    2.15
  -6  20  -1   15.35    4.54
   6  20   1   19.20    7.45
   6 -20   1   23.87    4.68
   7  20   1   12.78    7.16
  -7  20  -1   10.46    4.91
   8  20   1    5.12    3.37
   8  20   1    5.31    4.16
  -8  20  -1    4.49    1.97
   9  20   1   -0.95    2.10
   9  20   1    3.23    5.04
  10  20   1    2.29    2.58
  10  20   1   -2.75    2.91
  11  20   1   -0.19    2.71
  11  20   1    6.59    5.42
  12  21  -1   17.84    7.79
  11  21  -1   10.24    6.26
  11  21  -1    4.46    3.63
  10  21  -1    0.86    2.64
  10  21  -1    7.40    6.23
   9  21  -1  196.96   21.44
   9  21  -1  169.80   18.86
   8  21  -1  200.44   20.36
   7  21  -1    4.63    3.85
  -7  21   1    3.83    2.03
   6  21  -1    5.31    3.30
   6  21  -1   12.04    4.60
  -6  21   1    7.61    3.66
   6 -21  -1    7.19    3.47
   5  21  -1   21.99    5.84
   5 -21  -1   22.09    4.69
  -5  21   1   22.89    4.88
   5  21  -1   25.22    5.68
   4 -21  -1  107.80   10.24
   4  21  -1   87.32    9.72
  -4  21   1   98.66    9.83
   4  21  -1   90.51    9.87
   3 -21  -1  285.78   16.85
   3  21  -1  307.15   16.48
  -3  21   1  311.16   17.46
   3  21  -1  324.49   18.52
   2  21  -1    1.47    1.80
   2  21  -1    5.50    3.55
   1  21  -1  117.52   11.10
  -1  21   1  113.95   10.81
   1  21  -1  106.64    7.47
  -1 -21   1  115.69    8.03
   1 -21  -1  107.28    9.44
   0  21   1   28.93    5.83
   0  21  -1   22.31    4.80
   0 -21   1   24.50    3.41
   0 -21  -1   26.32    5.04
   0  21  -1   26.39    4.42
  -1  21  -1  222.79   15.37
   1  21   1  240.73   15.16
  -1 -21  -1  238.30   15.23
   1 -21   1  230.12    9.10
  -1  21  -1  217.37   11.02
  -2  21  -1  618.31   25.59
   2  21   1  665.64   26.60
  -3  21  -1   91.64   10.02
   3  21   1   88.87   10.56
   3 -21   1   84.82    6.60
  -4  21  -1  169.72   13.68
   4  21   1  183.68   16.17
   4 -21   1  189.93   10.32
  -5  21  -1   27.80    5.96
   5  21   1   27.52    7.04
   5 -21   1   27.95    4.31
  -6  21  -1  126.68   11.93
   6  21   1  105.57   13.81
   6 -21   1  130.51   10.16
  -7  21  -1  344.79   20.00
   7  21   1  311.86   25.35
   7 -21   1  357.86   18.18
   8  21   1   11.76    5.93
   9  21   1    8.61    4.46
   9  21   1    7.22    4.91
  10  21   1    1.75    2.75
  10  21   1   -9.65    5.62
  11  21   1    2.45    4.01
  12  22  -1   13.20    6.90
  11  22  -1   35.93   10.17
  11  22  -1   23.74    8.90
  10  22  -1    3.22    3.47
  10  22  -1    0.83    4.00
   9  22  -1    8.04    6.32
   8  22  -1   24.27    8.20
  -7  22   1   10.09    3.10
   7  22  -1   10.58    4.69
   6  22  -1  264.45   17.47
  -6  22   1  283.40   16.43
   6  22  -1  282.08   21.02
  -5  22   1   56.98    7.59
   5  22  -1   55.25    8.12
   5  22  -1   48.44    7.97
  -4  22   1  228.15   15.28
   4  22  -1  242.14   16.30
   4  22  -1  239.95   16.24
  -3  22   1  205.65   14.69
   3  22  -1  201.04   14.93
   3  22  -1  201.73   13.75
  -2  22   1   22.24    6.05
   2  22  -1   24.01    6.29
   2  22  -1    9.46    3.57
  -1  22   1   15.48    5.22
   1  22  -1    8.22    3.38
   1  22  -1    4.92    1.98
   1 -22  -1   10.32    3.47
  -1 -22   1   10.16    3.05
   0  22  -1   41.56    6.85
   0  22   1   49.48    7.90
   0 -22  -1   47.64    6.90
   0 -22   1   38.32    4.20
   0  22  -1   37.30    5.13
  -1  22  -1  360.15   20.00
   1 -22   1  362.53   11.86
   1  22   1  351.74   18.56
  -1  22  -1  375.91   14.60
  -2  22  -1   80.70    9.63
   2  22   1   79.08   10.04
  -3  22  -1   59.28    8.55
   3  22   1   57.04    8.85
   3 -22   1   53.71    5.33
  -4  22  -1    5.64    3.92
   4  22   1   13.02    5.25
   4 -22   1    5.68    2.12
  -5  22  -1  172.76   14.30
   5  22   1  165.03   16.72
   5 -22   1  155.77   10.00
  -6  22  -1   10.98    4.49
   6  22   1    6.68    4.64
   6 -22   1   13.57    3.21
  -7  22  -1  336.38   19.93
   7  22   1  345.18   27.35
   7 -22   1  366.11   18.17
   8  22   1    3.68    5.99
   9  22   1    8.24    5.32
   9  22   1    4.77    3.43
  10  22   1   15.74    6.03
  10  22   1   14.55    6.90
  11  22   1    3.86    4.03
  12  23  -1    3.71    5.03
  11  23  -1    3.33    5.54
  11  23  -1   12.59    6.82
  10  23  -1   24.33    8.20
  10  23  -1   31.56    9.96
   9  23  -1   10.81    6.63
   8  23  -1   16.74    6.82
  -7  23   1    5.75    2.59
   7  23  -1    9.85    4.79
  -6  23   1   12.11    4.75
   6  23  -1   12.80    5.15
   6  23  -1    6.52    4.07
  -5  23   1   33.70    6.13
   5  23  -1   32.71    6.71
   5  23  -1   27.35    6.39
   4  23  -1   31.31    6.84
  -4  23   1   32.06    6.32
   4  23  -1   26.50    5.73
  -3  23   1   17.79    5.22
   3  23  -1   17.43    5.14
   3  23  -1   18.27    4.47
   2  23  -1  287.98   18.18
  -2  23   1  270.89   17.14
   2  23  -1  272.59   14.36
   1  23  -1   70.03    8.96
  -1  23   1   65.09    8.66
   1 -23  -1   76.62    8.33
  -1 -23   1   71.03    6.57
   1  23  -1   70.13    6.41
   0  23  -1   78.59    9.52
   0  23   1   98.65   10.86
   0 -23  -1   94.14    9.65
   0 -23   1   85.22    6.42
   0  23  -1   81.76    7.71
  -1  23  -1  256.68   17.06
   1  23   1  244.77   16.07
   1 -23   1  248.17   10.20
  -1  23  -1  236.87   11.86
  -2  23  -1   19.85    5.04
   2  23   1   15.06    4.43
  -2  23  -1   19.34    3.42
  -3  23  -1   35.39    6.57
   3  23   1   38.18    7.26
   3 -23   1   25.84    3.69
  -4  23  -1  231.08   16.56
   4  23   1  221.24   18.09
   4 -23   1  261.22   11.94
  -5  23  -1  112.99   11.82
   5  23   1  116.89   14.10
   5 -23   1  108.34    8.21
  -6  23  -1  172.96   14.64
   6  23   1  157.42   16.82
   6 -23   1  166.81   11.04
  -7  23  -1   45.92    7.87
   7  23   1   37.51    9.19
   7 -23   1   41.72    6.25
   8  23   1   43.48   10.11
   9  23   1   18.71    6.97
   9  23   1   16.72    7.50
  10  23   1    7.95    4.42
  10  23   1   19.58    9.11
  12  24  -1   14.99    6.80
  11  24  -1    5.87    4.82
  11  24  -1   -0.48    2.63
  10  24  -1   17.06    6.86
  10  24  -1   20.46    7.65
   9  24  -1   50.48   11.40
   8  24  -1    5.70    3.24
  -7  24   1   70.04    8.46
   7  24  -1   64.63   11.03
   6  24  -1    4.43    2.43
  -6  24   1    6.77    3.29
   6  24  -1    5.65    3.91
  -5  24   1   62.63    8.24
   5  24  -1   77.59    9.88
   5  24  -1   72.07   10.03
   4  24  -1    0.73    1.91
   4  24  -1    1.02    1.81
   3  24  -1   22.14    5.08
  -3  24   1   25.68    5.49
   3  24  -1   30.15    5.38
   2  24  -1   41.50    7.88
  -2  24   1   48.66    8.36
   2  24  -1   20.39    4.54
   1  24  -1   10.69    4.90
  -1  24   1   20.06    5.37
  -1 -24   1   10.96    3.12
   1  24  -1    8.40    2.90
   1 -24  -1    8.10    3.51
   0  24  -1  226.01   16.47
   0  24   1  262.62   17.69
   0 -24  -1  257.54   16.08
   0 -24   1  234.90   10.89
   0  24  -1  238.37   13.13
  -1  24  -1   30.23    5.98
   1  24   1   30.82    6.08
   1 -24   1   37.28    4.26
  -1  24  -1   29.09    4.54
  -2  24  -1    5.00    3.35
   2  24   1    0.71    2.03
   2 -24   1    1.01    1.09
  -2  24  -1    2.74    1.67
  -3  24  -1   13.28    3.99
   3  24   1   14.26    4.96
   4  24   1    2.73    3.54
   4 -24   1    1.81    1.45
  -5  24  -1    1.67    2.46
   5  24   1    0.95    3.10
   5 -24   1    3.08    1.80
  -6  24  -1   28.04    6.16
   6  24   1   32.74    8.70
   6 -24   1   30.30    4.66
   7  24   1    6.30    3.35
  -7  24  -1   13.74    4.72
   8  24   1   18.73    7.50
   9  24   1   10.73    5.60
   9  24   1    1.99    4.03
  10  24   1    7.71    4.96
  10  24   1    2.07    3.33
  12  25  -1   11.36    6.71
  11  25  -1   12.20    6.65
  11  25  -1    5.39    5.15
  10  25  -1   13.24    5.95
  10  25  -1   22.11    8.52
   9  25  -1   12.59    6.31
   8  25  -1    0.46    2.78
  -7  25   1    5.81    2.85
   7  25  -1    6.48    4.18
   6  25  -1   25.69    6.14
  -6  25   1   22.47    5.38
   6  25  -1   22.44    6.67
  -5  25   1    9.84    3.65
   5  25  -1   13.63    5.24
   5  25  -1    8.66    4.01
  -4  25   1    5.24    3.19
   4  25  -1    5.06    3.46
   4  25  -1    2.05    3.11
  -3  25   1   33.12    6.30
   3  25  -1   26.06    6.00
   3  25  -1   22.58    4.84
  -2  25   1  401.36   21.76
   2  25  -1  410.52   22.59
   2  25  -1  385.54   17.52
   2 -25  -1  450.30   20.63
  -1  25   1   40.52    7.38
   1  25  -1   41.91    7.49
   1  25  -1   33.39    4.64
  -1 -25   1   38.07    5.19
   1 -25  -1   31.41    5.70
   0  25  -1   11.89    4.70
   0  25   1   15.26    5.23
   0 -25   1   10.41    2.99
   0  25  -1    4.47    2.37
  -1  25  -1  154.03   14.02
   1 -25   1  161.15    8.72
   1  25   1  140.53   12.51
  -1  25  -1  166.00   10.20
  -2  25  -1  140.60   13.53
   2 -25   1  138.44    8.13
   2  25   1  125.47   12.46
  -2  25  -1  137.96    8.87
  -3  25  -1  150.44   13.94
   3  25   1  129.35   13.29
  -4  25  -1  114.14   12.14
   4  25   1  118.40   13.50
   4 -25   1  115.64    7.80
  -5  25  -1   53.52    8.46
   5  25   1   64.85   10.63
   5 -25   1   63.64    6.14
  -6  25  -1   19.98    5.22
   6  25   1   16.10    6.06
   6 -25   1   13.77    3.07
   7  25   1   20.53    7.12
  -7  25  -1   23.47    6.02
   8  25   1   24.13    7.74
   9  25   1   -0.69    2.02
   9  25   1    4.53    4.29
  10  25   1   13.35    6.40
  10  25   1   20.07    7.97
  12  26  -1   -2.03    2.59
  11  26  -1    5.58    4.52
  11  26  -1    6.33    5.81
  10  26  -1    7.17    6.36
  10  26  -1    8.93    6.63
   9  26  -1   22.91    7.80
   8  26  -1   33.77    8.60
  -7  26   1    1.34    1.84
   7  26  -1    1.95    3.29
  -6  26   1   57.08    8.38
   6  26  -1   70.16    9.85
   6  26  -1   58.82    9.81
  -5  26   1    1.10    1.61
   5  26  -1    9.33    4.13
   5  26  -1    4.09    3.07
  -4  26   1   40.08    7.37
   4  26  -1   30.78    6.66
   4  26  -1   36.80    6.61
  -3  26   1   45.17    7.74
   3  26  -1   52.75    8.41
   3  26  -1   39.76    6.48
   2  26  -1   59.96   10.06
  -2  26   1   59.59    9.58
  -1  26   1   44.99    7.70
   1  26  -1   51.33    8.14
   1  26  -1   39.15    5.12
  -1 -26   1   51.99    6.09
   0  26  -1    6.80    3.89
   0  26   1   14.51    5.14
   0 -26   1   11.44    2.78
   0  26  -1    7.63    3.06
  -1  26  -1   79.15   10.27
   1  26   1   77.35    9.38
   1 -26   1   76.33    6.27
  -1  26  -1   81.55    7.43
  -2  26  -1   18.46    5.22
   2 -26   1   13.76    2.71
   2  26   1   19.63    5.36
  -2  26  -1   17.27    3.32
  -3  26  -1    6.22    3.86
   3  26   1    0.58    2.66
  -4  26  -1    1.35    2.26
   4  26   1   -1.24    1.87
   4 -26   1    1.75    1.22
  -5  26  -1    5.57    3.27
   5  26   1    7.58    5.09
   5 -26   1    2.53    1.47
  -6  26  -1    2.28    2.12
   6  26   1    5.07    4.51
   6 -26   1    1.10    1.18
   7  26   1   26.84    8.36
  -7  26  -1   25.95    6.19
   8  26   1    7.21    5.16
   9  26   1   17.67    6.57
   9  26   1    9.15    6.49
  10  26   1    8.65    4.82
  10  26   1    6.64    6.40
  11  27  -1    4.76    4.12
  11  27  -1    3.03    4.56
  10  27  -1   28.59    9.27
  10  27  -1    6.88    4.05
   9  27  -1   20.58    8.54
   8  27  -1    7.31    4.51
  -7  27   1    9.30    4.27
   7  27  -1    6.41    3.92
   6  27  -1   33.15    7.03
  -6  27   1   39.54    7.20
   6  27  -1   36.64    8.22
   5  27  -1   22.56    6.36
  -5  27   1   15.74    5.02
   5  27  -1   12.99    5.70
   4  27  -1   37.36    7.44
  -4  27   1   41.36    7.65
   4  27  -1   33.32    6.58
  -3  27   1   76.09   10.19
   3  27  -1   76.10   10.31
   3  27  -1   62.91    8.19
   2  27  -1  509.32   26.14
  -2  27   1  478.23   25.04
   2  27  -1  485.27   20.21
   1  27  -1   21.73    5.56
  -1  27   1   16.32    4.92
  -1 -27   1   17.24    3.89
   1  27  -1   15.10    3.48
   0  27   1   83.25   11.31
   0  27  -1   57.09    9.66
   0 -27   1   69.60    6.65
   0  27  -1   64.41    7.25
  -1  27  -1  124.46   13.29
   1  27   1  107.78   11.28
   1 -27   1  114.28    7.84
  -1  27  -1  108.80    8.85
  -2  27  -1    4.71    3.76
   2 -27   1    4.39    1.82
   2  27   1    7.55    3.67
  -2  27  -1    6.88    2.29
  -3  27  -1   14.85    4.86
   3  27   1   11.48    4.28
  -4  27  -1   13.65    5.58
   4  27   1    4.51    5.43
  -5  27  -1  122.18   13.22
   5  27   1  138.43   15.92
   5 -27   1  139.54    8.57
   6  27   1    9.24    5.57
  -6  27  -1   10.63    4.28
   7  27   1   -2.47    2.59
  -7  27  -1    3.28    2.59
   8  27   1   12.40    7.03
   9  27   1   13.81    7.03
  10  27   1    9.83    6.92
  10  27   1   -0.12    3.50
  11  28  -1    3.83    4.17
  11  28  -1    6.33    7.34
  10  28  -1   14.31    7.34
   9  28  -1   27.37    8.66
   8  28  -1   31.39    8.79
  -7  28   1   81.78   10.29
   7  28  -1   91.24   13.55
  -6  28   1   29.49    6.51
   6  28  -1   29.00    6.98
   6  28  -1   32.76    7.63
  -5  28   1  139.60   13.62
   5  28  -1  143.58   14.72
   5  28  -1  146.85   14.81
   4  28  -1    1.10    2.00
  -4  28   1    6.83    3.65
   4  28  -1    4.27    2.95
  -3  28   1   91.82   11.22
   3  28  -1   84.03   11.23
   3  28  -1   78.37    9.18
   2  28  -1   77.30   11.22
  -2  28   1   88.82   12.17
  -1  28   1    5.48    3.66
   1  28  -1   13.06    5.08
  -1 -28   1    5.88    3.34
   0  28  -1  278.09   19.77
   0  28   1  291.16   20.22
   0 -28   1  282.67   13.29
   0  28  -1  292.45   15.45
  -1  28  -1  103.77   12.42
   1 -28   1   99.55    7.54
  -1  28  -1  101.47    8.40
  -2  28  -1    9.60    4.08
   2 -28   1    7.48    2.03
   2  28   1   12.24    4.88
  -2  28  -1   16.57    3.43
   3  28   1    1.52    2.30
  -3  28  -1    7.69    3.82
  -4  28  -1  170.53   15.85
   4  28   1  139.67   15.17
  -5  28  -1    7.09    4.25
   5  28   1    2.97    4.58
   5 -28   1    1.66    1.49
   6  28   1    0.87    3.45
  -6  28  -1    1.44    1.96
   7  28   1    7.51    4.46
  -7  28  -1    4.62    3.30
   8  28   1   85.05   15.11
   9  28   1   11.28    7.50
  10  28   1   46.67   10.59
  10  28   1   29.88   10.89
  11  29  -1   11.03    5.95
  11  29  -1   15.66    8.40
  10  29  -1   26.56    8.58
   9  29  -1   -1.74    2.15
   8  29  -1    3.96    2.55
  -7  29   1    6.33    3.51
   7  29  -1    4.14    4.05
  -6  29   1   50.86    8.39
   6  29  -1   46.58    8.86
   6  29  -1   39.79    8.48
   5  29  -1   10.63    4.88
  -5  29   1    9.29    4.46
   5  29  -1    4.28    3.40
   4  29  -1   33.22    6.92
  -4  29   1   40.88    7.78
   4  29  -1   33.28    6.65
   3  29  -1   42.33    8.55
  -3  29   1   53.06    9.19
   3  29  -1   34.27    6.22
   2  29  -1  372.32   23.30
  -2  29   1  380.19   23.05
   2  29  -1  339.77   17.61
  -1  29   1    8.45    4.28
   1  29  -1    8.47    5.17
  -1 -29   1    4.30    2.55
   0  29  -1   18.00    6.29
   0  29   1   32.79    7.52
   0 -29   1   17.68    3.83
   0  29  -1   25.52    5.08
  -1  29  -1   82.66   11.49
   1 -29   1   76.75    6.88
  -1  29  -1   74.03    7.45
  -2  29  -1   15.91    5.02
   2  29   1   19.59    5.58
   2 -29   1   15.38    2.98
  -2  29  -1   16.46    3.29
   3  29   1   85.42   11.40
  -3  29  -1   86.06   11.56
   4  29   1    7.79    3.75
  -4  29  -1    4.89    3.56
   5  29   1  128.81   15.81
  -5  29  -1  127.35   14.01
   6  29   1   15.04    6.13
  -6  29  -1   15.37    4.73
   7  29   1   19.41    7.03
  -7  29  -1   29.20    6.65
   8  29   1   22.00    8.25
   9  29   1    3.42    4.61
  10  29   1    2.67    3.45
  10  29   1    8.37    5.86
  11  30  -1    3.76    4.72
  11  30  -1   14.14    7.47
  10  30  -1    7.32    6.24
   9  30  -1    2.60    3.34
   8  30  -1    6.78    5.68
  -7  30   1   13.90    4.45
   7  30  -1   12.47    5.21
   6  30  -1   16.47    5.14
  -6  30   1   19.19    5.34
   6  30  -1    9.57    4.34
   5  30  -1   -0.05    1.35
  -5  30   1    2.69    2.51
   5  30  -1    2.92    3.45
   4  30  -1    2.51    2.57
  -4  30   1    5.21    3.50
   4  30  -1   -0.23    1.32
  -3  30   1  116.70   13.10
   3  30  -1  118.36   13.57
   3  30  -1  108.28   11.13
  -2  30   1   22.62    6.95
   2  30  -1   22.69    6.63
   2  30  -1    5.39    3.65
  -1  30   1   62.50    9.64
   1  30  -1   60.01    9.53
  -1 -30   1   60.72    7.07
   0  30  -1   30.14    7.80
   0  30   1   39.08    8.53
   0 -30   1   28.96    4.94
   0  30  -1   32.91    5.87
  -1  30  -1  197.16   17.42
   1 -30   1  163.29    9.98
  -1  30  -1  173.23   11.30
  -2  30  -1    1.85    2.43
   2 -30   1    0.95    1.30
   2  30   1    2.11    3.10
  -2  30  -1    2.18    1.94
   3  30   1    7.12    4.63
   3 -30   1    5.09    2.25
  -3  30  -1    7.30    4.80
   4  30   1   12.94    5.40
  -4  30  -1    4.46    2.76
   5  30   1   42.96    9.36
  -5  30  -1   31.38    7.06
   6  30   1    4.41    4.93
  -6  30  -1    5.97    4.24
   7  30   1    9.12    6.02
  -7  30  -1   -1.79    2.30
   8  30   1    0.63    4.70
   9  30   1   12.24    6.62
  10  30   1   -0.80    1.90
  11  31  -1   -0.32    2.72
  10  31  -1    9.62    7.32
   9  31  -1    6.77    5.83
   8  31  -1    1.32    3.94
  -7  31   1   12.38    5.08
   7  31  -1    7.83    4.83
   6  31  -1    1.45    3.01
  -6  31   1    0.75    2.52
   6  31  -1    1.26    2.49
   5  31  -1   18.52    6.79
  -5  31   1   16.85    5.68
   5  31  -1    7.95    3.28
   4  31  -1   71.06   10.96
  -4  31   1   62.54    9.89
   4  31  -1   50.01    8.02
  -3  31   1   12.67    5.68
   3  31  -1   13.81    5.82
   3  31  -1    3.95    2.91
   2  31  -1   18.84    6.96
  -2  31   1   28.79    7.76
   2  31  -1    5.25    3.33
  -1  31   1   10.98    4.99
   1  31  -1    5.72    5.02
  -1 -31   1   10.23    3.73
   0  31   1  469.49   27.63
   0  31  -1  449.28   26.87
   0 -31   1  455.14   18.25
   0  31  -1  509.95   21.53
  -1  31  -1  159.79   16.21
   1 -31   1  145.71    9.75
  -1  31  -1  142.99   10.39
  -2  31  -1   12.20    6.28
   2  31   1    5.73    5.08
   2 -31   1    7.48    2.63
  -2  31  -1    9.86    3.19
   3  31   1   62.67   10.45
  -3  31  -1   70.06   10.69
   4  31   1    1.92    4.33
  -4  31  -1    0.02    1.65
   5  31   1    5.62    4.32
  -5  31  -1    1.88    2.28
   6  31   1   -0.58    1.94
  -6  31  -1    2.63    3.10
   7  31   1   16.74    7.02
  -7  31  -1   10.25    4.62
   8  31   1    3.53    3.82
   9  31   1   10.03    6.28
  10  31   1    2.05    3.87
  11  32  -1    3.54    4.35
  10  32  -1   18.53    8.58
   9  32  -1   13.11    6.35
   8  32  -1    9.37    4.99
  -7  32   1   47.69    8.77
   7  32  -1   35.52    8.65
   6  32  -1   50.80    9.21
  -6  32   1   58.36    9.54
   6  32  -1   44.70    9.45
  -5  32   1  140.94   14.74
   5  32  -1  136.73   15.32
   5  32  -1  132.24   14.48
  -4  32   1   92.19   12.20
   4  32  -1   75.81   11.51
   4  32  -1   68.70    9.86
  -3  32   1   95.24   12.48
   3  32  -1   83.05   11.87
   3  32  -1   77.96    9.83
  -2  32   1  328.88   22.81
   2  32  -1  292.99   22.07
   2  32  -1  304.85   17.49
  -2  32   1  309.11   11.00
  -1  32   1   24.90    7.20
   1  32  -1   18.75    6.73
  -1 -32   1   15.39    4.87
   0  32  -1  658.69   32.96
   0  32   1  653.82   33.05
   0 -32   1  651.89   22.15
   0  32  -1  671.56   24.85
  -1  32  -1   34.96    8.20
   1 -32   1   39.14    5.39
  -1  32  -1   35.86    5.59
  -2  32  -1  225.36   19.32
   2 -32   1  193.69   11.21
   2  32   1  214.68   17.59
  -2  32  -1  207.00   11.64
   3  32   1   27.38    7.29
  -3  32  -1   12.44    5.39
   4  32   1  149.04   16.50
  -4  32  -1  154.53   16.63
   5  32   1   11.32    5.18
  -5  32  -1   10.43    4.85
   6  32   1   29.20    8.30
  -6  32  -1   35.96    7.97
   7  32   1    4.14    4.76
  -7  32  -1    5.32    3.78
   8  32   1   23.23    8.14
   9  32   1    8.72    6.30
  10  32   1    0.21    2.40
  10  33  -1   19.13    8.19
   9  33  -1    6.89    5.83
   8  33  -1   33.01    9.54
  -7  33   1   54.96    9.60
   7  33  -1   50.09   10.62
  -6  33   1   20.84    6.01
   6  33  -1   18.12    6.48
   6  33  -1   11.97    5.06
  -5  33   1   15.50    6.23
   5  33  -1    8.78    4.93
   5  33  -1   10.06    4.61
   4  33  -1   57.05   10.28
  -4  33   1   56.06    9.86
   4  33  -1   48.51    8.53
  -3  33   1  111.57   13.77
   3  33  -1  109.52   13.89
   3  33  -1  101.31   10.96
  -2  33   1  151.30   16.31
   2  33  -1  131.86   15.25
   2  33  -1  137.51   12.03
  -2  33   1  124.80    7.19
   1  33  -1   40.51    9.11
  -1 -33   1   60.03    8.33
   0  33  -1   23.44    6.98
   0 -33   1   39.25    6.00
   0  33  -1   33.48    6.26
  -1  33  -1   32.21    8.19
   1 -33   1   40.68    5.44
  -1  33  -1   44.78    6.19
  -2  33  -1   13.59    7.01
   2  33   1   14.75    6.21
  -2  33  -1    3.58    2.14
   3  33   1   25.22    7.20
  -3  33  -1   19.31    6.21
   4  33   1  138.92   16.13
  -4  33  -1  157.70   16.70
   5  33   1   15.27    6.52
  -5  33  -1    6.09    3.74
   6  33   1   15.47    7.02
  -6  33  -1    9.15    5.04
   7  33   1    9.93    6.22
  -7  33  -1    7.42    4.84
   8  33   1    2.82    4.47
   9  33   1   17.32    8.07
  10  33   1    1.58    2.21
  10  34  -1    7.03    5.52
   9  34  -1   -2.86    2.89
   8  34  -1    4.53    4.75
  -7  34   1   20.28    6.34
   7  34  -1   13.66    6.09
  -6  34   1  109.07   13.64
   6  34  -1  105.06   14.14
   6  34  -1   99.31   14.02
  -5  34   1   56.92   10.01
   5  34  -1   50.38    9.72
   5  34  -1   62.74   10.60
   4  34  -1   33.01    8.19
  -4  34   1   32.78    7.91
   4  34  -1   17.54    4.78
   3  34  -1   47.75    9.80
  -3  34   1   66.55   11.19
   3  34  -1   52.74    8.13
   2  34  -1   17.07    6.51
  -2  34   1   24.33    7.95
   2  34  -1    8.54    4.33
  -2  34   1   14.15    2.86
   1  34  -1 1534.86   51.76
  -1  34   1 1576.00   52.04
  -1 -34   1 1527.27   38.13
   0  34  -1   42.40    9.35
   0  34   1   48.86    9.71
   0 -34   1   37.74    6.37
  -1  34  -1  194.61   18.54
  -1  34  -1  198.19   12.68
  -2  34  -1   15.36    5.74
   2  34   1    9.49    4.98
  -2  34  -1   20.46    4.02
  -3  34  -1   58.56   10.82
   3  34   1   59.08   10.57
  -4  34  -1   20.08    7.53
   4  34   1   15.47    6.99
  -5  34  -1   64.87   11.13
   5  34   1   72.82   12.55
  -6  34  -1    3.54    3.48
   6  34   1    1.21    1.88
  -7  34  -1   50.35    9.52
   7  34   1   51.99   11.64
   8  34   1   19.47    8.19
   9  34   1   24.66    8.78
  10  35  -1   22.34    8.32
   9  35  -1    3.01    4.96
   8  35  -1    2.48    5.05
  -7  35   1    3.66    3.17
   7  35  -1   14.36    6.64
   6  35  -1   66.86   11.61
  -6  35   1   64.97   10.93
   6  35  -1   77.94   12.44
  -5  35   1   16.01    6.14
   5  35  -1   15.79    6.25
   5  35  -1   17.35    5.91
  -4  35   1   14.20    5.66
   4  35  -1    8.87    4.80
   4  35  -1   10.47    4.72
  -3  35   1   42.83    9.06
   3  35  -1   30.46    7.97
   3  35  -1   24.90    5.86
  -2  35   1  145.86   16.12
   2  35  -1  141.03   16.09
   2  35  -1  120.80   11.52
  -1  35   1  101.82   14.97
   1  35  -1   77.75   15.15
   0  35   1   82.17   12.67
   0  35  -1   76.39   12.36
  -1  35  -1   59.07   10.29
  -1  35  -1   65.69    7.60
   2  35   1  107.89   13.15
  -2  35  -1  117.07   14.84
   3  35   1  123.05   14.63
  -3  35  -1  144.47   16.30
   4  35   1  223.41   20.53
  -4  35  -1  241.43   21.18
   5  35   1   13.60    5.36
  -5  35  -1   16.39    6.37
   6  35   1   12.22    5.93
  -6  35  -1   13.69    5.77
   7  35   1    5.45    5.74
  -7  35  -1    0.28    2.67
   8  35   1   14.48    7.13
   9  35   1   23.40    9.20
  10  36  -1   13.89    7.10
   9  36  -1    7.55    4.73
   8  36  -1   -1.23    2.43
   7  36  -1   22.96    7.89
  -7  36   1   21.36    6.71
   6  36  -1   14.77    5.83
  -6  36   1   19.15    6.75
   6  36  -1    8.91    4.95
   5  36  -1   56.66   10.15
   5  36  -1   71.35   11.96
  -5  36   1   51.51    9.76
   4  36  -1   32.14    7.16
  -4  36   1   30.14    7.71
   4  36  -1   20.30    6.50
   3  36  -1   15.44    4.95
   3  36  -1   12.67    5.07
  -3  36   1   24.30    7.24
   2  36  -1  127.19   11.77
   2  36  -1  155.00   17.48
  -2  36   1  150.78   16.75
   1  36  -1    8.92    5.80
  -1  36   1   22.90    8.08
   0  36  -1  184.90   18.57
   0  36   1  188.65   18.86
  -1  36  -1    3.80    3.06
  -2  36  -1   68.73   11.30
   3  36   1    2.88    4.08
  -3  36  -1   14.95    6.76
   4  36   1    6.98    5.54
  -4  36  -1   13.49    6.92
   5  36   1    9.76    6.00
  -5  36  -1    6.09    4.45
   6  36   1   43.87   10.62
  -6  36  -1   40.25    8.94
   7  36   1    5.00    4.86
  -7  36  -1   -2.18    2.50
   8  36   1   14.31    8.12
  10  37  -1   -2.69    2.39
   9  37  -1   18.99    7.65
   8  37  -1    9.07    5.60
   7  37  -1    9.48    5.60
   6  37  -1    9.79    5.40
   6  37  -1    8.06    5.21
  -6  37   1    6.62    4.37
   5  37  -1   23.52    7.20
  -5  37   1   15.54    6.22
   5  37  -1   14.88    6.15
   4  37  -1   23.57    6.14
  -4  37   1   27.54    7.60
   4  37  -1   29.26    8.22
   3  37  -1   86.70   10.79
  -3  37   1  101.49   13.80
   3  37  -1   95.91   13.77
   2  37  -1   17.30    9.44
  -2  37   1   18.66    7.27
   1  37  -1   66.86   12.57
  -1  37   1   91.13   15.42
   0  37   1   12.11    5.98
   0  37  -1    3.39    3.21
  -1  37  -1    7.49    4.24
  -2  37  -1   17.80    6.38
   3  37   1    9.37    4.37
  -3  37  -1   11.46    5.75
   4  37   1   23.56    6.90
  -4  37  -1   34.26    8.61
   5  37   1   88.05   14.23
  -5  37  -1   70.56   11.97
   6  37   1   13.69    6.07
  -6  37  -1   23.06    7.10
   7  37   1   20.66    8.26
  -7  37  -1   18.07    6.48
   8  37   1    9.74    5.99
   9  38  -1    5.90    4.96
   8  38  -1   16.72    6.78
   7  38  -1   -0.72    2.27
   6  38  -1   70.43   12.07
   6  38  -1   60.62   11.71
  -6  38   1   68.77   11.76
   5  38  -1    2.29    3.32
  -5  38   1    5.04    4.00
   5  38  -1    1.49    2.66
   4  38  -1   54.72    9.24
  -4  38   1   51.13   10.21
   4  38  -1   37.60    9.11
   3  38  -1   10.39    4.39
   3  38  -1   14.57    6.46
  -3  38   1   17.82    6.93
  -2  38   1   10.08    4.85
   2  38  -1    6.99    4.34
  -1  38   1  983.08   44.60
   1  38  -1  982.35   44.08
   0  38  -1   21.39    7.23
  -1  38  -1   29.07    7.98
  -2  38  -1   36.69    9.02
   3  38   1   -0.11    2.51
  -3  38  -1   -0.64    2.96
   4  38   1    1.39    3.70
  -4  38  -1    2.81    3.54
   5  38   1    7.55    4.80
  -5  38  -1   16.90    7.16
   6  38   1    8.74    5.12
  -6  38  -1    9.36    4.96
   7  38   1   42.46   10.95
  -7  38  -1   45.83    9.99
   8  38   1    4.29    5.36
   9  39  -1    3.46    4.63
   8  39  -1    1.11    4.41
   7  39  -1    7.31    5.30
   6  39  -1   57.31   11.63
  -6  39   1   66.95   11.81
   6  39  -1   71.26   12.66
   5  39  -1    7.17    4.83
  -5  39   1    4.31    3.87
   5  39  -1    3.98    3.22
   4  39  -1   10.09    5.11
   4  39  -1    8.77    6.40
  -4  39   1    1.76    2.69
   3  39  -1  120.39   12.99
  -3  39   1  129.83   16.25
   3  39  -1  126.51   16.40
   2  39  -1   34.41    8.86
  -2  39   1   16.92    6.43
  -1  39   1  214.90   21.72
   1  39  -1  186.92   20.13
   0  39  -1   28.26    7.82
  -1  39  -1    5.72    4.14
  -2  39  -1  100.28   14.50
   3  39   1   17.70    6.01
  -3  39  -1   23.25    7.75
   4  39   1    3.00    3.10
  -4  39  -1   -0.81    3.23
   5  39   1    1.63    1.67
  -5  39  -1    8.62    5.77
   6  39   1   19.92    6.77
  -6  39  -1   22.47    7.42
   7  39   1    1.86    4.73
  -7  39  -1    4.65    4.65
   8  39   1   11.26    4.89
   9  40  -1    7.30    5.35
   8  40  -1    8.34    5.89
   7  40  -1    4.14    2.32
   6  40  -1   12.24    6.40
   6  40  -1   14.15    7.36
  -6  40   1    4.88    4.55
   5  40  -1    0.94    1.72
  -5  40   1    0.06    1.78
   5  40  -1    4.50    4.37
   4  40  -1   27.91    7.05
   4  40  -1   31.66    8.23
  -4  40   1   24.69    7.99
   3  40  -1    9.35    4.58
  -3  40   1   10.02    6.12
   3  40  -1    6.34    4.65
   2  40  -1    3.84    3.44
  -2  40   1    4.75    4.18
   1  40  -1   31.38    9.37
  -1  40   1   41.49   10.19
   0  40  -1    8.21    4.64
  -1  40  -1    4.71    3.80
  -2  40  -1   30.85    8.80
   3  40   1   -0.04    1.88
  -3  40  -1    6.66    5.03
   4  40   1    2.28    3.22
  -4  40  -1    4.08    3.81
   5  40   1    5.08    4.76
  -5  40  -1    2.42    3.78
   6  40   1    4.56    5.49
  -6  40  -1   -0.53    1.86
   7  40   1   -1.13    4.00
  -7  40  -1    4.99    3.82
   8  40   1    8.15    5.96
   9  41  -1   -0.42    4.10
   8  41  -1    7.69    5.97
   7  41  -1    0.90    2.53
   6  41  -1    9.01    4.60
  -6  41   1    6.90    5.11
   6  41  -1    8.76    5.98
   5  41  -1    8.95    5.04
  -5  41   1    9.30    5.27
   5  41  -1   12.42    5.10
   4  41  -1    8.27    4.54
  -4  41   1   14.16    6.67
   4  41  -1    6.82    5.23
   3  41  -1   16.97    5.56
  -3  41   1   15.52    6.53
   3  41  -1   25.27    8.85
   2  41  -1    7.42    4.35
  -2  41   1    4.12    3.97
   1  41  -1   41.75    9.84
  -1  41   1   54.83   11.33
   0  41  -1    2.40    4.00
  -1  41  -1   24.12    7.69
  -2  41  -1   32.40    9.02
   3  41   1    9.45    4.98
  -3  41  -1   10.59    5.25
   4  41   1    8.88    4.17
  -4  41  -1   10.70    5.53
   5  41   1   18.54    7.20
  -5  41  -1   14.58    6.14
   6  41   1   14.58    6.81
  -6  41  -1   16.21    6.46
   7  41   1   11.47    5.22
   8  41   1    4.39    4.90
   9  42  -1    3.90    4.76
   8  42  -1   13.53    6.62
   7  42  -1    5.29    5.11
   6  42  -1   30.06    8.28
   6  42  -1   33.36    9.51
   5  42  -1    5.92    4.53
  -5  42   1    5.91    4.78
   5  42  -1   -0.62    1.97
   4  42  -1   34.62    8.02
   4  42  -1   50.58   10.89
  -4  42   1   46.98   10.40
   3  42  -1    8.56    4.09
   3  42  -1   17.91    6.99
  -3  42   1   10.23    6.01
   2  42  -1   14.69    6.67
  -2  42   1   16.29    6.80
   1  42  -1    8.71    5.00
  -1  42   1   14.34    6.29
   0  42  -1    8.95    4.09
  -1  42  -1   78.35   13.31
  -2  42  -1   16.47    6.69
  -3  42  -1    5.35    5.00
   4  42   1    2.11    3.49
  -4  42  -1    3.83    4.74
   5  42   1   35.64    9.52
  -5  42  -1   33.98    9.09
   6  42   1    5.74    6.06
  -6  42  -1    3.15    2.96
   7  42   1   12.28    6.86
   9  43  -1   13.30    7.04
   8  43  -1   -2.42    3.06
   7  43  -1    7.65    4.98
   6  43  -1    5.43    4.25
   5  43  -1    6.57    4.56
  -5  43   1    6.82    4.95
   5  43  -1    6.26    5.15
   4  43  -1   11.30    5.30
  -4  43   1   11.04    6.06
   4  43  -1    6.10    4.67
   3  43  -1   57.66   11.81
  -3  43   1   58.46   11.62
  -2  43   1   12.21    6.28
   2  43  -1   33.64    9.07
   1  43  -1   36.31    9.41
   0  43  -1    5.59    4.51
  -1  43  -1    2.79    4.12
  -2  43  -1   16.79    6.55
  -3  43  -1   32.27    9.45
   4  43   1   53.49   10.81
  -4  43  -1   54.39   11.58
   5  43   1    3.45    4.80
  -5  43  -1    5.21    4.20
   6  43   1   25.30    8.33
  -6  43  -1   14.67    5.96
   7  43   1    5.50    4.90
   8  44  -1    2.73    4.85
   7  44  -1   15.98    6.65
   6  44  -1    1.28    1.93
   5  44  -1   23.46    7.09
  -5  44   1   33.31    9.51
   5  44  -1   35.12    9.84
   4  44  -1   12.58    4.64
  -4  44   1   12.79    7.15
   4  44  -1   17.65    7.00
   3  44  -1   17.93    7.28
  -3  44   1    7.06    4.81
  -2  44   1   -2.59    1.88
   2  44  -1   14.89    6.83
   1  44  -1    4.39    3.32
   0  44  -1   15.66    6.75
  -1  44  -1   10.83    6.38
  -2  44  -1   49.21   11.23
  -3  44  -1    4.04    4.68
   4  44   1   10.82    5.73
  -4  44  -1    6.88    5.34
   5  44   1   14.16    6.44
  -5  44  -1    8.18    5.69
   6  44   1   13.17    6.50
  -6  44  -1   16.55    7.61
   7  44   1    5.58    4.21
   8  45  -1    5.25    5.56
   7  45  -1   18.34    8.03
   6  45  -1    6.87    4.81
   5  45  -1    5.26    3.44
   5  45  -1    9.01    5.68
   4  45  -1    2.46    2.86
  -4  45   1    6.74    5.19
   4  45  -1    6.85    5.44
   3  45  -1   19.95    8.02
  -3  45   1   10.12    5.54
   2  45  -1    2.25    2.89
   1  45  -1   18.41    7.42
   0  45  -1   32.69    9.42
  -1  45  -1    8.96    5.01
  -2  45  -1   35.60    9.84
  -3  45  -1   15.54    7.45
   4  45   1    1.77    2.37
  -4  45  -1   -0.41    2.25
   5  45   1   15.14    7.30
  -5  45  -1   17.04    7.40
   6  45   1    8.54    5.59
  -6  45  -1    6.07    4.60
   7  45   1    7.26    6.61
   8  46  -1    4.14    4.79
   7  46  -1    3.09    4.34
   6  46  -1   13.28    6.52
   5  46  -1    3.45    3.22
   5  46  -1    0.14    3.23
   4  46  -1   15.95    5.63
   4  46  -1   19.88    7.45
   3  46  -1   14.07    6.72
   2  46  -1    6.82    5.75
   1  46  -1   42.44   10.98
   0  46  -1   11.84    6.53
  -1  46  -1   11.29    6.32
  -2  46  -1    2.62    2.84
  -3  46  -1    2.95    3.09
  -4  46  -1   -1.03    3.25
   5  46   1    6.46    5.31
  -5  46  -1   16.17    7.61
   6  46   1   -0.67    2.04
  -6  46  -1    2.42    3.17
   8  47  -1    4.61    4.56
   7  47  -1    2.36    3.89
   6  47  -1    0.41    3.49
   5  47  -1   10.63    5.10
   5  47  -1    5.68    6.32
   4  47  -1   19.86    6.16
   4  47  -1   16.18    7.91
   3  47  -1    2.20    2.50
   2  47  -1    4.59    4.70
   1  47  -1    9.03    5.89
   0  47  -1   14.84    7.05
  -1  47  -1    4.43    4.87
  -2  47  -1    5.30    5.14
  -3  47  -1   13.94    7.62
  -4  47  -1    5.27    4.45
   5  47   1   18.29    7.21
  -5  47  -1   18.56    8.54
   6  47   1    2.30    3.38
  -6  47  -1    6.91    4.46
   8  48  -1    0.41    3.83
   7  48  -1   10.97    6.37
   6  48  -1    7.28    5.20
   5  48  -1   30.90    8.33
   5  48  -1   44.08   11.32
   4  48  -1    4.28    4.55
   3  48  -1   17.72    7.13
   2  48  -1    5.83    6.39
   1  48  -1    8.01    4.62
   0  48  -1    9.22    6.56
  -1  48  -1    7.00    5.10
  -2  48  -1   15.02    6.76
  -3  48  -1   14.30    7.27
  -4  48  -1   11.53    6.04
   5  48   1    1.53    3.76
  -5  48  -1    8.18    5.86
   6  48   1    9.72    7.47
  -6  48  -1   -3.21    2.72
   7  49  -1    5.05    4.54
   6  49  -1   -1.92    2.67
   5  49  -1    7.96    4.67
   4  49  -1   41.17   11.26
   3  49  -1   28.33    9.51
   2  49  -1   20.45    8.32
   1  49  -1   -1.20    3.76
   0  49  -1   15.46    7.70
  -1  49  -1   33.90   10.51
  -2  49  -1   15.11    7.32
  -3  49  -1   25.37    8.73
  -4  49  -1    3.11    3.54
   5  49   1   22.98    7.96
  -5  49  -1   36.43   10.80
   6  49   1   29.99    9.55
  -6  49  -1   21.13    8.35
   5  50  -1    5.39    5.41
   4  50  -1    0.14    3.83
   3  50  -1   41.16   11.24
   2  50  -1    2.38    3.63
   1  50  -1   10.35    5.77
   0  50  -1    3.59    3.86
  -1  50  -1   89.49   16.30
  -2  50  -1   10.12    6.64
  -3  50  -1    1.22    2.61
  -4  50  -1   -0.62    2.12
  -5  50  -1   18.69    8.60
  -6  50  -1   10.38    6.79
   4  51  -1   -0.70    3.36
   3  51  -1    7.44    5.79
   2  51  -1   32.51   10.73
   1  51  -1    0.33    2.48
   0  51  -1    3.55    2.59
  -1  51  -1    9.15    5.94
  -2  51  -1   27.60    9.36
  -3  51  -1   41.04   11.88
  -4  51  -1    4.94    4.37
  -5  51  -1    4.27    4.12
  -6  51  -1   -1.72    2.50
   3  52  -1   10.26    7.04
   2  52  -1   39.44   11.35
   1  52  -1    4.73    5.12
   0  52  -1   47.37   12.16
  -1  52  -1   10.61    6.57
  -2  52  -1   56.84   13.66
  -3  52  -1    8.43    6.72
  -4  52  -1    6.76    7.12
   1  53  -1    3.20    3.83
   0  53  -1    6.43    5.18
  -1  53  -1    7.15    5.91
  13   0  -2   12.32    7.84
  12   0  -2   58.89   12.01
  11   0  -2   -0.84    2.67
  10   0  -2   18.34    6.60
   9   0  -2   51.90    9.94
   8   0  -2   53.86    9.03
   7   0  -2    7.57    5.42
   6   0  -2  528.70   24.63
   5   0  -2  254.98   15.60
   4   0  -2 1187.37   30.86
  -4   0   2 1230.82   31.00
   3   0  -2  185.57   10.94
   3   0  -2  164.79    9.97
  -3   0   2  185.37   10.74
   1   0  -2  824.87   15.01
  -1   0   2  838.35   20.95
   1   0  -2  820.52   21.10
   0   0  -2 5052.50   46.17
   0   0   2 5000.71   53.51
   1   0   2 1494.15   27.11
  -1   0  -2 1521.39   27.90
  -2   0  -2  674.64   21.01
   2   0   2  635.60   20.32
   3   0   2    5.69    1.52
   3   0   2    7.69    3.50
   4   0   2    0.39    1.21
   4   0   2   11.74    5.17
   5   0   2   73.03    7.23
   5   0   2   86.80   10.59
   6   0   2  178.63   12.56
   6   0   2  198.27   16.78
   7   0   2   12.31    3.58
   7   0   2   12.48    5.39
   8   0   2   11.49    4.02
   8   0   2   10.63    4.32
   9   0   2    7.26    6.03
  10   0   2   32.65    8.90
  11   0   2    1.31    5.44
  12   0   2   16.43    7.46
  13  -1  -2   10.22    6.45
  13   1  -2   24.40    8.52
  12  -1  -2   20.49    8.25
  12   1  -2   28.10    9.24
  11   1  -2   19.59    6.97
  11  -1  -2   18.96    6.57
  10  -1  -2    0.15    1.81
  10   1  -2    8.90    4.48
   9  -1  -2   19.79    6.29
   9   1  -2   26.15    7.30
   8   1  -2   -1.05    2.61
   8  -1  -2    5.11    2.63
   7  -1  -2  512.62   26.38
   7   1  -2  545.40   26.93
   6   1  -2    4.01    1.59
   6  -1  -2    6.65    3.49
   6   1  -2    6.58    3.87
   5  -1  -2    3.09    2.76
   5   1  -2    0.01    1.97
   4  -1  -2   63.88    7.33
   4   1  -2   66.37    7.33
  -4   1   2   57.38    6.88
   3   1  -2  114.45    8.38
   3  -1  -2  128.53    8.80
   3   1  -2  127.85    8.93
   3  -1  -2  128.94    8.70
  -3   1   2  134.81    9.02
   2   1  -2 9711.70   66.37
   2  -1  -2 9629.83   65.32
  -2   1   2 9939.16   71.86
  -2  -1   2 9999.00   73.94
   2   1  -2 9996.31   74.68
  -2   1   2 9637.50   65.44
   2  -1  -2 9847.89   71.73
   1  -1  -2   21.18    2.30
  -1   1   2   21.09    2.34
   1   1  -2   22.69    2.54
   1  -1  -2   20.50    3.17
   1   1  -2   28.25    4.27
  -1   1   2   26.82    4.41
  -1  -1   2   32.54    5.00
   0   1  -2   92.71    7.37
   0  -1  -2   91.03    8.60
   1  -1   2  183.91    9.69
  -1  -1  -2  143.30    8.86
  -1   1  -2  137.33    8.21
   1   1   2  201.63   10.90
   2   1   2  173.25    5.73
  -2  -1  -2  178.39   10.97
   2  -1   2  181.51   10.76
   2   1   2  169.71   11.13
  -2   1  -2  182.99   10.79
   3   1   2  435.00   12.66
   3   1   2  434.10   18.96
   3  -1   2  425.80   18.34
   4   1   2  230.18   11.17
   4  -1   2  225.24   11.01
   4  -1   2  244.32   15.49
   4   1   2  217.20   14.77
   5  -1   2  180.83   11.37
   5   1   2  177.19   11.24
   5  -1   2  206.04   15.72
   5   1   2  191.38   15.50
   6   1   2   58.21    7.18
   6  -1   2   63.92    7.57
   6   1   2   66.58    9.99
   6  -1   2   61.92    9.68
   7  -1   2    3.05    1.93
   7   1   2    1.87    2.17
   7   1   2    4.30    3.23
   7  -1   2    9.08    4.92
   8   1   2    5.80    2.80
   8   1   2   13.33    5.52
   8  -1   2   15.00    5.16
   9   1   2   86.23   11.15
   9  -1   2   52.91   11.04
   9   1   2   82.13   13.57
  10   1   2    0.54    3.13
  10  -1   2    3.30    3.70
  11   1   2    8.37    6.09
  11  -1   2   13.67    6.34
  12  -1   2   -0.44    2.79
  13  -2  -2   10.17    6.63
  13   2  -2   -4.66    3.46
  12   2  -2   11.15    6.56
  12  -2  -2    0.07    5.07
  11   2  -2    5.25    5.15
  11  -2  -2    0.66    3.28
  10   2  -2    1.56    3.27
  10  -2  -2    3.55    3.12
   9   2  -2   -3.37    3.25
   9  -2  -2   -0.63    1.83
   8   2  -2    9.58    4.56
   8  -2  -2    4.42    2.56
   7   2  -2  108.49   12.32
   7  -2  -2  105.04   12.10
   6   2  -2  109.93   11.33
   6  -2  -2  138.37   12.68
   6   2  -2  115.26    4.78
   5  -2  -2   13.05    4.05
   5   2  -2   14.94    4.07
   5   2  -2   11.07    1.94
  -4   2   2    2.92    2.41
   4   2  -2    0.76    1.44
   4  -2  -2    0.96    1.94
   4  -2  -2   -0.21    1.24
  -3   2   2  913.75   23.65
   3  -2  -2  954.52   24.09
   3  -2  -2  951.31   22.92
   3   2  -2  962.08   24.55
   3   2  -2  981.09   25.05
   2  -2  -2   51.78    5.27
   2   2  -2   30.89    3.83
  -2   2   2   42.85    4.53
   2  -2  -2   63.51    6.89
   2   2  -2   74.00    7.67
  -2   2   2   51.46    6.66
  -2  -2   2   61.24    6.89
  -1   2   2 7762.23   47.07
   1  -2  -2 8026.35   47.15
  -1   2   2 8000.98   64.26
  -1  -2   2 8020.62   65.78
   1  -2  -2 8053.74   64.72
   1   2  -2 8028.92   66.80
   0   2  -2   16.44    2.70
   0  -2  -2   20.49    3.53
   0  -2   2   14.88    3.19
   1   2   2   22.72    4.64
   1  -2   2   24.46    4.32
  -1  -2  -2    6.33    2.58
  -2   2  -2  194.08    6.75
   2   2   2  184.47    6.09
  -2  -2  -2  199.31   11.82
   2   2   2  192.40   11.53
  -2   2  -2  195.85   10.94
   2  -2   2  204.59   10.96
   3   2   2  292.43   10.42
   3   2   2  292.66   16.06
   3  -2   2  271.97   14.26
  -3   2  -2  276.27   10.43
   4   2   2  184.07   10.07
   4  -2   2  182.18   13.20
   4   2   2  184.65   13.96
   5   2   2  193.09   11.70
   5   2   2  175.61   14.66
   5  -2   2  173.17   14.24
   6   2   2    0.32    1.02
   6   2   2    1.71    2.65
   6  -2   2    5.39    2.74
   7   2   2    9.73    3.47
   7  -2   2   12.96    4.58
   7   2   2   16.01    5.62
   8   2   2   20.91    5.53
   8  -2   2   22.24    6.88
   8   2   2   20.60    6.65
   9   2   2   24.13    5.82
   9  -2   2   25.26    7.67
   9   2   2   20.51    7.84
  10  -2   2    0.84    1.89
  10   2   2    5.82    4.72
  11   2   2    5.01    4.89
  11  -2   2   14.48    6.63
  12  -2   2    6.71    4.61
  13   3  -2    5.73    5.17
  13  -3  -2    8.93    5.26
  12  -3  -2    8.57    5.13
  12   3  -2    8.52    5.65
  11   3  -2    4.65    4.61
  11  -3  -2   -0.79    2.64
  10  -3  -2    3.86    4.35
  10   3  -2    1.67    3.27
   9   3  -2   -0.69    2.50
   9  -3  -2    4.55    3.03
   8  -3  -2   -3.39    2.52
   8   3  -2    3.70    3.14
   7  -3  -2   37.25    7.27
   7   3  -2   33.32    6.87
   6  -3  -2   37.67    7.02
   6   3  -2   23.18    5.33
   6   3  -2   28.75    2.81
   5  -3  -2  186.92   13.48
   5   3  -2  197.44   13.93
   5   3  -2  191.96    8.01
  -4   3   2    0.61    0.86
   4   3  -2    5.18    1.85
   4  -3  -2    3.98    2.28
   4  -3  -2    2.62    1.37
   3  -3  -2  101.12    8.09
  -3   3   2  100.58    8.00
   3  -3  -2   95.70    7.16
   3   3  -2  102.74    8.32
   3   3  -2  114.98    8.50
   2  -3  -2 3496.98   39.88
  -2   3   2 3656.03   40.80
   2  -3  -2 3570.70   42.27
  -2   3   2 3622.80   42.30
   2   3  -2 3630.67   46.49
  -2  -3   2 3658.14   46.11
  -1   3   2  748.93   14.87
   1  -3  -2  730.64   14.32
   1   3  -2  744.90   20.66
  -1   3   2  758.90   20.00
  -1  -3   2  768.21   20.72
   0   3   2  115.83    4.09
   0   3  -2  114.48    6.25
   0  -3  -2  119.39    7.96
   0  -3   2  121.87    8.52
   1   3   2  558.82   18.17
  -1   3  -2  537.48   15.08
   1  -3   2  566.04   15.25
  -1  -3  -2  568.57   18.53
   2   3   2   41.79    3.05
  -2   3  -2   43.11    3.35
  -2  -3  -2   47.10    6.09
   2  -3   2   47.85    5.30
   2   3   2   42.06    5.65
   3   3   2  290.19   10.47
  -3   3  -2  259.97   10.34
   3   3   2  298.39   16.61
   3  -3   2  286.58   14.45
   4   3   2  192.89   10.23
   4   3   2  224.84   15.73
   4  -3   2  212.75   13.99
  -4   3  -2  207.53   10.93
   5   3   2    0.78    1.34
   5   3   2    3.35    2.98
   5  -3   2    2.62    3.22
   6   3   2   36.84    5.82
   6  -3   2   29.54    6.26
   6   3   2   37.84    7.77
   7   3   2    3.43    1.96
   7  -3   2    2.22    2.76
   7   3   2    1.05    3.33
   8   3   2   22.14    5.40
   8  -3   2   37.66    9.49
   8   3   2   30.39    8.50
   9   3   2   21.54    5.71
   9  -3   2   25.68    7.78
   9   3   2   24.54    8.41
  10  -3   2    4.23    5.00
  10   3   2    6.79    5.13
  11   3   2   19.05    7.64
  11  -3   2   10.28    7.09
  12  -3   2    5.07    4.95
  13  -4  -2   -4.56    3.71
  13   4  -2    5.29    4.58
  12   4  -2   -0.12    3.73
  12  -4  -2    5.94    4.50
  11   4  -2    5.69    4.61
  11  -4  -2    4.67    3.67
  10   4  -2   25.40    7.70
  10  -4  -2   17.73    6.73
   9   4  -2   22.23    7.11
   9  -4  -2    9.19    3.37
   8  -4  -2   35.00    7.98
   8   4  -2   23.40    6.07
   7  -4  -2   22.31    5.47
   7   4  -2   34.77    7.22
   6   4  -2    5.65    1.50
   6  -4  -2    5.85    2.74
   6   4  -2    4.44    2.69
   5  -4  -2  174.63   13.16
   5   4  -2  156.32    7.63
   5   4  -2  176.64   13.10
   4  -4  -2   28.46    5.02
   4   4  -2   21.86    4.42
  -4   4   2   24.81    4.36
   4  -4  -2   23.48    3.69
   3  -4  -2  125.03    8.90
  -3   4   2  127.39    8.99
   3  -4  -2  113.35    7.75
   3   4  -2  113.90    8.76
  -2   4   2 6651.00   55.72
   2  -4  -2 6295.72   53.54
   2  -4  -2 6426.30   55.81
   2   4  -2 6490.85   62.98
  -2  -4   2 6381.44   61.92
  -2   4   2 6380.76   55.07
  -1   4   2  367.85   10.69
  -1  -4   2  375.25   14.79
  -1   4   2  370.90   13.79
   1   4  -2  388.97   15.16
   0   4  -2   76.13    5.01
   0  -4  -2   77.61    6.76
   0   4  -2   77.88    6.88
   0  -4   2   79.56    6.97
   1  -4   2  578.26   14.83
  -1  -4  -2  582.21   19.35
  -1   4  -2  568.56   14.85
   1   4   2  603.59   19.50
   2   4   2    0.59    0.78
  -2   4  -2    3.16    0.99
   2  -4   2    3.53    2.12
  -2  -4  -2    0.16    1.13
  -3   4  -2  536.50   15.24
   3   4   2  559.36   15.03
   3   4   2  523.55   21.91
  -3  -4  -2  584.34   23.53
   3  -4   2  565.29   20.32
   4   4   2  172.81    9.80
  -4   4  -2  195.35   10.80
   4   4   2  165.51   13.42
   4  -4   2  185.15   13.08
   5   4   2   34.90    5.11
   5   4   2   35.57    6.85
   5  -4   2   32.17    5.99
  -5   4  -2   45.15    5.90
   6   4   2  123.83   10.63
   6  -4   2  130.29   13.42
   6   4   2  140.80   14.54
   7   4   2    1.77    2.39
   7  -4   2    2.38    3.23
   7   4   2    5.23    3.11
   8   4   2  175.35   14.91
   8  -4   2  160.33   17.05
   8   4   2  146.23   16.99
   9   4   2    6.50    3.54
   9  -4   2    7.29    5.34
   9   4   2    0.36    3.82
  10   4   2    3.57    3.55
  10  -4   2    2.08    3.45
  11   4   2   13.04    6.87
  11  -4   2   12.39    6.38
  12  -4   2    3.98    2.19
  13   5  -2   16.78    7.49
  13  -5  -2   11.13    6.38
  12  -5  -2    3.36    3.89
  12   5  -2    6.14    4.17
  11  -5  -2    6.18    4.19
  11   5  -2    6.78    4.22
  10   5  -2   12.84    4.90
  10  -5  -2    9.81    4.82
   9   5  -2   97.74   13.31
   9  -5  -2  118.27   14.65
   8  -5  -2   76.11   11.05
   8   5  -2   80.04   11.23
   7   5  -2   99.07   11.88
   7  -5  -2  105.62   11.90
   6  -5  -2   18.53    2.20
   6  -5  -2   19.50    4.86
   6   5  -2   16.26    4.70
   6   5  -2   20.97    2.93
   5  -5  -2   28.49    6.20
   5   5  -2   28.34    6.05
   5   5  -2   25.35    3.41
   4   5  -2   15.15    4.02
   4  -5  -2   22.24    4.40
  -4   5   2   16.39    4.09
   4  -5  -2   18.55    3.39
   3  -5  -2  109.91    8.30
  -3   5   2   98.61    7.97
   3   5  -2   90.81    7.98
   3  -5  -2   96.22    6.97
   2  -5  -2   34.78    2.71
  -2   5   2   59.24    6.22
  -2  -5   2   58.03    6.45
   2  -5  -2   51.57    5.33
  -2   5   2   56.45    5.42
   2   5  -2   57.02    6.52
  -1   5   2 1033.59   18.46
   1   5  -2 1010.12   24.44
  -1  -5   2 1001.82   24.26
  -1   5   2 1043.43   23.08
   0   5  -2  437.68   10.98
   0  -5  -2  442.74   16.15
   0  -5   2  445.13   16.28
   0   5  -2  430.05   16.21
  -1  -5  -2  280.61   13.90
   1   5   2  281.91   14.22
   1  -5   2  312.27   10.82
  -1   5  -2  263.01    9.74
   1  -5   2  281.13   13.62
  -2   5  -2  481.63   12.36
   2  -5   2  488.35   15.63
   2   5   2  507.83   20.07
  -2  -5  -2  505.54   20.00
  -3   5  -2  939.64   20.78
  -3  -5  -2  965.06   30.63
   3   5   2  919.89   29.45
   3  -5   2  925.24   25.09
   3   5   2  910.55   19.38
  -4   5  -2    7.01    2.26
   4   5   2   11.68    2.85
   4   5   2    4.50    2.95
   4  -5   2    6.66    3.37
   5   5   2  136.71   10.07
   5  -5   2  149.06   13.43
   5   5   2  134.41   13.39
  -5   5  -2  132.81   10.20
   6   5   2   13.86    3.45
   6   5   2   24.37    6.76
   6  -5   2   18.34    5.67
   7   5   2   31.70    6.21
   7   5   2   30.95    7.42
   7  -5   2   41.13    8.38
   8   5   2   -2.59    1.77
   8   5   2    2.93    3.76
   8  -5   2    7.53    4.33
   9   5   2   16.40    4.79
   9  -5   2   22.17    7.43
   9   5   2   17.13    5.28
  10  -5   2   13.09    6.16
  10   5   2    9.49    6.30
  11  -5   2    9.02    5.94
  11   5   2   19.75    8.00
  12  -5   2   16.53    7.83
  13   6  -2   34.92   10.65
  12   6  -2   -6.30    4.40
  12  -6  -2    5.97    4.80
  11   6  -2   12.77    5.62
  11  -6  -2   15.36    6.80
  10  -6  -2    2.24    2.59
  10   6  -2   -3.44    2.65
   9   6  -2    7.21    4.27
   9  -6  -2    6.84    4.26
   8   6  -2   46.32    8.94
   8  -6  -2   45.70    8.47
   7   6  -2    1.52    0.79
   7   6  -2    1.33    2.10
   7  -6  -2    0.85    2.65
   6   6  -2  272.91   18.03
   6  -6  -2  244.27   17.33
   6   6  -2  269.66   10.16
   6  -6  -2  292.30    8.02
   5  -6  -2  107.00    6.13
   5   6  -2  107.48    6.93
   5  -6  -2  122.37   11.02
   5   6  -2  114.15   10.75
   4   6  -2   24.85    3.61
  -4   6   2   23.75    4.84
   4  -6  -2   23.90    4.85
   4  -6  -2   20.10    3.33
   3  -6  -2   79.39    7.37
  -3   6   2   71.92    7.13
   3  -6  -2   63.25    5.57
  -3   6   2   69.11    5.63
   3   6  -2   68.44    7.21
  -2   6   2  104.97    7.42
   2   6  -2  115.81    8.75
   2  -6  -2  109.87    7.19
  -2   6   2  107.06    6.94
  -1   6   2  261.34    9.73
  -1  -6   2  281.45   13.15
  -1   6   2  275.96   11.90
   1   6  -2  289.21   13.36
   0   6  -2  129.65    5.68
   0  -6  -2  139.10    9.31
   0   6  -2  136.83    9.20
   0  -6   2  130.66    8.95
  -1   6  -2 1083.19   18.92
   1   6   2 1090.91   27.17
   1  -6   2 1068.00   18.23
  -1  -6  -2 1084.72   27.45
   1  -6   2 1036.47   26.46
   2  -6   2  785.91   19.39
   2   6   2  813.24   25.96
  -2  -6  -2  789.17   25.46
  -3   6  -2   14.45    2.75
   3   6   2   13.21    2.41
  -3  -6  -2   17.59    4.76
   3   6   2   13.74    4.81
   3  -6   2   22.38    4.70
  -4   6  -2   81.52    7.26
   4   6   2   84.52    7.13
   4  -6   2   91.96    9.09
   4   6   2   71.34    9.30
   5   6   2  495.97   19.35
  -5   6  -2  523.14   20.39
   5  -6   2  493.40   23.04
   5   6   2  532.07   26.84
   6   6   2    1.97    1.47
   6   6   2    6.66    3.30
   6  -6   2    4.77    2.94
   7   6   2   29.68    5.81
   7  -6   2   43.31    8.16
   7   6   2   37.68    8.66
   8   6   2    3.88    2.98
   8   6   2    8.63    4.61
   8  -6   2    8.32    4.60
   9   6   2    8.17    3.59
   9   6   2    9.47    5.34
   9  -6   2    6.65    4.56
  10  -6   2    5.23    5.05
  10   6   2   13.40    7.00
  11  -6   2    9.30    5.52
  11   6   2    6.53    5.54
  12  -6   2   -0.82    2.19
  13   7  -2    9.63    6.16
  12   7  -2    0.17    3.38
  11   7  -2    6.57    4.62
  11  -7  -2    1.29    3.71
  10  -7  -2   -2.55    2.43
  10   7  -2   10.25    5.51
   9  -7  -2    1.69    2.73
   9   7  -2    0.18    2.35
   8  -7  -2   77.60   11.28
   8   7  -2   77.08   11.44
   7   7  -2   34.60    3.49
   7   7  -2   36.15    7.21
   7  -7  -2   33.55    6.61
   6   7  -2  329.73   11.93
   6  -7  -2  328.46    9.26
   6  -7  -2  320.19   19.51
   6   7  -2  315.80   19.39
   5  -7  -2  205.61    8.81
   5   7  -2  212.05   10.07
   5  -7  -2  220.59   14.96
   5   7  -2  205.69   14.44
   5  -7  -2  213.74   11.65
   4  -7  -2   43.67    6.08
  -4   7   2   50.65    6.66
   4   7  -2   49.82    5.23
   4  -7  -2   47.52    5.05
  -3   7   2   79.47    7.44
  -3   7   2   80.81    6.01
   3   7  -2   74.72    7.54
   3  -7  -2   79.64    6.04
  -2   7   2   13.77    2.67
   2  -7  -2   11.34    2.32
   2   7  -2   12.91    2.99
  -2   7   2   11.33    2.40
   1   7  -2 4386.20   52.01
  -1  -7   2 4294.93   51.56
  -1   7   2 4574.38   47.74
   0  -7  -2  126.01    9.15
   0   7  -2  120.97    5.07
   0  -7   2  124.32    8.71
   0   7  -2  111.15    8.47
   1   7   2  288.60   14.85
   1  -7   2  261.40    8.71
  -1   7  -2  261.52    8.93
  -1  -7  -2  289.19   14.65
   1  -7   2  240.20   12.73
   2  -7   2   55.05    5.52
   2   7   2   66.13    8.54
  -2  -7  -2   58.63    7.25
  -3   7  -2    5.08    1.56
   3   7   2    8.35    4.01
   3  -7   2    8.51    2.94
  -4   7  -2   26.85    4.31
   4   7   2   25.14    4.04
   4  -7   2   26.78    5.30
   4   7   2   28.38    6.40
   5   7   2   50.78    6.30
  -5   7  -2   55.74    6.94
   5  -7   2   49.88    7.51
   5   7   2   53.36    9.01
   6   7   2   11.99    3.42
   6   7   2    8.31    4.76
   6  -7   2    6.49    3.43
   7   7   2   14.76    4.15
   7  -7   2   17.17    5.57
   7   7   2   10.15    4.89
   8   7   2   25.18    5.83
   8  -7   2   12.74    5.02
   8   7   2   21.08    6.04
   9   7   2   -0.43    1.42
   9   7   2    1.66    3.48
  10  -7   2    3.22    3.08
  10   7   2    8.55    5.87
  11   7   2    1.06    2.33
  11  -7   2    7.75    4.80
  12  -7   2    4.65    2.61
  13   8  -2    5.86    4.26
  12   8  -2    6.35    5.90
  11   8  -2    9.49    5.63
  11  -8  -2    3.41    4.07
  10  -8  -2    9.18    4.88
  10   8  -2   14.63    6.63
   9  -8  -2    4.45    3.88
   9   8  -2    4.12    3.83
   8  -8  -2    7.56    4.76
   8   8  -2    2.87    3.11
   7   8  -2   32.01    3.59
   7  -8  -2   28.38    6.00
   7   8  -2   34.62    6.93
   6   8  -2   35.29    4.48
   6  -8  -2   31.78    6.29
   6   8  -2   35.48    6.68
   6  -8  -2   36.62    3.59
   5  -8  -2   33.87    3.75
   5   8  -2   35.71    4.41
   5  -8  -2   33.08    6.03
   5  -8  -2   34.85    4.73
   4  -8  -2  155.07   11.45
   4   8  -2  144.40    8.90
  -4   8   2  155.85   11.64
   4  -8  -2  136.65    8.24
  -3   8   2    2.02    2.16
  -3   8   2    4.11    1.79
   3  -8  -2    3.55    1.56
   3   8  -2    0.56    1.48
  -2   8   2   26.10    3.70
  -2   8   2   26.36    3.60
   2   8  -2   28.10    4.44
   1   8  -2  142.91    9.79
  -1  -8   2  148.56    9.87
   0  -8  -2   55.99    6.23
   0   8  -2   47.18    2.93
   0   8  -2   47.69    5.57
   0  -8   2   47.34    5.61
  -1  -8  -2    2.01    2.44
   1   8   2    5.21    2.96
   1  -8   2    3.01    1.40
   1  -8   2    2.81    2.02
  -2  -8  -2  215.40   13.77
   2  -8   2  211.53    9.54
   2   8   2  205.70   13.52
  -3   8  -2  124.20    8.27
   3  -8   2  119.63    8.58
   3   8   2  114.33   10.80
   4   8   2    2.95    1.68
  -4   8  -2    3.53    1.66
   4  -8   2    5.96    2.94
   4   8   2    6.78    3.99
   5   8   2    1.63    1.71
  -5   8  -2    2.33    1.82
   5   8   2    5.25    3.87
   5  -8   2    8.28    3.40
   6   8   2   37.59    5.91
   6   8   2   43.50    8.61
   6  -8   2   41.80    7.27
   7   8   2    1.85    2.34
   7  -8   2    1.96    4.13
   7   8   2    0.51    2.84
   8   8   2    4.68    3.02
   8   8   2    5.50    4.71
   8  -8   2    0.92    2.41
   9   8   2    2.85    2.76
   9   8   2    3.68    4.31
   9  -8   2   -0.98    1.59
  10   8   2    1.14    3.29
  10  -8   2    6.32    5.14
  11  -8   2    9.18    5.90
  11   8   2    1.84    2.91
  12  -8   2   10.15    7.08
  13   9  -2    1.23    2.69
  12   9  -2    4.41    4.59
  11   9  -2    3.98    4.45
  10   9  -2   21.80    6.56
   9  -9  -2   18.55    6.21
   9   9  -2   18.55    6.77
   8   9  -2   22.33    6.44
   8  -9  -2   22.05    6.33
   7   9  -2    7.17    2.09
   7  -9  -2    1.80    1.77
   7   9  -2    7.05    4.02
   6  -9  -2    3.05    1.76
   6   9  -2    2.25    1.86
   6  -9  -2    2.55    2.89
   6   9  -2    6.89    3.69
   5  -9  -2  180.22    8.98
   5   9  -2  176.18    9.88
   5  -9  -2  167.57   13.04
   5  -9  -2  168.96    9.85
   4  -9  -2   15.91    2.95
   4   9  -2   17.04    3.26
  -4   9   2   18.55    4.37
   4  -9  -2   22.26    3.32
   3   9  -2   77.74    6.91
  -3   9   2   71.22    7.13
  -3   9   2   68.62    5.37
   3  -9  -2   71.87    5.58
  -2   9   2  197.93   10.60
  -2   9   2  180.22    8.81
   2   9  -2  194.61   11.81
   1   9  -2  874.98   24.00
  -1  -9   2  855.31   23.55
   0   9  -2   48.39    2.68
   0  -9  -2   55.71    6.79
   0   9  -2   44.07    5.43
   0  -9   2   49.76    5.70
  -1  -9  -2   42.79    5.98
   1   9   2   41.10    5.80
   1  -9   2   39.95    2.93
   1  -9   2   39.34    5.31
   2   9   2  132.15   11.22
   2  -9   2  129.22    7.41
  -2  -9  -2  147.62   11.89
   2  -9   2  131.66    9.95
  -3   9  -2   12.36    2.56
   3  -9   2   12.13    3.20
   3   9   2   17.13    5.16
  -4   9  -2  106.21    8.82
   4  -9   2   98.87    8.97
   4   9   2  132.04   12.82
  -5   9  -2   25.88    4.75
   5   9   2   28.29    4.77
   5   9   2   32.16    7.10
   5  -9   2   29.79    5.96
   6   9   2    0.71    1.57
   6  -9   2    3.92    3.35
   6   9   2   -0.62    1.43
   7   9   2   43.87    7.30
   7   9   2   53.69   10.61
   7  -9   2   56.78   10.44
   8   9   2    1.47    2.20
   8   9   2    1.98    3.33
   8  -9   2   -1.52    3.09
   9   9   2    0.29    1.75
   9  -9   2    9.03    6.16
   9   9   2    2.56    3.94
  10  -9   2   19.39    7.26
  10   9   2   19.28    7.05
  11   9   2   -0.52    4.22
  11  -9   2    6.00    4.53
  12  -9   2   17.56    8.03
  13  10  -2   20.65    8.89
  12  10  -2    2.15    4.25
  11  10  -2   13.22    5.69
  10  10  -2   12.93    5.04
   9  10  -2   98.95   14.08
   8  10  -2   14.10    6.30
   7  10  -2    6.96    2.18
   7  10  -2    4.48    1.86
   7 -10  -2    8.06    1.60
   6  10  -2  116.13    8.20
   6 -10  -2  125.53    7.16
   5 -10  -2  166.35    8.98
   5  10  -2  162.55    9.94
   5 -10  -2  162.97    9.34
   4 -10  -2  244.00   11.66
  -4  10   2  281.73   16.10
   4  10  -2  242.50   12.32
   4 -10  -2  269.02   11.06
   3  10  -2   14.08    3.16
  -3  10   2    4.86    2.64
   3 -10  -2    5.76    1.73
  -3  10   2    7.25    1.89
  -2  10   2   41.32    4.30
   2  10  -2   40.38    5.74
   1  10  -2   60.95    6.54
  -1 -10   2   55.10    6.22
   0 -10  -2  784.05   24.07
   0 -10   2  786.11   22.74
   0  10  -2  778.84   22.80
  -1 -10  -2   29.39    5.00
   1  10   2   26.23    5.12
   1 -10   2   22.91    2.08
   1 -10   2   21.67    3.87
  -2 -10  -2  617.06   24.06
   2  10   2  622.35   24.29
   2 -10   2  621.75   15.15
   2 -10   2  597.04   21.41
  -3  10  -2  163.47    9.90
   3  10   2  154.61   13.18
   3 -10   2  165.51    9.83
  -4  10  -2  136.73   10.10
   4  10   2  143.51   13.68
   4 -10   2  123.54    9.97
  -5  10  -2  144.52   11.30
   5 -10   2  135.23   11.61
   5  10   2  131.82   13.84
   5  10   2  159.42   11.49
   6  10   2   -1.08    1.72
   6  10   2    1.01    3.37
   6 -10   2    2.05    2.48
   7  10   2  219.45   16.16
   7 -10   2  212.62   17.82
   7  10   2  227.98   20.74
   8  10   2   -0.51    1.36
  -8  10  -2    1.21    2.05
   8 -10   2    3.15    2.88
   8  10   2   -0.57    1.75
   9  10   2   81.21   11.30
   9  10   2   62.81   12.91
   9 -10   2   83.07   12.88
  10  10   2    5.84    6.26
  10 -10   2    6.53    4.61
  11 -10   2    0.65    2.13
  11  10   2   11.80    6.86
  12 -10   2    1.93    3.90
  13  11  -2   15.75    7.78
  12  11  -2    3.67    4.44
  11  11  -2   -0.22    3.09
  10  11  -2   24.06    7.33
   9  11  -2   54.50   10.74
   8  11  -2  104.85   13.63
   7  11  -2   16.42    3.16
   7 -11  -2   17.22    2.39
   7  11  -2   16.15    5.38
   6  11  -2  154.54    9.88
   6 -11  -2  156.19    8.38
   6 -11  -2  147.33    9.70
   5 -11  -2  148.75    8.76
   5  11  -2  149.81    9.88
   5 -11  -2  147.31    8.73
   4 -11  -2  103.23    7.83
  -4  11   2  111.92   10.36
   4  11  -2  108.92    8.52
   4 -11  -2  102.10    6.58
  -3  11   2  610.48   21.61
   3  11  -2  579.83   20.07
   3 -11  -2  563.26   14.94
  -3  11   2  567.67   14.75
   2  11  -2  316.68   15.08
   2  11  -2  332.95   15.95
  -2  11   2  303.57   11.41
   1  11  -2  392.41   16.64
  -1 -11   2  403.02   16.60
   0 -11  -2  374.94   17.03
   0 -11   2  376.75   15.88
   0  11  -2  372.62   15.86
   1  11   2   35.59    6.14
   1 -11   2   37.14    2.30
  -1 -11  -2   35.73    5.73
   1 -11   2   37.09    5.10
   2 -11   2   74.42    5.43
  -2 -11  -2   65.75    8.61
   2  11   2   62.62    8.62
   2 -11   2   55.31    6.53
   3  11   2   21.80    5.04
   3 -11   2   22.45    3.80
  -4  11  -2   89.13    8.26
   4  11   2   74.78   10.41
   4 -11   2   94.42    8.72
  -5  11  -2   17.14    3.88
   5  11   2   13.70    3.41
   5 -11   2   17.89    4.52
   5  11   2   19.92    6.75
   6  11   2   16.76    4.54
   6  11   2   14.46    5.81
   6 -11   2   11.40    4.30
   7  11   2   37.07    6.64
   7  11   2   56.83   11.16
   7 -11   2   46.32    8.92
  -8  11  -2    5.85    2.86
   8  11   2    8.06    3.39
   8 -11   2   11.21    5.41
   8  11   2    2.78    2.95
   9  11   2   10.51    4.30
   9  11   2    5.77    4.91
   9 -11   2   10.22    5.48
  10  11   2    8.76    5.01
  10 -11   2   15.70    6.40
  11  11   2   14.06    8.33
  11 -11   2   10.89    5.91
  12 -11   2    5.74    3.72
  13  12  -2    0.26    4.06
  12  12  -2   -0.30    2.26
  11  12  -2    1.41    4.17
  10  12  -2   45.56   10.28
   9  12  -2   95.46   13.63
   8  12  -2   22.43    6.90
   7 -12  -2    2.07    1.21
   7  12  -2    3.71    1.95
   7  12  -2    0.87    1.79
   6 -12  -2   11.65    2.82
   6  12  -2   15.64    3.72
   6 -12  -2    9.41    2.67
   5 -12  -2    1.70    1.46
   5  12  -2    1.92    1.86
   5 -12  -2    1.34    0.91
   4  12  -2   34.95    5.00
   4 -12  -2   34.16    4.86
   4 -12  -2   30.68    3.57
   3  12  -2   18.20    4.23
   3 -12  -2   23.63    4.39
  -3  12   2   22.82    4.74
  -3  12   2   18.84    2.91
   2  12  -2  288.00   14.92
   2  12  -2  291.60   15.25
  -2  12   2  291.55   11.17
  -1 -12   2   65.37    6.87
   1  12  -2   75.74    7.41
   0 -12  -2  180.38   12.16
   0  12  -2  199.53   11.66
   0 -12   2  178.88   11.17
   1  12   2   92.45    9.17
  -1 -12  -2  103.11    9.69
   1 -12   2   88.65    7.95
   2  12   2   83.89    9.50
   2 -12   2   84.74    5.30
   2 -12   2   83.34    7.89
   3  12   2   -1.59    2.18
   3 -12   2    2.81    1.87
   3 -12   2    0.70    1.30
  -4  12  -2   66.26    7.42
   4 -12   2   65.05    7.07
   4  12   2   66.12    9.37
   5  12   2   17.52    5.74
   5 -12   2   28.83    5.44
   6  12   2   72.61   11.75
   6 -12   2   64.34    9.07
   6  12   2   66.52    8.61
   7  12   2    2.06    1.92
  -7  12  -2    3.93    3.03
   7  12   2    6.07    4.99
   7 -12   2    7.31    4.38
   8  12   2   42.18    7.78
   8 -12   2   45.92    9.05
   8  12   2   39.84    9.80
  -8  12  -2   44.53    7.08
   9  12   2    6.09    3.61
   9 -12   2    1.94    2.27
   9  12   2    1.06    3.34
  10  12   2    1.25    3.89
  10 -12   2    3.98    3.83
  11  12   2    8.15    7.15
  11 -12   2    6.18    5.35
  13  13  -2   12.16    6.92
  12  13  -2    1.31    4.77
  11  13  -2    8.81    6.40
  10  13  -2   60.04   12.16
   9  13  -2   30.02    8.42
   8  13  -2   59.21   10.22
   7  13  -2   75.98    7.33
   7 -13  -2   64.37    5.33
   6  13  -2   50.79    6.20
   6 -13  -2   48.15    5.14
   6 -13  -2   45.92    5.14
   5 -13  -2   29.41    4.38
   5  13  -2   35.92    5.42
   5 -13  -2   33.78    3.98
   4 -13  -2    3.82    2.11
   4  13  -2    5.34    2.36
   4 -13  -2    4.16    1.43
   3 -13  -2  940.40   25.94
  -3  13   2  998.20   28.73
   3  13  -2  912.36   26.60
  -3  13   2  920.74   17.96
   2  13  -2  417.20   18.37
  -2  13   2  424.06   13.46
   2  13  -2  418.00   18.36
   1  13  -2   51.88    6.63
   1  13  -2   56.25    6.58
   0  13  -2    5.55    2.30
   0 -13   2    3.24    1.72
  -1 -13  -2    6.03    2.84
   1  13   2   12.05    4.69
   1 -13   2    6.33    2.24
  -1  13  -2    7.21    2.53
   2 -13   2  120.12    6.08
   2  13   2  116.48   11.40
   2 -13   2  116.64    9.63
   3  13   2   26.76    5.81
   3 -13   2   24.15    3.73
   3 -13   2   18.34    4.23
  -4  13  -2   21.69    4.48
   4  13   2   22.60    5.78
   4 -13   2   19.79    4.14
   5  13   2   71.54   11.67
   5 -13   2   56.48    7.96
   6 -13   2  104.39   11.30
   6  13   2  113.23   14.28
   6  13   2  117.26   11.23
  -7  13  -2   -3.03    2.05
   7  13   2    2.35    2.76
   7  13   2   -0.97    2.51
   7 -13   2    3.47    2.74
   8  13   2   27.21    6.32
   8  13   2   28.50    9.20
   8 -13   2   28.06    7.17
  -8  13  -2   22.68    5.41
   9  13   2   11.98    4.79
   9  13   2    2.42    3.39
   9 -13   2   12.61    5.57
  10  13   2    0.32    3.78
  10 -13   2    2.80    2.73
  11  13   2   25.19   10.26
  11 -13   2   25.77    8.55
  13  14  -2   10.55    6.58
  12  14  -2    6.72    4.21
  11  14  -2   52.12   11.35
  10  14  -2   45.23   10.03
   9  14  -2    2.76    5.00
   8  14  -2   10.02    5.27
   7  14  -2   46.70    6.10
   7 -14  -2   32.60    4.18
   7 -14  -2   35.74    5.10
   6  14  -2   62.31    7.02
   6 -14  -2   57.08    5.90
   6 -14  -2   51.70    5.30
   5 -14  -2  188.18   11.17
   5  14  -2  179.15   11.82
   5 -14  -2  193.10    8.93
   4 -14  -2   97.06    8.42
   4  14  -2   87.39    8.37
   4 -14  -2   92.06    5.67
   3 -14  -2   54.96    6.63
   3  14  -2   45.83    6.22
  -3  14   2   49.32    4.38
   2  14  -2    3.73    2.34
   2 -14  -2    5.68    3.26
  -2  14   2    4.32    1.78
   2  14  -2    5.88    3.22
   1  14  -2  297.09   15.98
   1 -14  -2  316.77   16.13
   1  14  -2  311.82   15.36
   0  14  -2  345.59   17.56
   0 -14  -2  379.47   18.02
   0 -14   2  336.85   15.50
   0  14  -2  331.52   15.50
  -1 -14  -2   40.16    6.38
   1  14   2   50.40    7.26
  -1  14  -2   51.27    6.07
   1 -14   2   52.93    6.05
   2  14   2  357.45   19.51
   2 -14   2  362.34    9.95
   2 -14   2  374.16   16.79
   3 -14   2   42.19    4.80
   3  14   2   44.04    7.45
   3 -14   2   42.21    6.05
  -4  14  -2   90.28    8.97
   4 -14   2   85.97    7.86
   4  14   2   77.89   10.37
   5  14   2  411.95   25.70
   6  14   2   12.21    4.43
   6  14   2   28.11    8.26
   6 -14   2   23.71    6.54
   7  14   2    5.12    3.41
  -7  14  -2    2.33    2.13
   7  14   2   -2.99    2.72
   7 -14   2    1.00    1.76
   8  14   2    4.55    3.02
   8  14   2    0.28    4.03
   8 -14   2    2.57    3.83
  -8  14  -2    0.10    0.98
   9  14   2   39.87    8.21
   9  14   2   43.19   10.93
   9 -14   2   30.97    7.82
  10  14   2    8.86    5.16
  10 -14   2    7.09    5.10
  11 -14   2    1.21    3.49
  11  14   2   10.98    7.45
  13  15  -2    0.36    3.15
  12  15  -2    5.78    4.61
  11  15  -2    3.29    4.56
  10  15  -2   14.01    7.41
   9  15  -2  108.08   14.55
   8  15  -2   21.49    4.28
   8  15  -2   22.19    6.62
   7  15  -2   31.45    5.26
   7 -15  -2   31.53    4.45
   7 -15  -2   30.62    4.57
   6  15  -2    3.57    2.17
   6 -15  -2    2.71    1.62
   6 -15  -2    0.74    1.12
   5 -15  -2  188.00   11.57
   5  15  -2  201.77   13.05
   5 -15  -2  189.61    8.41
   4 -15  -2  100.15    8.88
   4  15  -2   95.45    9.02
   3 -15  -2  433.31   18.54
   3  15  -2  408.59   18.76
  -3  15   2  405.07   11.47
   2 -15  -2  213.53   13.45
   2  15  -2  220.51   13.96
  -2  15   2  202.38    9.28
   2  15  -2  219.09   13.78
   1  15  -2   80.91    8.70
   1 -15  -2   72.68    8.17
   1 -15  -2   86.70    8.81
   1  15  -2   78.72    4.29
   1  15  -2   87.60    8.40
   0  15  -2   80.36    8.94
   0 -15  -2   79.74    8.89
   0  15  -2   77.09    7.66
   0 -15   2   72.26    7.26
  -1  15  -2   27.31    5.17
   1  15   2   21.78    5.39
   1 -15   2   19.87    3.95
  -1  15  -2   25.28    4.37
  -2  15  -2   61.09    7.82
   2  15   2   61.90    8.90
   2 -15   2   72.87    4.49
   2 -15   2   52.20    6.34
  -3  15  -2   24.64    5.27
   3  15   2   21.61    5.81
   3 -15   2   16.69    3.36
   3 -15   2   23.21    4.58
  -4  15  -2   38.96    6.53
   4  15   2   57.25    9.20
   4 -15   2   42.04    6.54
  -5  15  -2  767.71   29.15
   5  15   2  756.37   34.52
  -6  15  -2  236.23   16.34
   6  15   2  260.87   21.69
   7  15   2    7.01    4.01
  -7  15  -2    3.62    2.00
   7  15   2    2.04    2.41
   7 -15   2    8.49    4.42
   8  15   2   40.74    7.64
   8  15   2   38.47    9.40
   8 -15   2   48.72    8.80
   9  15   2   12.08    4.87
   9 -15   2   10.43    4.98
   9  15   2   14.46    7.52
  10 -15   2   40.91    9.60
  10  15   2   31.18   10.13
  12  16  -2   32.01    9.89
  11  16  -2    9.72    6.18
  10  16  -2   21.10    8.69
   9  16  -2   15.55    6.49
   8  16  -2  117.78    9.86
   8  16  -2   93.20   13.00
   7  16  -2   55.65    7.00
   7 -16  -2   49.87    5.66
   7 -16  -2   45.99    5.22
   6  16  -2    6.79    3.01
   6 -16  -2    5.44    2.56
   6 -16  -2    5.11    1.60
   5 -16  -2   73.33    7.49
   5  16  -2   82.90    8.78
   5 -16  -2   77.15    5.13
   4 -16  -2 1209.08   30.75
   4  16  -2 1251.99   33.23
   3  16  -2    9.95    3.30
   3 -16  -2    8.45    2.90
  -3  16   2    8.96    1.99
   2  16  -2   16.99    4.89
   2 -16  -2   13.21    5.36
  -2  16   2    1.76    1.46
   2  16  -2    4.64    3.81
   1  16  -2  118.29   10.80
   1 -16  -2  134.01   11.21
   1  16  -2  132.10    5.57
   1 -16  -2  126.32   10.72
   1  16  -2  124.83   10.07
   0  16  -2 1233.10   34.71
   0 -16  -2 1197.26   34.37
   0 -16  -2 1204.28   33.66
   0 -16   2 1230.51   30.12
   0  16  -2 1206.95   29.84
  -1  16  -2   85.75    9.29
   1  16   2   79.66    9.04
   1 -16   2   82.93    7.85
  -1  16  -2   87.83    8.10
  -2  16  -2  236.28   15.93
   2 -16   2  222.20    7.18
   2  16   2  233.93   16.35
   2 -16   2  223.55   13.02
  -3  16  -2  231.95   15.63
   3  16   2  213.34   16.69
   3 -16   2  217.96   10.07
   3 -16   2  227.60   13.81
  -4  16  -2   19.62    5.13
   4  16   2   18.07    5.41
   4 -16   2   17.33    4.32
  -5  16  -2  148.42   13.14
   5  16   2  188.73   18.08
  -6  16  -2  599.48   26.49
   6  16   2  614.63   33.48
   7  16   2    8.87    4.02
  -7  16  -2    2.59    2.07
   7  16   2    4.68    4.13
   7 -16   2   -0.61    1.59
   8  16   2   13.81    5.00
   8 -16   2   21.25    6.22
   8  16   2   20.28    7.52
   9  16   2    6.91    4.81
   9 -16   2    4.68    3.86
   9  16   2   -0.42    3.23
  10 -16   2    6.76    5.32
  10  16   2    7.12    6.45
  12  17  -2    9.32    6.02
  12  17  -2   11.72    7.39
  11  17  -2    8.41    5.17
  10  17  -2  171.01   19.62
   9  17  -2   10.37    5.81
   8  17  -2   11.28    4.47
   7  17  -2   88.78    9.06
   7 -17  -2   70.25    6.91
   7 -17  -2   71.75    6.21
   6  17  -2   50.81    7.01
   6 -17  -2   51.42    6.16
   6 -17  -2   58.75    4.86
   5 -17  -2   32.71    5.87
   5  17  -2   27.07    5.35
   5 -17  -2   23.22    2.65
   4 -17  -2  202.43   13.08
   4  17  -2  189.67   13.31
   3 -17  -2    3.06    2.16
   3  17  -2    3.51    1.77
  -3  17   2    2.06    1.09
   2  17  -2  191.36   13.60
   2 -17  -2  202.19   13.59
   2  17  -2  201.21    9.85
  -2  17   2  186.18    8.97
   2  17  -2  205.74   13.69
   1  17  -2   67.71    8.26
   1 -17  -2   66.62    8.15
   1 -17  -2   56.89    7.14
   1  17  -2   62.52    3.92
   1  17  -2   66.88    7.48
   0  17  -2   40.83    7.10
   0 -17  -2   59.65    8.60
   0 -17   2   40.41    5.84
   0  17  -2   46.29    6.57
  -1  17  -2   75.92    9.03
   1  17   2   75.61    9.54
   1 -17   2   72.08    7.54
  -1  17  -2   70.06    7.74
  -2  17  -2   37.47    6.60
   2  17   2   34.45    6.50
   2 -17   2   31.44    2.78
   2 -17   2   31.38    4.88
  -3  17  -2   85.05    9.79
   3  17   2   85.39   10.67
   3 -17   2   91.27    8.77
  -4  17  -2    0.28    1.71
   4  17   2    1.09    2.95
   4 -17   2    3.25    2.86
  -5  17  -2   66.55    9.02
   5  17   2   62.90   11.46
   5 -17   2   64.38    8.34
  -6  17  -2  234.55   17.09
   6  17   2  244.45   22.44
   7  17   2    1.76    2.49
  -7  17  -2   -0.18    2.18
   7  17   2    3.31    4.00
   8  17   2   12.59    5.22
   8  17   2    8.26    4.97
   8 -17   2    9.32    5.12
   9  17   2   37.65    8.52
   9 -17   2   29.43    7.57
   9  17   2   35.06    9.57
  10 -17   2   15.33    6.19
  10  17   2   11.93    5.60
  12  18  -2    1.19    3.49
  12  18  -2    7.35    6.31
  11  18  -2    0.16    3.54
  11  18  -2    5.37    5.13
  10  18  -2   24.72    9.69
   9  18  -2   20.93    7.60
   8  18  -2   18.67    4.49
   7 -18  -2    3.50    2.29
   7 -18  -2    2.04    1.55
   6  18  -2    0.27    2.02
   6 -18  -2    1.56    1.82
   6 -18  -2    0.45    0.89
   5  18  -2  339.89   18.25
   5 -18  -2  338.27   16.93
   4 -18  -2    3.33    2.34
   4  18  -2    2.21    2.96
   3 -18  -2  119.60   10.93
   3  18  -2  110.94   10.53
  -3  18   2  103.68    5.50
   2  18  -2    1.03    1.08
   2 -18  -2    1.29    1.89
   2  18  -2    3.00    1.65
   1  18  -2   18.21    4.63
   1  18  -2   18.05    2.13
   1 -18  -2   25.62    5.20
   1  18  -2   23.54    4.61
   0  18  -2   10.48    4.15
   0  18  -2    6.71    2.90
  -1  18  -2  833.62   29.90
   1  18   2  824.58   29.56
  -1  18  -2  879.00   26.11
   1 -18   2  813.22   24.87
  -2  18  -2    8.19    3.30
   2  18   2   11.15    4.57
   2 -18   2   10.58    1.61
   2 -18   2    9.63    2.83
  -3  18  -2    6.87    3.91
   3 -18   2    1.19    1.28
  -4  18  -2   21.13    5.33
   4  18   2   24.78    6.22
   4 -18   2   21.76    4.50
  -5  18  -2    8.48    4.00
   5  18   2   11.72    6.18
   5 -18   2   11.35    4.01
  -6  18  -2  174.28   14.81
   6  18   2  176.56   18.85
   6 -18   2  183.40   14.74
   7  18   2   60.47    9.09
  -7  18  -2   65.43    9.24
   7  18   2   74.73   12.87
   8  18   2    9.56    4.62
   8  18   2   -4.22    4.00
   8 -18   2    6.45    4.43
   9  18   2    9.93    4.92
   9 -18   2    9.05    4.31
   9  18   2   11.71    5.68
  10  18   2    0.53    4.79
  12  19  -2    3.22    4.16
  12  19  -2   12.88    7.00
  11  19  -2    9.06    5.98
  11  19  -2   11.13    7.59
  10  19  -2   10.90    6.50
   9  19  -2  263.23   23.23
   8  19  -2    9.92    3.63
   8 -19  -2    7.81    2.64
   7 -19  -2   18.61    4.14
   7  19  -2   19.13    4.94
   7 -19  -2   15.46    2.74
   6 -19  -2   16.07    3.64
   6  19  -2   22.96    5.01
   6 -19  -2   17.45    2.21
   5 -19  -2    7.00    3.95
   5  19  -2    5.64    5.75
   4 -19  -2   83.33    8.94
   4  19  -2   97.30   10.23
   3 -19  -2   23.79    5.36
   3  19  -2   29.44    5.61
   3  19  -2   25.96    4.47
  -3  19   2   22.82    2.67
   2  19  -2  139.74   12.08
   2  19  -2  137.38    8.37
   2  19  -2  111.50   10.36
   1  19  -2   13.86    4.04
   1  19  -2    7.49    1.43
   1  19  -2    9.62    3.35
   0  19  -2  171.97   13.87
   0  19  -2  172.18   11.84
  -1  19  -2  397.06   21.07
   1  19   2  468.29   23.19
   1 -19   2  389.29   17.31
  -1  19  -2  384.69   17.49
  -2  19  -2   95.81   10.46
   2  19   2   86.61   10.47
   2 -19   2   88.24    3.84
   2 -19   2   82.05    8.04
  -3  19  -2  138.35   12.76
   3  19   2  130.80   13.69
   3 -19   2  142.12   10.83
  -4  19  -2   30.22    6.50
   4  19   2   34.66    7.47
   4 -19   2   33.10    5.67
  -5  19  -2  195.51   15.64
   5  19   2  205.06   19.06
   5 -19   2  204.50   14.64
  -6  19  -2  267.90   18.53
   6  19   2  274.75   23.29
   6 -19   2  267.85   17.60
  -7  19  -2    9.64    4.24
   7  19   2    7.22    5.59
   8  19   2    5.14    3.94
   8  19   2    6.03    5.07
   8 -19   2    9.86    4.89
   9  19   2   23.81    7.03
   9  19   2   17.76    6.81
   9 -19   2   15.98    5.68
  10  19   2   15.15    7.95
  12  20  -2   32.99   10.19
  12  20  -2   21.23    9.68
  11  20  -2    9.71    6.36
  11  20  -2   10.86    6.73
  10  20  -2   28.01    8.43
  10  20  -2   23.68    8.04
   9  20  -2   60.05   12.83
   8  20  -2   24.09    5.25
   7 -20  -2  100.18    9.09
   7  20  -2  103.54   10.55
   6 -20  -2   17.12    4.56
   6  20  -2   12.27    4.06
   5 -20  -2  132.71   11.26
   5  20  -2  134.25   12.18
   4  20  -2  222.81   15.64
   4  20  -2  227.87   14.94
   3  20  -2   20.24    5.15
   3  20  -2   22.40    4.20
  -3  20   2   19.52    2.36
   2  20  -2   63.00    8.56
   2  20  -2   43.79    4.98
   1  20  -2  107.21   10.97
   1  20  -2   91.93    5.19
   1  20  -2   87.50    8.94
   0  20  -2 1023.86   33.97
   0  20  -2 1083.64   29.87
  -1  20  -2  595.12   26.14
   1  20   2  637.13   26.94
  -1  20  -2  582.21   21.70
   1 -20   2  564.47   20.95
  -2  20  -2   84.19   10.32
   2  20   2   87.98   10.65
   2 -20   2   84.83    8.21
  -3  20  -2  317.55   19.79
   3  20   2  360.14   22.53
   3 -20   2  356.08   17.25
  -4  20  -2   96.69   10.90
   4  20   2   90.96   12.22
   4 -20   2   89.66    8.97
  -5  20  -2   46.81    7.97
   5  20   2   58.39   11.27
   5 -20   2   46.33    7.01
  -6  20  -2   90.54   11.28
   6  20   2  107.34   16.11
   6 -20   2   87.32   10.20
  -7  20  -2    0.60    2.08
   7 -20   2    0.37    1.63
   8  20   2   46.89    8.77
   8  20   2   44.22   11.04
   8 -20   2   49.48    9.07
   9  20   2    2.51    3.87
   9  20   2    4.19    4.58
  10  20   2   98.12   17.42
  12  21  -2   10.34    6.09
  12  21  -2    2.40    4.60
  11  21  -2    2.79    5.26
  11  21  -2    9.14    7.37
  10  21  -2   25.71    8.53
  10  21  -2   32.76    9.32
   9  21  -2  298.17   25.85
   9  21  -2  293.76   24.92
   8  21  -2   37.16    6.52
   8  21  -2   35.43    8.76
   7 -21  -2   18.57    4.39
   7  21  -2   12.47    4.31
   6  21  -2   65.57    8.74
   6 -21  -2   66.64    8.07
   6  21  -2   59.65    9.74
   5  21  -2   12.38    5.89
   5  21  -2    8.91    4.18
   4  21  -2  159.37   13.38
   4  21  -2  143.62   12.16
   3  21  -2    3.57    3.75
   3  21  -2    7.80    2.77
  -3  21   2    5.58    1.37
   2  21  -2  139.46   12.68
   2  21  -2  135.75    8.60
   1  21  -2   14.83    4.15
   1  21  -2   15.00    2.29
   1  21  -2   21.01    4.55
   0  21  -2  274.30   17.93
   0  21  -2  294.68   15.82
  -1  21  -2  403.31   22.01
   1  21   2  425.40   22.41
  -1  21  -2  436.04   18.95
   1 -21   2  407.65   18.02
  -2  21  -2    1.52    2.02
   2  21   2    4.64    3.99
   2 -21   2    0.82    1.56
  -3  21  -2  104.32   11.61
   3  21   2  117.82   13.64
   3 -21   2  108.00    9.46
  -4  21  -2    1.98    2.52
   4  21   2   -0.67    3.01
   4 -21   2    2.06    2.45
  -5  21  -2  190.66   16.08
   5  21   2  189.40   18.50
   5 -21   2  220.21   14.88
  -6  21  -2  441.75   24.50
   6  21   2  412.53   28.81
   6 -21   2  408.13   21.52
  -7  21  -2    4.98    3.21
   7  21   2    3.53    3.76
   7 -21   2    2.28    2.29
   8  21   2    3.84    2.60
   8  21   2    1.97    4.61
   8 -21   2    7.82    4.12
   9  21   2    8.07    4.66
   9  21   2   14.54    7.06
  10  21   2    9.69    7.18
  12  22  -2    6.66    5.68
  12  22  -2   11.17    6.68
  11  22  -2   13.29    7.20
  11  22  -2   17.77    8.24
  10  22  -2    5.75    5.61
  10  22  -2    8.62    5.60
   9  22  -2   29.64    9.56
   8  22  -2    4.32    2.53
   8  22  -2    7.78    5.36
   7  22  -2   12.07    4.49
   7 -22  -2    4.97    3.06
   7  22  -2   10.81    4.66
   6  22  -2   19.28    5.11
   6  22  -2   14.37    4.62
   5  22  -2  427.51   22.46
   5  22  -2  427.11   22.83
   4  22  -2   10.86    5.83
   4  22  -2    5.68    3.12
   3  22  -2    2.56    2.74
   3  22  -2    1.65    1.94
  -3  22   2    4.48    1.39
   2  22  -2   14.91    4.39
   2  22  -2    9.63    2.39
   1  22  -2    7.50    3.77
   1  22  -2    9.68    1.94
   1  22  -2   17.14    4.30
   0  22  -2    1.51    2.30
   0  22  -2    2.68    2.75
  -1  22  -2  218.93   16.61
   1  22   2  211.02   16.34
  -1  22  -2  221.69   13.62
   1 -22   2  190.04   12.53
  -2  22  -2   61.89    8.90
   2  22   2   59.22    9.09
   2 -22   2   62.18    7.07
  -3  22  -2    8.56    4.58
   3  22   2    7.33    5.12
   3 -22   2    1.52    2.20
  -4  22  -2   12.38    4.56
   4  22   2    8.04    4.30
   4 -22   2    6.30    2.61
  -5  22  -2   84.86   11.02
   5  22   2   80.49   12.72
   5 -22   2   84.85    9.26
  -6  22  -2   55.68    9.20
   6  22   2   78.83   13.85
   6 -22   2   57.02    8.24
  -7  22  -2    4.72    3.32
   7  22   2    6.64    4.27
   7 -22   2    6.33    3.39
   8  22   2   -2.91    2.50
   8  22   2   -3.54    4.50
   9  22   2   17.63    5.89
   9  22   2   14.92    7.40
  10  22   2    4.68    5.48
  12  23  -2    5.72    5.45
  12  23  -2    7.71    6.29
  11  23  -2    6.97    4.96
  11  23  -2   -1.18    3.00
  10  23  -2   21.36    7.54
  10  23  -2   14.45    6.99
   9  23  -2   14.98    6.68
   8  23  -2    9.23    4.61
   8  23  -2    4.75    2.41
   7  23  -2   60.94   10.29
   7  23  -2   71.99    9.49
   6  23  -2   26.34    6.32
   6  23  -2   24.45    5.75
   5  23  -2   86.50   11.01
   5  23  -2   89.41   10.74
   4  23  -2  344.77   20.68
   4  23  -2  344.04   18.59
   3  23  -2   -0.02    1.35
   3  23  -2    0.52    1.78
  -3  23   2    2.36    1.10
   2  23  -2   60.41    8.80
   2  23  -2   53.44    5.50
   1  23  -2  125.15   12.62
   1  23  -2  132.57    6.81
   1  23  -2  142.96   11.82
   0  23  -2   13.27    4.78
   0  23  -2    7.36    2.87
  -1  23  -2  108.96   11.87
   1  23   2  135.07   13.20
  -1  23  -2  126.30   10.43
  -2  23  -2   81.86   10.47
   2  23   2   81.73   10.68
   2 -23   2   71.68    7.67
  -3  23  -2  124.87   12.97
   3  23   2  110.20   13.22
   3 -23   2  130.14   10.44
  -4  23  -2   14.38    4.99
   4  23   2   25.59    8.18
   4 -23   2   15.90    4.08
  -5  23  -2   46.83    8.36
   5  23   2   46.73    9.78
   5 -23   2   44.15    6.65
  -6  23  -2   20.51    5.64
   6  23   2   24.85    8.36
   6 -23   2   16.81    4.80
  -7  23  -2   17.47    5.54
   7  23   2   17.81    6.65
   7 -23   2   16.74    4.79
   8  23   2    3.11    3.06
   8  23   2    0.20    3.30
   9  23   2    9.95    6.78
  10  23   2   10.54    6.22
  12  24  -2    5.22    5.75
  11  24  -2    7.79    6.16
  11  24  -2    2.77    2.46
  10  24  -2    1.67    4.09
  10  24  -2    3.78    4.75
   9  24  -2    6.25    4.61
   8  24  -2   19.65    5.09
   8  24  -2   16.36    5.91
   7  24  -2   29.18    6.50
   7  24  -2   27.00    7.48
   6  24  -2    7.40    3.89
   6  24  -2    7.93    3.94
   5  24  -2   60.83    9.02
   5  24  -2   52.96    8.34
   4  24  -2  207.96   16.39
   4  24  -2  207.25   14.56
   3  24  -2   12.68    4.33
   3  24  -2   10.50    3.05
  -3  24   2   17.41    2.09
   2  24  -2  101.07   11.49
   2  24  -2   77.56    6.77
   1  24  -2   45.24    8.00
   1  24  -2   50.39    4.53
   0  24  -2    2.37    2.55
   0  24  -2    1.61    1.82
  -1  24  -2  135.27   13.47
  -1  24  -2  132.29   10.76
  -2  24  -2   10.93    4.63
   2  24   2   14.47    5.14
   2 -24   2   14.55    3.68
  -3  24  -2  181.36   15.91
   3  24   2  178.72   16.81
   3 -24   2  183.29   12.35
  -4  24  -2  170.89   15.69
   4  24   2  172.36   17.28
   4 -24   2  151.01   11.55
  -5  24  -2   36.51    7.54
   5  24   2   48.23    9.99
   5 -24   2   38.49    6.16
  -6  24  -2  148.11   14.86
   6  24   2  169.95   19.00
   6 -24   2  141.35   12.29
   7  24   2    4.90    4.87
  -7  24  -2    0.98    1.25
   8  24   2   15.60    5.68
   8  24   2   19.37    7.66
   9  24   2   14.88    7.17
  12  25  -2   15.72    8.13
  11  25  -2    9.83    5.41
  11  25  -2   11.46    7.33
  10  25  -2    6.58    6.12
  10  25  -2    9.90    6.03
   9  25  -2   11.09    5.77
   8  25  -2   36.99    7.05
   8  25  -2   30.52    8.09
   7  25  -2   -1.91    1.86
   7  25  -2    3.57    3.72
   6  25  -2    4.10    3.74
   6  25  -2    4.68    3.40
   5  25  -2   15.83    5.32
   5  25  -2   17.78    5.25
   4  25  -2   17.14    5.99
   4  25  -2   14.44    4.38
   3  25  -2   -2.10    2.28
   3  25  -2    2.76    2.58
  -3  25   2    0.14    0.76
   2  25  -2   49.09    5.39
   2  25  -2   54.27    8.72
   1  25  -2  279.07   19.48
   1  25  -2  240.96    9.62
   0  25  -2   15.89    4.93
   0  25  -2   31.64    5.78
  -1  25  -2   26.38    6.11
  -1  25  -2   17.35    4.35
  -2  25  -2   28.08    6.88
   2  25   2   37.78    7.63
   2 -25   2   29.03    4.81
  -3  25  -2   60.66    9.53
   3  25   2   59.24    9.79
   3 -25   2   62.84    7.34
  -4  25  -2   85.73   11.32
   4  25   2   83.17   12.35
   4 -25   2   75.76    8.22
  -5  25  -2   48.11    9.02
   5  25   2   57.13   10.87
   5 -25   2   45.11    6.50
  -6  25  -2   17.23    5.16
   6  25   2   22.05    8.15
   6 -25   2   16.37    4.16
   7  25   2    7.34    4.62
  -7  25  -2    2.99    3.43
   8  25   2    8.43    5.93
   9  25   2    5.00    6.42
  11  26  -2   -0.09    3.49
  11  26  -2    4.79    4.90
  10  26  -2   13.24    6.55
  10  26  -2   18.14    7.90
   9  26  -2   48.34   10.79
   8  26  -2   23.22    5.94
   8  26  -2   27.60    7.49
   7  26  -2    2.27    2.50
   7  26  -2    2.71    3.63
   6  26  -2   28.57    6.58
   6  26  -2   21.29    6.44
   5  26  -2   61.79    9.34
   5  26  -2   63.32    9.29
   4  26  -2   55.61    9.03
   4  26  -2   65.91    8.37
   3  26  -2    9.83    4.05
   3  26  -2    9.82    3.37
  -3  26   2    4.22    1.14
   2  26  -2   13.58    3.32
   2  26  -2   19.75    5.55
   1  26  -2   56.79    9.80
   0  26  -2  117.63   13.07
   0  26  -2  129.11   11.13
  -1  26  -2   33.38    7.19
  -1  26  -2   37.20    5.88
  -2  26  -2  126.52   13.69
   2  26   2  113.95   13.08
  -3  26  -2   54.74    9.16
   3  26   2   59.63   10.04
   3 -26   2   45.16    6.23
  -4  26  -2   81.14   11.12
   4  26   2   90.19   13.08
   4 -26   2   79.95    8.30
  -5  26  -2   60.03    9.83
   5  26   2   51.74   10.26
   5 -26   2   58.80    7.48
  -6  26  -2    5.06    3.78
   6  26   2    4.12    4.70
   6 -26   2    2.95    1.94
   7  26   2   81.56   14.49
  -7  26  -2   55.98    9.65
   8  26   2    4.14    5.16
   9  26   2   18.16    7.80
  11  27  -2    0.01    2.17
  11  27  -2   12.26    7.28
  10  27  -2   10.14    6.03
   9  27  -2    6.57    4.79
   8  27  -2    9.92    4.23
   8  27  -2    6.50    3.11
   7  27  -2   59.85    9.54
   7  27  -2   60.16   10.64
   6  27  -2   53.01    8.83
   6  27  -2   61.37   10.08
   5  27  -2    6.87    4.01
   5  27  -2    7.40    3.57
   4  27  -2    6.68    3.86
   4  27  -2    2.96    2.31
   3  27  -2   13.86    4.96
   3  27  -2   11.73    3.35
  -3  27   2    8.14    1.42
   2  27  -2    3.56    2.14
   2  27  -2   -0.04    1.99
   1  27  -2  517.96   27.33
   0  27  -2   82.21   11.22
  -1  27  -2    6.75    4.10
  -1  27  -2    7.37    2.63
  -2  27  -2    8.38    4.36
   2  27   2    0.86    2.95
  -3  27  -2    8.94    4.64
   3 -27   2    1.80    0.95
   3  27   2    6.87    4.37
   3 -27   2    1.95    1.73
  -4  27  -2   68.02   10.54
   4  27   2   65.26   11.40
   4 -27   2   56.60    7.05
  -5  27  -2    5.35    4.10
   5  27   2    8.89    5.06
   5 -27   2    3.25    2.10
   6  27   2   15.34    7.01
  -6  27  -2   13.66    5.02
   7  27   2   12.18    7.38
  -7  27  -2   18.92    5.87
   8  27   2   28.55    9.08
   9  27   2    4.93    4.99
  11  28  -2    3.69    4.89
  11  28  -2    1.79    4.79
  10  28  -2   15.13    7.31
   9  28  -2   14.13    6.38
   8  28  -2    7.13    4.16
   8  28  -2    1.29    2.76
   7  28  -2    9.97    4.30
   7  28  -2   18.58    6.26
   6  28  -2    1.06    3.00
   6  28  -2    4.70    3.58
   5  28  -2    4.59    3.04
   5  28  -2    6.78    4.17
   4  28  -2    5.43    3.01
   4  28  -2    7.41    3.26
   3  28  -2   14.06    5.93
   3  28  -2   13.66    3.69
  -3  28   2   17.15    2.03
   2  28  -2   16.45    4.81
   2  28  -2   17.99    3.63
   1  28  -2    2.64    3.48
   0  28  -2    4.97    3.38
  -1  28  -2   14.94    5.60
  -1  28  -2   13.21    3.82
  -2  28  -2   -0.70    2.85
   2  28   2   -1.88    2.59
  -3  28  -2   18.58    5.92
   3  28   2   16.46    5.20
   3 -28   2    9.58    3.13
  -4  28  -2   19.83    5.86
   4  28   2   20.53    7.47
   4 -28   2   22.35    4.66
  -5  28  -2    3.30    2.68
   5  28   2    7.93    4.77
   5 -28   2    5.92    2.60
   6  28   2   29.71    8.59
  -6  28  -2   16.43    5.51
   7  28   2    6.41    4.58
  -7  28  -2   -0.40    1.56
   8  28   2   22.72    8.70
   9  28   2    8.96    6.12
  11  29  -2    6.96    5.23
  11  29  -2   16.71    7.94
  10  29  -2   -0.15    4.52
   9  29  -2   11.26    5.58
   8  29  -2   37.96    8.10
   8  29  -2   41.05    9.76
   7  29  -2    6.45    3.16
   7  29  -2   20.66    6.79
   6  29  -2    7.24    4.23
   6  29  -2    4.92    3.46
   5  29  -2    4.66    4.72
   5  29  -2    4.45    3.64
   4  29  -2    5.64    4.60
   4  29  -2    1.73    2.63
   3  29  -2  128.27   14.24
   3  29  -2  118.88   10.50
  -3  29   2   96.82    4.53
   2  29  -2   20.58    3.91
   2  29  -2   23.06    6.51
   1  29  -2  234.72   19.39
   0  29  -2    2.79    3.80
  -1  29  -2    3.06    2.74
  -1  29  -2    2.44    2.12
  -2  29  -2   23.32    6.69
   2  29   2   15.69    5.24
  -3  29  -2   18.60    5.76
   3  29   2   13.60    5.21
  -4  29  -2   54.37    9.93
   4  29   2   52.97   10.53
   4 -29   2   51.22    6.68
  -5  29  -2   47.62    9.77
   5  29   2   48.59   10.01
   5 -29   2   51.29    6.94
   6  29   2    6.42    4.99
  -6  29  -2    8.24    5.19
   7  29   2    3.90    4.68
  -7  29  -2    3.98    3.66
   8  29   2   11.67    6.28
   9  29   2    3.59    4.02
  11  30  -2   32.00    9.78
  11  30  -2   38.36   11.32
  10  30  -2    1.41    3.47
   9  30  -2    9.71    6.06
   8  30  -2    3.87    3.47
   8  30  -2    9.59    5.74
   7  30  -2    4.05    3.23
   7  30  -2   11.70    5.66
   6  30  -2   19.37    5.94
   6  30  -2   13.22    5.19
   5  30  -2   94.46   12.78
   5  30  -2   92.88   11.57
   4  30  -2   91.39   12.18
   4  30  -2   84.53    9.90
   3  30  -2   21.47    4.82
  -3  30   2   28.58    2.81
   2  30  -2    1.30    1.60
   2  30  -2    1.27    2.87
   1  30  -2   15.65    5.38
   0  30  -2  161.42   16.23
  -1  30  -2   33.41    7.88
  -1  30  -2   35.62    5.85
  -2  30  -2  120.14   14.16
   2  30   2  129.05   14.69
  -3  30  -2    8.64    4.73
   3  30   2    9.45    4.24
  -4  30  -2   68.12   11.00
   4  30   2   53.19   10.44
   4 -30   2   55.57    6.98
  -5  30  -2  127.84   15.07
   5  30   2  114.02   15.73
   6  30   2    7.55    5.79
  -6  30  -2    8.43    4.46
   7  30   2   46.52   11.23
  -7  30  -2   52.74    9.73
   8  30   2   12.06    7.23
   9  30   2   30.28   10.07
  11  31  -2   14.88    7.98
  11  31  -2    6.85    4.77
  10  31  -2    4.89    3.75
   9  31  -2    2.14    3.74
   8  31  -2   26.44    6.69
   8  31  -2   33.94    8.98
   7  31  -2    7.24    4.12
   7  31  -2    2.64    3.87
   6  31  -2   24.29    6.97
   6  31  -2   16.43    5.19
   5  31  -2    7.49    4.98
   5  31  -2    5.81    3.96
   4  31  -2    6.08    4.32
   4  31  -2    3.23    1.31
   3  31  -2  435.27   27.19
   3  31  -2  395.20   19.45
  -3  31   2  389.22    8.74
   2  31  -2    7.58    3.99
   2  31  -2    4.82    2.40
   1  31  -2   34.39    8.40
   0  31  -2   -1.04    1.79
  -1  31  -2    9.26    5.25
  -2  31  -2   34.45    8.31
   2  31   2   28.72    7.27
  -3  31  -2    1.79    4.09
   3  31   2   -3.56    3.31
  -4  31  -2    4.76    3.97
   4  31   2   -1.84    2.38
  -5  31  -2   14.37    4.84
   5  31   2   16.35    6.86
  -6  31  -2   21.72    7.01
   6  31   2   26.39    8.16
  -7  31  -2    2.91    3.28
   7  31   2    8.87    6.26
   8  31   2   37.04   11.04
  11  32  -2   -4.06    2.62
  10  32  -2    4.27    4.80
   9  32  -2    1.65    4.13
   8  32  -2   25.28    7.06
   8  32  -2   23.71    7.24
   7  32  -2   23.57    6.51
   7  32  -2   31.07    8.11
   6  32  -2   51.42    9.69
   6  32  -2   62.69   10.48
   5  32  -2   22.17    6.76
   5  32  -2   23.49    6.19
   4  32  -2    5.57    3.98
   4  32  -2    4.34    2.93
   3  32  -2    5.76    5.60
   3  32  -2    2.07    2.92
  -3  32   2    6.58    1.70
   2  32  -2   12.05    4.46
   2  32  -2   14.84    3.67
   1  32  -2   52.10    9.98
   0  32  -2    5.20    4.24
  -1  32  -2   25.77    7.25
  -2  32  -2    4.55    3.24
   2  32   2    1.25    2.86
  -3  32  -2   27.32    7.41
   3  32   2   22.37    7.30
  -4  32  -2   20.10    6.30
   4  32   2   24.55    7.35
  -5  32  -2    7.05    5.24
   5  32   2    7.25    5.95
  -6  32  -2   28.51    7.63
   6  32   2   23.46    8.15
  -7  32  -2    8.79    4.94
   7  32   2    3.27    3.17
   8  32   2   24.36    8.74
  11  33  -2   -1.58    4.87
  10  33  -2    7.44    4.73
   9  33  -2   14.94    7.08
   8  33  -2   25.93    7.60
   8  33  -2   14.51    6.14
   7  33  -2    5.98    4.48
   7  33  -2    6.40    4.46
   6  33  -2   43.04    9.08
   6  33  -2   33.59    7.49
   5  33  -2   12.14    5.29
   5  33  -2    6.11    4.07
   4  33  -2   31.35    7.68
   4  33  -2   34.96    6.69
   3  33  -2   51.18    9.90
   3  33  -2   53.36    7.29
  -3  33   2   47.51    2.86
   2  33  -2    9.61    3.26
   2  33  -2   13.38    6.50
   1  33  -2  152.58   16.79
   0  33  -2   47.05    9.11
  -1  33  -2    4.01    2.76
  -2  33  -2    7.05    5.00
   3  33   2   64.42   11.25
  -3  33  -2   73.82   12.10
   4  33   2   -0.33    3.36
  -4  33  -2   -1.40    3.04
   5  33   2   21.00    7.53
  -5  33  -2   17.28    6.18
   6  33   2    6.57    5.63
  -6  33  -2   -1.09    1.52
   7  33   2    0.77    4.16
  -7  33  -2    6.46    3.84
   8  33   2   34.58   10.91
  10  34  -2   -0.68    2.66
   9  34  -2   17.86    7.32
   8  34  -2    8.58    5.41
   8  34  -2   14.27    5.56
   7  34  -2    4.77    3.45
   7  34  -2   10.04    4.70
   6  34  -2   21.60    6.56
   6  34  -2   25.39    7.53
   5  34  -2   31.39    7.00
   5  34  -2   45.93    9.53
   4  34  -2   28.61    6.05
   4  34  -2   28.73    7.84
   3  34  -2   17.94    4.34
   3  34  -2   26.59    7.41
   2  34  -2   32.93    5.51
   2  34  -2   44.56    9.59
   1  34  -2   40.25    9.27
   0  34  -2   91.18   13.49
  -1  34  -2    5.65    3.13
  -2  34  -2   76.71   12.33
   3  34   2    8.43    5.29
  -3  34  -2    2.93    3.95
   4  34   2   16.46    7.11
  -4  34  -2   10.48    5.39
   5  34   2   16.10    6.69
  -5  34  -2   11.44    5.46
   6  34   2    7.45    6.06
  -6  34  -2    8.69    4.85
   7  34   2   78.54   14.70
  -7  34  -2   76.09   12.68
   8  34   2    6.59    5.67
  10  35  -2   14.13    7.10
   9  35  -2   17.69    7.59
   8  35  -2   13.64    6.67
   8  35  -2    9.21    4.63
   7  35  -2   14.69    5.61
   7  35  -2    8.79    4.33
   6  35  -2    4.40    3.69
   6  35  -2    8.83    4.35
   5  35  -2    1.24    2.25
   5  35  -2    6.68    4.42
   4  35  -2   -1.33    1.49
   4  35  -2    1.64    2.69
   3  35  -2    0.80    2.21
   3  35  -2    7.07    4.53
   2  35  -2   36.65    8.90
   1  35  -2  168.03   18.31
   0  35  -2    9.30    5.72
  -1  35  -2    8.17    4.89
  -2  35  -2   44.32    9.72
   3  35   2   81.26   12.76
  -3  35  -2   75.56   12.59
   4  35   2   38.95    9.68
  -4  35  -2   20.96    7.10
   5  35   2   22.44    7.39
  -5  35  -2   24.49    7.46
   6  35   2    6.55    6.33
  -6  35  -2   -0.93    2.97
   7  35   2   30.75   10.42
  -7  35  -2   25.56    7.50
   8  35   2    7.88    5.97
  10  36  -2   16.85    7.73
   9  36  -2    7.73    5.96
   8  36  -2    0.02    1.89
   8  36  -2    8.74    5.52
   7  36  -2    9.77    4.88
   7  36  -2   16.09    6.16
   6  36  -2    3.48    2.43
   6  36  -2   -0.03    2.19
   5  36  -2   49.68    8.84
   5  36  -2   72.18   12.17
   4  36  -2    7.90    3.49
   4  36  -2    6.96    3.50
   3  36  -2    1.01    1.42
   3  36  -2    3.85    4.12
   2  36  -2  279.30   23.77
   1  36  -2    3.79    4.11
   0  36  -2    1.95    4.59
  -1  36  -2   79.18   12.46
  -2  36  -2   87.23   13.34
  -3  36  -2  106.54   15.05
   3  36   2  107.16   14.83
   4  36   2   60.62   12.11
  -4  36  -2   61.07   11.50
   5  36   2    4.69    4.86
  -5  36  -2    8.08    5.48
   6  36   2   40.14   10.68
  -6  36  -2   29.75    8.21
   7  36   2   -0.16    5.45
  -7  36  -2   -0.10    2.51
   8  36   2   18.86    8.73
  10  37  -2    3.00    4.97
   9  37  -2    6.88    4.89
   8  37  -2   16.45    6.44
   8  37  -2   18.70    6.76
   7  37  -2   35.82    8.96
   7  37  -2   33.11    8.64
   6  37  -2   10.25    4.93
   6  37  -2   12.58    5.85
   5  37  -2   11.48    4.73
   5  37  -2   17.02    7.03
   4  37  -2   12.70    4.44
   4  37  -2    2.85    3.45
   3  37  -2    8.68    3.83
   3  37  -2   14.11    6.73
   2  37  -2   91.99   13.97
   1  37  -2   17.32    8.03
   0  37  -2   42.70   10.02
  -1  37  -2   22.40    7.08
  -2  37  -2    9.87    5.46
   3  37   2   17.89    6.59
  -3  37  -2   39.14    9.49
   4  37   2   12.81    6.19
  -4  37  -2    9.86    5.55
   5  37   2   10.89    6.11
  -5  37  -2   10.78    6.19
   6  37   2   22.29    8.19
  -6  37  -2   12.40    6.03
   7  37   2   -0.51    2.36
  10  38  -2    4.29    4.10
   9  38  -2   11.99    6.91
   8  38  -2    6.30    4.51
   8  38  -2    4.16    4.83
   7  38  -2   10.88    5.63
   7  38  -2   11.91    5.74
   6  38  -2    8.80    4.73
   6  38  -2    5.65    3.89
   5  38  -2    4.84    3.22
   5  38  -2    0.03    1.87
   4  38  -2    2.10    2.49
   4  38  -2    8.62    5.06
   3  38  -2   89.21    9.94
   3  38  -2  108.93   15.23
   2  38  -2   15.54    8.36
   1  38  -2  132.95   17.09
   0  38  -2   11.31    5.95
  -1  38  -2    5.43    4.69
  -2  38  -2   14.02    6.21
   3  38   2   11.42    5.43
  -3  38  -2    0.32    1.63
   4  38   2   16.98    6.53
  -4  38  -2   15.40    6.32
   5  38   2    1.75    3.67
  -5  38  -2    5.01    4.06
   6  38   2    4.48    3.88
  -6  38  -2    1.27    2.08
   7  38   2   12.67    6.80
  10  39  -2    0.20    2.33
   9  39  -2   13.15    6.36
   8  39  -2    9.31    5.29
   8  39  -2    3.38    3.57
   7  39  -2   49.90   10.90
   7  39  -2   39.33    9.52
   6  39  -2   14.92    5.74
   6  39  -2    3.93    3.97
   5  39  -2    6.03    3.90
   5  39  -2    4.76    3.81
   4  39  -2    1.99    2.33
   4  39  -2    3.18    3.46
   3  39  -2    6.87    3.75
   3  39  -2   12.47    6.63
   2  39  -2  156.77   19.07
   1  39  -2   37.22    9.51
   0  39  -2   61.17   11.72
  -1  39  -2    5.32    6.42
  -2  39  -2   17.98    7.06
  -3  39  -2    2.76    3.35
   4  39   2   18.89    6.99
  -4  39  -2    7.24    5.41
   5  39   2   16.82    6.86
  -5  39  -2   10.44    5.83
   6  39   2    9.39    6.73
  -6  39  -2    7.06    5.31
   7  39   2    2.02    5.01
  10  40  -2    6.42    6.90
   9  40  -2    4.87    5.59
   8  40  -2   -0.08    3.88
   8  40  -2    3.15    3.12
   7  40  -2   10.66    6.10
   7  40  -2    6.46    4.97
   6  40  -2   11.46    5.35
   6  40  -2   18.11    6.85
   5  40  -2   26.22    6.69
   5  40  -2   34.71    9.40
   4  40  -2    0.25    1.46
   4  40  -2    2.22    2.92
   3  40  -2   -0.28    1.14
   3  40  -2    7.50    5.13
   2  40  -2  235.32   23.01
   1  40  -2   29.56    8.42
   0  40  -2    0.92    3.91
  -1  40  -2   71.81   12.85
  -2  40  -2    2.48    4.07
  -3  40  -2   26.59    8.16
   4  40   2   38.78   10.20
  -4  40  -2   41.77   10.56
   5  40   2    5.48    5.02
  -5  40  -2    0.51    2.11
   6  40   2   15.67    6.93
  -6  40  -2   40.46   10.32
   7  40   2    0.34    3.33
   9  41  -2    4.83    5.32
   8  41  -2    1.99    4.30
   8  41  -2    0.97    3.80
   7  41  -2   15.62    6.21
   7  41  -2   13.35    6.00
   6  41  -2    9.35    4.65
   6  41  -2    4.36    4.70
   5  41  -2   10.56    4.66
   5  41  -2   22.97    8.30
   4  41  -2   15.13    4.91
   4  41  -2   19.97    7.41
   3  41  -2    2.04    2.58
   3  41  -2    0.01    2.96
   2  41  -2  192.26   21.00
   1  41  -2   32.53    9.37
   0  41  -2   26.17    8.06
  -1  41  -2   13.42    6.97
  -2  41  -2    8.07    4.39
  -3  41  -2   14.14    6.71
   4  41   2   30.40    8.74
  -4  41  -2   46.66   11.06
   5  41   2   22.17    8.19
  -5  41  -2   11.83    6.38
   6  41   2    3.47    3.46
  -6  41  -2   10.74    5.60
   7  41   2   15.81    6.77
   9  42  -2   11.53    6.67
   8  42  -2    8.52    5.24
   7  42  -2    5.11    3.77
   7  42  -2    5.58    5.16
   6  42  -2    8.28    4.62
   6  42  -2    5.84    4.60
   5  42  -2   32.28    7.34
   5  42  -2   33.52    8.76
   4  42  -2    9.38    4.53
   4  42  -2    4.40    4.85
   3  42  -2    2.54    3.67
   2  42  -2   23.26    8.40
   1  42  -2   14.43    6.55
   0  42  -2   23.36    8.56
  -1  42  -2   10.71    6.14
  -2  42  -2   10.60    5.47
  -3  42  -2    4.65    4.65
   4  42   2    4.60    3.65
  -4  42  -2    1.38    2.06
   5  42   2    8.93    6.55
  -5  42  -2    4.98    4.92
   6  42   2   -2.99    2.45
  -6  42  -2    7.78    5.96
   9  43  -2    0.52    2.37
   8  43  -2    0.03    2.40
   7  43  -2    1.96    2.69
   7  43  -2    1.78    2.84
   6  43  -2    0.65    2.98
   6  43  -2    1.79    3.48
   5  43  -2   12.84    5.34
   5  43  -2    7.95    6.24
   4  43  -2   15.02    4.97
   4  43  -2    6.37    5.67
   3  43  -2   25.43    8.47
   2  43  -2   50.05   11.47
   1  43  -2    0.03    2.30
   0  43  -2   41.34   10.75
  -1  43  -2    0.34    3.37
  -2  43  -2    6.64    5.49
  -3  43  -2   29.33    9.32
   4  43   2   -1.78    2.81
  -4  43  -2    8.89    5.21
   5  43   2    3.78    5.14
  -5  43  -2    2.06    3.34
   6  43   2    8.85    5.84
  -6  43  -2    4.32    4.08
   9  44  -2    1.85    4.87
   8  44  -2    7.74    5.10
   7  44  -2    8.26    5.21
   7  44  -2    4.99    3.80
   6  44  -2   12.05    5.18
   6  44  -2   -0.10    2.85
   5  44  -2   17.49    5.79
   5  44  -2   13.35    6.51
   4  44  -2    2.08    2.99
   3  44  -2    3.02    4.36
   2  44  -2    6.65    5.07
   1  44  -2   11.90    5.93
   0  44  -2    7.41    5.37
  -1  44  -2   38.52    9.75
  -2  44  -2    9.25    4.82
  -3  44  -2   21.19    7.51
  -4  44  -2    3.51    4.36
   5  44   2    7.55    5.87
  -5  44  -2    5.93    4.52
   6  44   2   15.45    7.09
  -6  44  -2   15.17    7.50
   9  45  -2    9.10    6.87
   8  45  -2   12.39    5.69
   7  45  -2   11.46    5.44
   7  45  -2    6.76    4.47
   6  45  -2    7.12    4.19
   6  45  -2    6.24    4.88
   5  45  -2    6.57    5.79
   4  45  -2    2.90    5.05
   3  45  -2   24.40    8.35
   2  45  -2   26.10    8.34
   1  45  -2    8.40    5.38
   0  45  -2   47.28   11.64
  -1  45  -2    9.77    5.96
  -2  45  -2    9.66    6.20
  -3  45  -2    7.71    4.81
  -4  45  -2    8.67    5.88
   5  45   2   27.13    9.34
  -5  45  -2   15.88    6.95
   6  45   2    9.42    6.11
  -6  45  -2    5.69    4.87
   9  46  -2    9.28    6.32
   8  46  -2   20.41    8.75
   7  46  -2    7.74    5.48
   7  46  -2    1.80    3.62
   6  46  -2    9.09    6.06
   5  46  -2   16.75    7.98
   4  46  -2    8.47    5.69
   3  46  -2   11.34    6.44
   2  46  -2    6.96    5.77
   1  46  -2   -1.19    2.49
   0  46  -2   36.07   10.89
  -1  46  -2    7.27    4.74
  -2  46  -2   30.85    9.83
  -3  46  -2    3.01    4.19
  -4  46  -2   20.81    8.45
   5  46   2   29.99    9.34
  -5  46  -2   28.96    9.87
  -6  46  -2    4.14    4.71
   7  47  -2   -1.51    3.76
   6  47  -2   15.01    7.30
   5  47  -2   12.74    6.89
   4  47  -2    9.84    5.53
   3  47  -2   32.89   10.21
   2  47  -2    7.48    5.70
   1  47  -2    6.87    5.77
   0  47  -2    0.72    3.76
  -1  47  -2   17.21    7.16
  -2  47  -2    3.56    3.61
  -3  47  -2    2.37    2.43
  -4  47  -2   17.76    7.19
   5  47   2    4.88    4.95
  -5  47  -2    6.69    5.61
  -6  47  -2    8.57    5.05
   7  48  -2    4.07    4.73
   6  48  -2    4.37    5.87
   5  48  -2    5.18    5.99
   4  48  -2   25.09    9.71
   3  48  -2    4.74    5.78
   2  48  -2    8.58    6.55
   1  48  -2   16.08    7.79
   0  48  -2    5.92    6.36
  -1  48  -2    8.68    6.92
  -2  48  -2    5.11    5.36
  -3  48  -2    7.20    4.73
  -4  48  -2    3.58    4.66
  -5  48  -2   -1.39    2.79
  -6  48  -2    1.77    2.59
   7  49  -2   11.60    6.06
   6  49  -2   18.71    8.49
   5  49  -2   11.98    7.70
   4  49  -2    1.28    3.59
   3  49  -2   13.95    6.84
   2  49  -2    1.78    4.17
   1  49  -2   12.60    6.88
   0  49  -2    9.19    6.74
  -1  49  -2   32.98    9.89
  -2  49  -2   14.27    7.07
  -3  49  -2   -1.43    2.14
  -4  49  -2   14.32    7.63
  -5  49  -2   36.00   10.54
   5  50  -2    4.01    4.88
   4  50  -2   12.37    7.77
   3  50  -2    4.72    6.18
   2  50  -2    4.27    4.48
   1  50  -2   11.47    6.88
   0  50  -2    7.24    6.95
  -1  50  -2   25.51    9.25
  -2  50  -2   36.50   11.05
  -3  50  -2   -2.00    3.12
  -4  50  -2   14.99    7.93
   4  51  -2    1.04    4.27
   3  51  -2    6.71    5.64
   2  51  -2    9.98    6.80
   1  51  -2   50.45   13.27
   0  51  -2   -0.14    2.95
  -1  51  -2    6.37    5.56
  -2  51  -2   22.71    8.99
  -3  51  -2    5.47    5.46
   1  52  -2    8.56    5.57
   0  52  -2    1.25    4.38
  13   0  -3    1.72    4.75
  12   0  -3    0.28    4.66
  11   0  -3   -4.72    3.68
  10   0  -3    5.33    3.16
   9   0  -3    5.30    4.37
   8   0  -3   15.30    5.99
   7   0  -3   -0.87    1.79
   6   0  -3    2.39    2.38
   5   0  -3   -0.02    1.23
   5   0  -3    5.74    3.10
   4   0  -3   -1.60    2.08
   4   0  -3    0.15    1.60
   3   0  -3   -0.80    1.28
  -3   0   3    2.99    3.15
   3   0  -3    3.75    2.88
   2   0  -3   -0.47    0.94
   2   0  -3    0.35    1.30
  -2   0   3    0.04    1.44
   1   0  -3   -1.09    0.73
  -1   0   3    1.33    2.10
   0   0  -3    5.32    2.41
   0   0   3    2.04    2.02
   1   0   3    0.25    1.18
  -1   0  -3   -0.07    0.69
   2   0   3   31.50    6.87
  -2   0  -3    2.46    2.83
   3   0   3    0.02    1.55
   4   0   3    0.36    1.26
   5   0   3    8.80    4.50
   6   0   3    5.23    3.33
   7   0   3    1.28    3.08
   8   0   3   16.04    6.62
   9   0   3    8.59    5.61
  10   0   3   22.86    8.71
  11   0   3    4.94    4.38
  13   1  -3    3.80    6.17
  13  -1  -3    9.81    6.34
  12   1  -3   17.15    7.24
  12  -1  -3   13.19    7.08
  11  -1  -3   25.07    7.72
  11   1  -3   15.83    6.33
  10   1  -3   11.01    5.30
  10  -1  -3    0.00    2.69
   9   1  -3    9.43    4.84
   9  -1  -3   16.51    5.51
   8   1  -3  347.02   23.66
   8   1  -3  280.66    7.23
   8  -1  -3  331.17   23.65
   7   1  -3    7.53    3.97
   7  -1  -3    5.20    3.21
   7   1  -3    5.74    1.61
   6  -1  -3   39.38    6.95
   6   1  -3   29.08    5.89
   5  -1  -3    9.83    3.65
   5   1  -3   13.60    4.33
   5   1  -3   15.54    4.36
   5  -1  -3   10.43    3.20
   4  -1  -3   25.34    4.51
   4   1  -3   24.74    4.55
   4  -1  -3   29.64    5.20
   4   1  -3   37.90    5.93
   3   1  -3  388.37   16.21
   3  -1  -3  354.11   15.40
   3  -1  -3  364.75   17.10
  -3  -1   3  374.99   17.63
   3   1  -3  364.38   17.54
  -3   1   3  379.42   17.36
   2  -1  -3    2.62    1.47
   2   1  -3    2.53    1.47
  -2   1   3    3.31    2.11
  -2  -1   3    4.96    2.57
   2  -1  -3    3.74    1.79
   2   1  -3    3.15    1.45
   1   1  -3  271.50    9.45
   1  -1  -3  269.15    9.24
  -1  -1   3  274.83   15.09
   1   1  -3  287.90   15.57
  -1   1   3  280.18   15.26
   0  -1  -3   40.54    5.65
   0   1  -3   38.20    5.36
   0  -1   3   32.50    5.49
   0   1   3   34.06    5.77
   1  -1   3    3.69    2.12
   1   1   3    2.85    0.92
  -1  -1  -3    1.56    1.17
  -1   1  -3    1.00    1.32
   2   1   3  562.35   21.88
   2  -1   3  567.28   21.13
  -2  -1  -3  593.23   22.88
  -2   1  -3  585.62   21.84
   3  -1   3   48.75    7.06
   3   1   3   46.44    7.04
   4   1   3   20.00    5.39
   4  -1   3   21.09    5.69
   5   1   3   41.66    8.10
   5  -1   3   42.72    7.65
   6   1   3   34.68    7.71
   6  -1   3   35.82    7.93
   7  -1   3   12.31    5.15
   7   1   3   10.61    5.04
   8   1   3   64.44   11.65
   8  -1   3   67.84   12.46
   9   1   3    0.68    2.59
   9  -1   3   10.21    5.46
  10  -1   3   30.14    9.51
  10   1   3   12.82    6.53
  11   1   3   11.00    6.93
  11  -1   3    1.73    4.79
  13  -2  -3    5.20    5.74
  13   2  -3   16.33    7.80
  12   2  -3   12.37    8.25
  12  -2  -3   -0.99    3.50
  11   2  -3   23.51    7.96
  11  -2  -3   12.54    5.69
  10   2  -3   11.13    5.68
  10  -2  -3   -0.28    2.31
   9   2  -3   11.95    4.61
   9  -2  -3   31.10    8.11
   8   2  -3   45.96    9.80
   8  -2  -3   43.98    8.66
   8   2  -3   52.31    3.94
   7   2  -3    1.65    0.85
   7  -2  -3    2.39    3.23
   7   2  -3    3.31    3.21
   6  -2  -3    9.21    3.66
   6   2  -3    8.90    4.10
   5   2  -3  287.41   17.50
   5  -2  -3  272.45   16.94
   5  -2  -3  288.68   16.35
  -4   2   3    0.25    1.55
   4  -2  -3    1.18    1.30
   4   2  -3    2.48    1.77
   4   2  -3    5.98    2.79
   4  -2  -3    4.69    2.59
   3  -2  -3   42.77    5.51
  -3   2   3   33.95    4.86
   3   2  -3   33.28    4.98
   3   2  -3   38.63    6.07
  -3   2   3   40.52    5.94
   3  -2  -3   41.80    5.92
  -3  -2   3   43.74    6.28
  -2   2   3   18.64    2.98
   2  -2  -3   20.28    3.16
   2   2  -3   15.00    2.76
   2  -2  -3   16.03    3.36
  -2  -2   3   17.20    4.17
   2   2  -3   24.02    4.69
  -2   2   3   17.10    3.79
   1  -2  -3    4.95    1.42
   1   2  -3    3.90    1.25
   1   2  -3    6.97    3.36
  -1   2   3   11.75    3.72
  -1  -2   3    5.70    3.13
   0  -2  -3  601.97   20.63
   0   2  -3  618.06   19.00
   0   2  -3  581.77    9.96
   0   2   3  615.54   23.25
   0  -2   3  594.13   23.31
   1  -2   3    3.08    1.97
   1   2   3    1.84    2.38
  -1  -2  -3    2.10    1.99
  -1   2  -3    1.36    1.88
   1  -2   3    4.59    2.80
  -2   2  -3  111.25    9.45
   2   2   3  131.36   11.33
   2  -2   3  126.13   10.11
  -2  -2  -3  109.72   10.12
   3   2   3   90.39   10.50
   3  -2   3   86.33    9.52
   4  -2   3  187.22   14.31
   4   2   3  189.04   15.15
   5   2   3    8.50    5.14
   5  -2   3   12.05    4.68
   6   2   3    5.94    4.05
   6  -2   3    9.69    4.77
   7  -2   3   38.62    9.30
   7   2   3   38.85    8.92
   8  -2   3   52.78   10.46
   8   2   3   58.65   11.33
   9  -2   3    5.17    4.46
   9   2   3    1.54    3.01
  10  -2   3   17.12    7.15
  10   2   3    9.84    5.67
  11   2   3    9.32    6.70
  11  -2   3    6.43    5.63
  13  -3  -3    9.92    6.33
  13   3  -3   30.96   10.08
  12   3  -3    5.25    4.56
  12  -3  -3    2.86    3.75
  11   3  -3    1.90    3.67
  11  -3  -3   11.84    5.46
  10   3  -3    3.12    4.15
  10  -3  -3   -0.74    1.87
   9   3  -3    0.49    2.65
   9  -3  -3   -2.13    2.47
   8   3  -3    1.20    1.22
   8  -3  -3    2.90    3.40
   8   3  -3    0.51    3.07
   7   3  -3    4.59    1.67
   7  -3  -3    3.36    2.82
   7   3  -3    2.60    2.47
   6  -3  -3   43.59    7.70
   6   3  -3   45.18    7.95
   5  -3  -3    4.55    2.36
   5   3  -3    4.52    3.23
   5  -3  -3    9.36    3.67
   4   3  -3  147.11   11.39
   4  -3  -3  130.87   10.87
   4   3  -3  137.48   11.59
   4  -3  -3  133.06   10.50
  -4   3   3  150.02   11.52
   3  -3  -3   56.51    6.27
   3  -3  -3   63.36    7.11
   3   3  -3   67.70    7.82
   3   3  -3   60.68    6.42
  -3  -3   3   60.90    7.38
  -3   3   3   63.23    7.22
  -3   3   3   55.43    6.14
   2   3  -3   10.01    2.31
  -2   3   3   13.25    2.67
   2  -3  -3   13.10    2.69
   2   3  -3    8.49    2.48
  -2   3   3   16.53    3.54
  -2  -3   3   12.59    3.72
   2  -3  -3    8.54    2.85
  -1  -3   3  299.10   15.89
   1   3  -3  296.28   10.46
   1   3  -3  306.76   16.26
  -1   3   3  299.15   10.04
  -1   3   3  303.68   15.77
   0  -3  -3  112.93    9.37
   0   3  -3  107.57    7.97
   0  -3   3  104.09    9.75
   0   3   3  107.79    9.95
   1  -3   3   42.75    5.45
   1   3   3   48.02    6.76
  -1  -3  -3   41.70    6.42
  -1   3  -3   32.46    4.70
   1  -3   3   33.99    6.22
  -2  -3  -3   24.59    5.13
   2   3   3   23.65    5.34
  -2   3  -3   20.93    4.21
   2  -3   3   25.68    4.68
  -2   3  -3   18.06    1.69
   3   3   3  579.63   24.76
   3  -3   3  546.39   22.13
   4   3   3   80.43    5.84
   4   3   3   99.62   11.19
   4  -3   3   85.19    9.72
   5   3   3   11.37    2.74
   5   3   3   15.17    5.22
   5  -3   3   10.57    3.60
   6   3   3   22.58    4.11
   6  -3   3   26.00    6.47
   6   3   3   21.96    6.56
   7   3   3  142.97   11.50
   7   3   3  124.41   15.38
   7  -3   3  139.96   15.56
   8  -3   3    5.16    4.67
   8   3   3    6.52    4.87
   9  -3   3    0.89    2.74
   9   3   3    9.43    5.20
  10  -3   3   16.26    7.29
  10   3   3    6.79    4.63
  11  -3   3   14.46    7.40
  11   3   3   10.03    5.91
  13  -4  -3    7.64    5.92
  13   4  -3   11.68    6.56
  12  -4  -3    4.65    4.61
  12   4  -3    6.42    4.80
  11   4  -3   14.43    6.69
  11  -4  -3    6.24    4.37
  10   4  -3   18.66    6.89
  10  -4  -3    0.59    2.59
   9   4  -3    6.38    3.56
   9  -4  -3   -0.04    3.47
   8   4  -3   34.31    3.34
   8  -4  -3   28.45    7.33
   8   4  -3   34.44    7.79
   7  -4  -3   31.50    6.71
   7   4  -3   30.98    3.89
   7   4  -3   29.41    6.56
   6   4  -3  168.81   14.52
   6  -4  -3  138.14   13.06
   6  -4  -3  147.88   12.14
   5  -4  -3   24.47    5.22
   5   4  -3   27.50    5.55
   5  -4  -3   37.08    6.01
  -4   4   3  944.02   28.73
   4  -4  -3 1007.98   29.55
   4  -4  -3  943.46   27.42
   4   4  -3  982.30   30.96
   4   4  -3  929.47   28.59
   3   4  -3   32.01    5.17
  -3   4   3   37.93    5.39
   3  -4  -3   32.94    4.87
  -3   4   3   33.60    5.31
   3   4  -3   38.35    6.11
  -3  -4   3   33.97    6.02
   3  -4  -3   40.01    5.75
  -2   4   3   47.61    4.93
   2  -4  -3   49.96    5.11
   2  -4  -3   56.78    6.59
   2   4  -3   50.66    6.74
  -2   4   3   52.44    6.36
  -2  -4   3   52.48    6.90
  -1   4   3   67.08    4.88
  -1  -4   3   69.86    7.85
   1   4  -3   80.43    8.39
  -1   4   3   82.11    8.28
   0   4   3   21.59    1.95
   0   4  -3   28.82    4.00
   0  -4  -3   26.31    4.62
   0  -4   3   25.21    5.05
   1  -4   3  668.84   19.57
  -1  -4  -3  671.18   24.04
  -1   4  -3  682.21   20.34
   1   4   3  655.26   23.20
   1  -4   3  674.14   25.77
  -2   4  -3   42.52    2.96
  -2   4  -3   42.56    5.65
   2   4   3   53.60    7.64
   2  -4   3   48.52    6.20
  -2  -4  -3   45.62    6.85
   3   4   3  151.74   13.40
   3  -4   3  145.58   11.65
  -3   4  -3  120.22    6.44
   4   4   3    6.35    1.72
   4   4   3   13.28    5.33
   4  -4   3   10.03    3.81
   5   4   3    4.70    1.90
   5   4   3    6.11    3.90
   5  -4   3    2.35    2.50
   6   4   3   85.22    8.11
   6   4   3   84.77   11.97
   6  -4   3   87.22   11.34
   7   4   3    1.93    2.38
   7  -4   3    9.70    4.91
   7   4   3    7.21    5.39
   8  -4   3    1.42    3.34
   8   4   3   -1.62    1.99
   9  -4   3    8.57    5.13
   9   4   3   11.88    5.96
  10  -4   3   11.61    6.12
  10   4   3    5.75    5.34
  11  -4   3   10.23    6.38
  11   4   3    4.20    5.04
  13   5  -3    2.54    4.86
  13  -5  -3   -1.41    2.82
  12  -5  -3   -2.04    2.91
  12   5  -3    3.48    3.48
  11   5  -3   25.79    8.40
  11  -5  -3   19.20    6.47
  10   5  -3   23.14    7.23
  10  -5  -3   16.84    6.46
   9  -5  -3   19.65    6.45
   9   5  -3   17.62    6.42
   8   5  -3    1.31    1.37
   8  -5  -3    1.10    2.25
   7   5  -3   10.12    2.44
   7  -5  -3   12.88    4.34
   7   5  -3   11.75    4.71
   6   5  -3  150.98   13.89
   6  -5  -3  152.79   13.87
   6   5  -3  151.78    9.48
   6  -5  -3  134.95   11.52
   5  -5  -3  321.64   18.27
   5   5  -3  311.68   18.20
   5  -5  -3  320.44   16.51
   4   5  -3   28.61    5.35
  -4   5   3   24.76    4.88
   4  -5  -3   28.11    5.23
   4  -5  -3   31.75    5.32
  -3   5   3  392.62   16.65
   3  -5  -3  410.56   16.77
   3   5  -3  379.59   16.43
   3  -5  -3  415.23   17.74
  -3   5   3  388.57   17.01
  -3  -5   3  414.17   19.24
   3   5  -3  403.50   19.40
  -2   5   3  336.51   13.48
  -2  -5   3  321.77   16.70
   2   5  -3  345.79   17.33
  -2   5   3  341.77   15.97
  -1   5   3   19.05    2.81
   1   5  -3   21.71    4.54
  -1  -5   3   24.47    4.64
  -1   5   3   11.47    3.07
   0   5   3    2.68    0.86
   0  -5  -3    9.33    3.29
   0   5  -3    4.13    1.88
   0  -5   3    4.58    1.98
   1   5   3   81.53    9.33
  -1  -5  -3   64.32    8.13
  -1   5  -3   55.52    5.73
   1  -5   3   56.05    7.61
  -2   5  -3  258.26    8.15
   2   5   3  279.35   16.82
  -2   5  -3  281.04   14.05
   2  -5   3  285.01   13.81
   3   5   3  198.53    7.59
  -3   5  -3  206.52    8.79
   3   5   3  190.02   14.87
   3  -5   3  202.87   13.12
   4   5   3   39.73    4.28
   4   5   3   39.29    7.13
   4  -5   3   42.00    6.72
  -4   5  -3   47.23    5.03
   5   5   3   43.53    5.23
   5   5   3   43.65    8.08
   5  -5   3   46.53    7.46
   6   5   3   38.67    5.53
   6  -5   3   50.00    8.77
   6   5   3   52.87    9.70
   7   5   3   68.85    8.14
   7  -5   3   56.06    9.86
   7   5   3   80.62   12.51
   8  -5   3    9.13    4.81
   8   5   3    8.51    5.20
   9  -5   3   11.57    6.57
   9   5   3   12.27    6.29
  10  -5   3   12.92    4.99
  10   5   3    7.83    5.20
  11  -5   3   -0.46    2.59
  11   5   3    0.68    3.63
  13   6  -3   -2.42    3.36
  13  -6  -3    8.79    6.26
  12  -6  -3   -0.20    2.02
  12   6  -3    1.35    3.09
  11  -6  -3   15.86    6.99
  11   6  -3    5.91    5.57
  10   6  -3   -0.06    2.02
  10  -6  -3    6.64    4.81
   9  -6  -3    6.06    4.19
   9   6  -3   14.88    6.64
   8   6  -3   26.95    3.41
   8  -6  -3   25.49    2.15
   8   6  -3   35.82    8.32
   8  -6  -3   17.78    4.78
   7  -6  -3    1.69    1.33
   7   6  -3    0.79    1.00
   7   6  -3   -0.07    1.51
   6   6  -3   19.65    3.74
   6   6  -3   16.67    4.70
   6  -6  -3   14.14    4.74
   6  -6  -3   19.36    4.54
   5  -6  -3  140.94   12.36
   5  -6  -3  124.80   10.30
   5   6  -3  139.31   12.36
   4   6  -3    3.29    2.84
  -4   6   3   -1.38    1.04
   4  -6  -3    3.07    2.92
   4  -6  -3    2.94    2.75
  -3   6   3  965.62   26.39
   3  -6  -3  961.71   25.72
   3  -6  -3  968.82   26.90
  -3   6   3  985.96   26.77
   3   6  -3 1010.05   30.91
  -2   6   3    3.89    2.19
   2   6  -3    2.93    2.75
  -2  -6   3    3.76    2.89
  -2   6   3    6.17    2.94
  -1   6   3    5.03    1.65
  -1   6   3    7.57    2.57
   1   6  -3   13.34    3.75
  -1  -6   3    6.92    2.89
   0   6   3  162.86    6.43
   0  -6  -3  166.12   11.98
   0   6  -3  154.94    8.60
   0  -6   3  180.25   12.98
   1   6   3  184.12   12.93
  -1  -6  -3  188.40   13.22
  -1   6  -3  193.97   10.23
   1  -6   3  185.16   13.76
  -2   6  -3  348.06   10.26
   2   6   3  356.78   19.02
   2  -6   3  346.77   14.82
  -2   6  -3  334.93   14.99
   2  -6   3  332.39   18.76
   2   6   3  341.31    8.02
   3   6   3  122.60    6.26
  -3   6  -3  114.91    6.96
   3   6   3  130.63   12.45
   3  -6   3  124.54   10.17
   4   6   3   21.36    3.33
  -4   6  -3   20.20    3.43
   4   6   3   32.94    6.96
   4  -6   3   23.23    5.15
   5   6   3   -0.85    0.74
  -5   6  -3    1.65    1.67
   5   6   3   -0.29    1.90
   6   6   3    1.55    1.39
   6  -6   3    1.17    1.50
   6   6   3    2.94    3.42
   7   6   3   45.41    6.71
   7  -6   3   46.45    8.77
   7   6   3   49.13   10.18
   8  -6   3    8.18    4.76
   8   6   3   -0.29    3.33
   9  -6   3    1.24    2.56
   9   6   3    8.95    5.68
  10  -6   3   11.81    6.19
  10   6   3    3.46    3.88
  11  -6   3    4.48    5.57
  13   7  -3    2.08    3.87
  12  -7  -3    2.81    3.75
  12   7  -3    3.90    3.82
  11   7  -3    0.45    4.52
  11  -7  -3    0.03    3.03
  10  -7  -3    5.87    4.90
  10   7  -3   -0.79    2.77
   9  -7  -3   35.82    8.21
   9   7  -3   30.96    7.65
   8   7  -3   47.50    4.75
   8  -7  -3   43.71    3.09
   8   7  -3   46.24    9.34
   8  -7  -3   36.54    7.74
   7  -7  -3   79.72    6.02
   7   7  -3   91.66    7.42
   7   7  -3   77.94   10.93
   7  -7  -3   97.37   11.81
   6   7  -3    2.13    1.88
   6   7  -3    3.36    3.19
   6  -7  -3    2.75    2.47
   6  -7  -3    3.84    2.37
   5  -7  -3    1.77    1.68
   5  -7  -3    3.74    2.40
  -4   7   3  198.63   13.56
   4  -7  -3  185.05   12.96
   4  -7  -3  174.54   11.55
  -4   7   3  185.72   11.93
  -3   7   3  126.11    9.75
  -3   7   3  106.27    8.96
   3  -7  -3  122.62    9.51
   3   7  -3  121.28   11.12
  -2   7   3  314.16   13.48
  -2   7   3  288.20   14.72
   2   7  -3  295.37   16.41
  -2  -7   3  288.45   16.24
  -1   7   3  215.21    9.58
  -1  -7   3  234.98   14.62
   1   7  -3  236.29   14.63
  -1   7   3  208.65   13.15
   0   7   3  444.43   11.30
   0  -7  -3  448.10   19.86
   0   7  -3  461.42   14.05
   0  -7   3  453.74   20.32
   1   7   3   43.63    7.70
  -1  -7  -3   39.58    7.12
  -1   7  -3   22.78    3.44
   1  -7   3   25.14    5.26
  -2   7  -3   10.15    1.96
   2   7   3   15.73    5.70
   2  -7   3   17.15    3.75
   2  -7   3    7.00    3.10
  -3   7  -3    4.41    1.62
   3   7   3    6.70    1.65
   3   7   3   16.54    5.88
   3  -7   3    7.93    3.21
  -4   7  -3  101.10    7.74
   4   7   3  105.74    7.25
   4   7   3   94.21   11.37
   4  -7   3   76.92    8.63
   5   7   3    1.49    0.74
  -5   7  -3    4.29    1.70
   5   7   3    6.76    3.84
   5  -7   3    7.20    3.16
   6   7   3   38.13    5.62
   6  -7   3   52.39    8.67
   6   7   3   30.77    7.65
   7   7   3    0.88    1.96
   7  -7   3    6.79    4.76
   7   7   3    0.80    2.81
   8  -7   3   10.19    4.84
   8   7   3    7.69    4.05
   9  -7   3   10.48    5.15
   9   7   3    1.00    3.99
  10  -7   3   10.92    6.09
  10   7   3   15.06    7.32
  11  -7   3   19.63    7.60
  13   8  -3   -3.62    5.12
  12   8  -3   25.43    9.18
  11   8  -3   23.26    7.69
  11  -8  -3   21.71    7.53
  10  -8  -3   12.46    5.87
  10   8  -3    2.25    3.95
   9   8  -3   12.72    2.05
   9  -8  -3   14.59    6.28
   9   8  -3    6.40    4.39
   8   8  -3    9.17    2.50
   8  -8  -3    8.78    1.63
   8  -8  -3   12.33    4.60
   8   8  -3    9.12    4.62
   7   8  -3    5.16    2.17
   7  -8  -3    6.01    2.06
   7  -8  -3    6.43    3.85
   7   8  -3    4.60    3.43
   7  -8  -3    6.73    2.92
   6  -8  -3   36.10    7.17
   6   8  -3   39.72    7.48
   6   8  -3   40.71    5.38
   6  -8  -3   37.83    5.83
   5   8  -3    1.58    2.05
   5  -8  -3    2.62    2.44
   5  -8  -3    3.25    2.53
  -4   8   3  823.34   27.64
   4  -8  -3  848.28   24.73
  -4   8   3  794.87   23.67
  -3   8   3    1.73    2.18
   3   8  -3   -0.94    1.29
   3  -8  -3    0.05    1.16
  -3   8   3    2.55    1.92
  -2   8   3   52.53    5.63
  -2   8   3   51.04    6.27
  -2  -8   3   61.81    7.71
   2   8  -3   50.89    7.06
  -1   8   3  275.63   11.17
   1  -8  -3  286.90   15.67
  -1  -8   3  281.15   15.99
  -1   8   3  272.91   14.89
   1   8  -3  287.47   16.34
   0   8  -3    9.33    2.35
   0  -8  -3   14.34    4.75
   0  -8   3    5.79    2.67
   1   8   3  632.96   24.67
  -1   8  -3  605.48   16.85
   1  -8   3  608.43   24.50
   2   8   3   21.44    5.34
   2  -8   3   14.29    3.21
   2  -8   3   16.17    4.10
  -3   8  -3  137.14    8.24
   3   8   3  132.82   12.81
   3  -8   3  122.10    9.46
   3   8   3  145.81    7.53
   4   8   3    7.73    2.13
  -4   8  -3    8.07    2.60
   4   8   3   13.64    5.70
   4  -8   3   13.08    4.28
  -5   8  -3    1.48    2.12
   5   8   3    0.92    1.71
   5  -8   3    1.81    1.54
   5   8   3    3.58    3.76
   6   8   3   81.72    8.41
   6  -8   3   91.49   11.41
   6   8   3   73.81   11.91
   7   8   3   25.21    5.20
   7  -8   3   29.17    6.96
   7   8   3   20.15    7.09
   8  -8   3    6.23    4.23
   8   8   3    8.28    5.43
   9  -8   3   16.93    6.29
   9   8   3    8.19    5.20
  10  -8   3   10.13    5.78
  10   8   3   -1.29    3.09
  11  -8   3   12.03    6.75
  13   9  -3   -3.52    3.20
  12   9  -3   21.05    8.65
  11   9  -3   10.05    5.99
  10  -9  -3    6.77    4.83
  10   9  -3    0.75    4.02
   9   9  -3   18.86    2.79
   9  -9  -3   32.22    8.08
   9   9  -3   39.29    9.33
   8   9  -3    4.10    2.04
   8  -9  -3    1.01    0.67
   8  -9  -3   -2.99    3.16
   8   9  -3    1.45    3.48
   7  -9  -3   55.46    5.36
   7   9  -3   59.08    6.33
   7  -9  -3   65.18   10.05
   7   9  -3   62.95    9.94
   7  -9  -3   52.86    7.12
   6  -9  -3   61.05    8.96
   6   9  -3   70.51    7.19
   6  -9  -3   69.93    7.71
   6   9  -3   69.13    9.68
   5  -9  -3   25.58    5.41
   5   9  -3   22.55    4.32
   5  -9  -3   21.48    4.06
  -4   9   3   68.15    8.10
  -4   9   3   81.51    8.07
   4  -9  -3   62.34    7.01
  -3   9   3   14.95    3.49
   3  -9  -3   14.68    3.17
  -3   9   3   15.26    3.25
  -2   9   3   25.30    4.07
  -2   9   3   30.82    5.05
  -2  -9   3   39.22    6.16
   2   9  -3   26.97    5.31
  -1   9   3   92.93    6.69
   1  -9  -3   98.26    9.33
   1   9  -3   95.87    9.62
  -1   9   3   91.74    8.83
  -1  -9   3   87.93    9.01
   0  -9  -3  197.55   13.69
   0   9  -3  183.51    8.18
   0  -9   3  190.79   13.31
   0   9  -3  198.97   13.72
  -1   9  -3   31.57    3.78
   1   9   3   52.99    7.99
   1  -9   3   33.82    6.25
   2   9   3   99.26   10.75
   2  -9   3  102.28    7.40
   2  -9   3   99.06   10.50
  -3   9  -3    0.87    1.10
   3   9   3    2.78    4.03
   3  -9   3    2.75    2.29
  -4   9  -3  155.19    9.94
   4   9   3  150.08    9.23
   4   9   3  157.80   15.03
   4  -9   3  152.31   11.72
  -5   9  -3   18.33    3.79
   5   9   3   25.25    4.33
   5  -9   3   13.79    4.00
   5   9   3   23.30    6.92
   6   9   3   45.41    6.35
   6   9   3   54.29   10.25
   6  -9   3   44.62    8.06
   7   9   3    2.05    1.26
   7  -9   3    8.04    4.41
   7   9   3    1.66    2.93
   8  -9   3    9.81    4.44
   8   9   3   14.58    5.51
   9  -9   3   15.11    6.43
   9   9   3   14.10    6.19
  10  -9   3    0.34    1.85
  10   9   3    4.03    3.53
  13  10  -3    5.89    3.95
  12  10  -3    0.78    5.00
  11  10  -3   13.44    7.02
  10  10  -3    2.14    4.09
   9  10  -3    1.86    1.16
   9 -10  -3    5.31    4.50
   9  10  -3   -0.50    3.32
   8  10  -3    3.93    2.05
   8 -10  -3    3.88    1.17
   8 -10  -3    1.65    3.03
   8  10  -3    0.31    3.44
   7 -10  -3    7.56    2.39
   7  10  -3   11.63    3.30
   7 -10  -3   13.71    4.75
   7  10  -3   10.10    4.39
   7 -10  -3   12.10    3.58
   6  10  -3   29.04    4.93
   6 -10  -3   27.80    4.37
   6  10  -3   27.89    6.43
   6 -10  -3   31.71    5.21
   5  10  -3   84.71    8.18
   5 -10  -3   75.45    7.42
  -4  10   3   15.91    3.77
   4 -10  -3   12.18    3.24
  -3  10   3    2.29    1.88
  -3  10   3    0.01    1.08
  -2  10   3   11.06    2.72
  -2  10   3    8.96    2.78
   2  10  -3    9.20    3.86
  -2 -10   3    9.09    3.16
   1  10  -3   -0.56    1.23
  -1 -10   3   -0.34    1.25
   0  10  -3   23.24    2.82
   0  10  -3   23.49    5.33
   0 -10   3   15.90    4.35
  -1  10  -3   27.75    3.37
   1  10   3   38.63    7.13
   1 -10   3   33.30    6.02
   2  10   3   21.64    6.17
   2 -10   3    9.79    2.98
   2 -10   3   11.20    3.58
  -3  10  -3   20.41    3.41
   3  10   3   19.79    5.24
   3 -10   3   15.47    3.37
   3 -10   3   28.35    6.04
  -4  10  -3    0.89    1.31
   4  10   3    3.60    1.65
   4  10   3    7.39    4.88
   4 -10   3    6.63    3.23
   5  10   3   18.43    3.67
  -5  10  -3   24.03    4.63
   5 -10   3   21.07    4.88
   5  10   3   21.29    5.84
   6  10   3    3.78    2.62
   6 -10   3    8.92    4.70
   6  10   3    5.95    4.74
   7  10   3   30.74    5.81
   7 -10   3   26.46    6.54
   7  10   3   38.00    9.30
   8 -10   3    6.93    4.31
   8  10   3    8.46    5.35
   9 -10   3    7.01    4.70
   9  10   3    4.24    6.16
  10 -10   3   -0.46    3.11
  10  10   3    4.45    5.95
  13  11  -3   -0.45    4.15
  12  11  -3   15.38    7.35
  11  11  -3   54.56   11.67
  10  11  -3   38.26    9.33
   9  11  -3   28.69    4.00
   9  11  -3   22.54    6.91
   8  11  -3   -0.62    1.05
   8 -11  -3    1.69    1.36
   8  11  -3   -0.17    2.49
   7 -11  -3   66.15    6.19
   7  11  -3   69.59   10.47
   7  11  -3   72.26    7.33
   7 -11  -3   69.08    7.84
   6  11  -3    9.05    3.17
   6 -11  -3    6.71    2.28
   6 -11  -3   13.43    3.25
   5  11  -3   34.38    5.40
   5 -11  -3   36.36    5.11
  -4  11   3   61.22    6.37
   4 -11  -3   62.83    6.67
  -3  11   3   -1.53    2.22
  -3  11   3   -0.33    1.00
  -2  11   3  200.37   11.65
  -2  11   3  198.64   12.04
  -2 -11   3  195.56   13.74
  -1 -11   3   56.92    7.58
   1  11  -3   58.59    7.58
   0  11  -3  390.37   10.55
   0  11  -3  397.21   19.73
   0 -11   3  405.43   19.68
   1  11   3  271.90   17.10
   1 -11   3  250.93   16.12
   2  11   3  316.20   19.33
   2 -11   3  291.16   11.67
   2 -11   3  315.16   18.64
  -3  11  -3    0.72    1.03
   3 -11   3    4.30    2.76
   3  11   3    3.00    3.56
   3 -11   3    2.25    2.07
  -4  11  -3   91.79    8.20
   4  11   3   83.83   11.13
   4 -11   3   89.96    8.67
   4  11   3   90.60    7.46
   5  11   3    3.31    2.13
  -5  11  -3    1.45    1.10
   5 -11   3    3.12    2.50
   5  11   3    2.30    3.24
   6  11   3   87.49    9.01
   6  11   3   84.56   12.79
   6 -11   3   84.99   10.58
   7  11   3   69.54    8.63
   7  11   3   56.78   11.14
   7 -11   3   47.21    8.51
   8 -11   3   22.67    6.75
   8  11   3   29.43    8.98
   9 -11   3    6.79    4.28
   9  11   3   16.69    7.51
  10 -11   3   13.74    6.23
  10  11   3    9.03    5.51
  13  12  -3    0.56    4.21
  12  12  -3   17.39    7.81
  11  12  -3   11.90    6.74
  10  12  -3    2.81    2.98
   9  12  -3    7.26    2.18
   9  12  -3   11.24    4.96
   8  12  -3    3.22    1.79
   8 -12  -3    3.14    1.48
   8  12  -3   -1.16    2.47
   8 -12  -3    2.58    2.35
   7 -12  -3    1.30    1.62
   7  12  -3    0.37    2.08
   7  12  -3    0.25    1.77
   7 -12  -3    2.68    2.32
   6 -12  -3   10.32    2.93
   6  12  -3   13.38    3.34
   6 -12  -3   19.03    4.02
   5  12  -3   15.13    3.84
   5 -12  -3   13.93    3.12
   4  12  -3  144.35   11.39
   4 -12  -3  138.46    9.60
  -4  12   3  143.20    9.56
  -3  12   3    5.67    2.49
  -3  12   3    0.86    1.73
  -2  12   3  220.32   12.41
  -2  12   3  213.99   12.47
  -2 -12   3  209.05   14.43
   1  12  -3  282.56   16.69
  -1 -12   3  288.69   16.76
   0  12  -3   28.75    2.68
   0 -12   3   26.62    5.39
   0  12  -3   32.83    5.91
   1  12   3  338.90   19.07
   1 -12   3  320.69   17.84
   2 -12   3   11.76    2.64
   2  12   3   16.55    6.40
   2 -12   3   13.37    4.61
   3  12   3  209.21   16.69
   3 -12   3  190.42   10.87
   3 -12   3  205.50   15.48
  -4  12  -3   19.16    4.05
   4  12   3   36.33    8.49
   4 -12   3   30.33    5.51
   4 -12   3   29.28    6.76
  -5  12  -3   20.14    4.45
   5  12   3   26.89    4.80
   5 -12   3   26.97    5.53
   5  12   3   29.22    7.29
   6  12   3   42.54    6.40
   6 -12   3   46.53    8.01
   6  12   3   45.55   10.11
   7  12   3   28.59    5.97
   7 -12   3   31.19    6.69
   7  12   3   20.89    7.60
   8 -12   3   13.29    5.49
   8  12   3   13.56    6.70
   9 -12   3    9.64    4.83
   9  12   3   54.27   11.44
  10  12   3   22.45    9.02
  12  13  -3    1.38    4.69
  11  13  -3   27.22    8.73
  10  13  -3   18.33    7.00
   9  13  -3   17.86    3.51
   9  13  -3   11.67    4.95
   8  13  -3   16.64    3.47
   8 -13  -3   17.82    3.05
   8  13  -3   20.58    6.85
   7 -13  -3   81.01    7.33
   7  13  -3   79.78    8.11
   7 -13  -3   78.78    8.04
   7  13  -3   80.13   11.26
   6 -13  -3    4.57    2.16
   6  13  -3    3.84    1.85
   6 -13  -3    5.40    2.06
   5 -13  -3   71.36    7.84
   5  13  -3   62.53    7.75
   5 -13  -3   70.48    6.91
   4  13  -3    4.57    2.22
  -4  13   3    5.11    2.61
  -3  13   3   86.02    8.70
  -3  13   3   99.93    8.17
  -2  13   3  336.27   15.72
  -2  13   3  351.19   16.03
  -2 -13   3  370.28   19.34
  -1 -13   3    5.78    2.97
   0  13  -3  116.95    4.71
   0 -13   3  125.15   11.32
   0  13  -3  133.89   11.58
   1  13   3   15.86    5.87
   1 -13   3    3.79    2.60
   2 -13   3   18.34    2.80
   2  13   3   26.54    6.32
   2 -13   3   17.96    4.21
   3 -13   3   14.28    3.35
   3  13   3   12.19    4.96
   3 -13   3    5.52    3.36
  -4  13  -3  255.88   14.37
   4  13   3  248.38   20.00
   4 -13   3  247.05   14.03
   4 -13   3  257.15   18.02
   5  13   3  104.17   13.72
   5 -13   3  112.11   10.61
   5  13   3  101.49    9.16
   6  13   3   46.99    6.84
   6 -13   3   40.13    6.99
   6  13   3   46.80    9.31
   7  13   3    6.37    2.94
   7 -13   3   11.02    4.31
   7  13   3    3.45    3.54
   8 -13   3    3.76    3.26
   8  13   3    8.19    5.91
   9 -13   3   21.60    6.38
   9  13   3   12.52    7.09
  10  13   3   13.77    6.86
  12  14  -3    7.64    6.11
  11  14  -3   17.27    8.13
  10  14  -3   41.10    9.88
   9  14  -3    4.72    2.43
   9  14  -3    7.50    5.36
   8  14  -3   10.73    3.11
   8 -14  -3   15.85    3.09
   8  14  -3   14.91    5.59
   7  14  -3    9.99    3.41
   7 -14  -3    9.76    2.76
   7 -14  -3   10.15    3.01
   6  14  -3    6.66    2.69
   6 -14  -3    7.40    2.71
   6 -14  -3    4.76    2.25
   5 -14  -3  548.66   21.65
   5  14  -3  549.17   22.72
   5 -14  -3  556.66   18.91
   4  14  -3   14.82    3.62
  -4  14   3   15.37    3.00
   3  14  -3   43.85    6.67
  -3  14   3   40.73    6.16
  -3  14   3   37.76    5.16
  -2  14   3   60.46    6.88
  -1 -14   3  266.96   16.38
   0 -14   3   50.89    7.49
   1  14   3   68.64    8.99
   1 -14   3   64.94    8.31
   2 -14   3   65.09    4.79
   2  14   3   68.54    9.39
   2 -14   3   57.68    8.10
   3 -14   3    3.27    1.77
   3  14   3    8.57    4.38
   3 -14   3    2.99    2.46
  -4  14  -3  276.15   15.28
   4  14   3  279.29   21.31
   4 -14   3  274.44   14.51
   4 -14   3  272.77   19.00
   5  14   3   21.25    4.59
   5 -14   3   15.87    4.31
   5  14   3   21.61    7.09
   5 -14   3   15.41    5.04
   6  14   3    8.12    3.35
   6 -14   3    5.38    3.06
   6  14   3    7.28    5.14
   7  14   3   35.65    6.54
   7 -14   3   41.34    7.95
   7  14   3   32.04    9.00
   8 -14   3    7.29    3.67
   8  14   3    7.96    5.13
   9 -14   3    7.75    3.79
   9  14   3    6.56    4.84
  10  14   3   23.90    9.59
  12  15  -3    4.36    4.97
  11  15  -3    1.27    4.05
  10  15  -3   56.42   11.59
   9  15  -3   16.10    3.66
   9  15  -3   18.81    6.65
   8  15  -3   16.40    3.90
   8 -15  -3   15.28    3.22
   8  15  -3   13.40    5.00
   7  15  -3    4.63    2.62
   7 -15  -3    0.79    1.26
   7 -15  -3    2.33    1.50
   6 -15  -3   55.87    6.91
   6  15  -3   53.40    7.27
   6 -15  -3   41.20    5.33
   5 -15  -3   55.61    7.21
   5  15  -3   71.94    8.86
   5 -15  -3   53.13    5.73
   4  15  -3    9.91    3.39
  -4  15   3   10.81    3.12
   3  15  -3   34.94    6.16
  -3  15   3   38.76    5.03
  -2  15   3   77.70    7.54
  -1 -15   3  124.16   11.35
   0 -15   3  598.10   24.72
   1  15   3   51.39    8.26
   1 -15   3   49.82    7.30
   2 -15   3   27.27    2.93
   2  15   3   37.84    7.31
   2 -15   3   31.92    5.92
   3 -15   3   20.92    3.45
   3  15   3   26.00    6.48
   3 -15   3   22.36    5.27
  -4  15  -3  128.54   10.64
   4 -15   3  130.67    9.87
   4 -15   3  141.92   13.49
   5 -15   3   15.37    5.37
   5  15   3   16.23    7.26
   5 -15   3    8.01    5.00
   6  15   3    5.23    2.53
   6  15   3    3.87    3.47
   6 -15   3   11.95    4.09
  -7  15  -3   93.50   11.85
   7  15   3  100.25   10.98
   7  15   3   99.14   15.09
   7 -15   3   87.49   11.34
   8 -15   3   26.69    6.72
   8  15   3   20.16    8.14
   9  15   3    9.07    6.61
  10  15   3   13.08    7.33
  12  16  -3    4.92    4.66
  11  16  -3   52.51   12.00
  10  16  -3   15.15    6.77
   9  16  -3    1.35    1.72
   9  16  -3    1.11    3.17
   8  16  -3    1.46    1.99
   8 -16  -3    3.30    1.85
   8  16  -3    5.19    3.24
   7  16  -3   10.13    3.32
   7 -16  -3   16.23    3.80
   7 -16  -3    6.24    2.16
   6 -16  -3  172.05   12.26
   6  16  -3  173.40   13.23
   6 -16  -3  160.85   10.10
   5 -16  -3   32.80    5.64
   5  16  -3   33.29    5.97
   4  16  -3   79.97    9.28
  -4  16   3   82.72    7.04
   3  16  -3    3.67    2.35
  -3  16   3    1.81    1.93
   2  16  -3   47.16    7.51
  -2  16   3   48.93    6.08
  -1 -16   3   23.16    5.23
   0 -16   3  827.36   28.95
   1  16   3   57.72    8.57
   1 -16   3   54.43    7.49
   2  16   3    4.43    3.34
   2 -16   3    1.68    2.05
   3 -16   3   38.15    4.47
   3  16   3   42.11    7.91
   3 -16   3   34.00    6.53
   4 -16   3    4.51    2.60
   4 -16   3    3.32    3.34
   5  16   3  360.82   26.14
   5 -16   3  336.64   17.91
   5 -16   3  309.12   20.94
   6  16   3    6.30    2.85
   6  16   3    1.72    2.80
   6 -16   3    7.50    3.56
   6 -16   3    5.25    2.79
  -7  16  -3   25.07    6.32
   7  16   3   28.36    5.86
   7  16   3   34.71    9.57
   7 -16   3   25.77    6.33
   8  16   3   16.59    6.53
   8 -16   3   17.65    6.49
   9  16   3   17.60    8.04
  10  16   3   32.26   10.48
  12  17  -3   -3.22    2.59
  11  17  -3  102.24   17.41
  10  17  -3    6.23    5.87
   9  17  -3    1.92    1.82
   9  17  -3    2.32    3.77
   8  17  -3   21.78    4.88
   8 -17  -3   12.78    3.18
   8  17  -3   20.52    6.44
   7  17  -3   24.03    5.39
   7 -17  -3   22.76    4.46
   7 -17  -3   17.32    3.57
   6 -17  -3  217.06   14.00
   6  17  -3  217.23   15.13
   6 -17  -3  233.26   11.86
   5 -17  -3    4.14    2.96
   5  17  -3    0.01    1.72
   4  17  -3   34.54    6.48
  -4  17   3   22.70    3.92
   3  17  -3   66.18    8.77
  -3  17   3   63.53    6.49
   2  17  -3   85.90    9.96
  -2  17   3   66.37    6.97
   1  17  -3  315.74   19.33
  -1 -17   3  311.23   18.04
   0 -17   3   17.74    4.86
   1 -17   3    4.93    2.51
   2  17   3    7.86    5.17
   2 -17   3    2.09    2.29
   3 -17   3   24.54    3.43
   3  17   3   25.67    6.16
   3 -17   3   16.71    4.67
   4  17   3   15.19    5.46
   4 -17   3    9.45    2.62
   4 -17   3   12.17    4.29
   5  17   3  848.24   39.94
   5 -17   3  799.77   26.72
   5 -17   3  787.28   33.13
   6  17   3   23.89    5.18
  -6  17  -3   28.36    6.62
   6  17   3   33.94    8.47
   6 -17   3   27.29    6.04
   6 -17   3   27.19    6.58
   7  17   3    5.94    2.91
  -7  17  -3    7.11    3.85
   7  17   3   10.70    5.00
   7 -17   3    6.15    3.58
   7 -17   3    9.67    3.92
   8  17   3    0.82    3.86
   9  17   3   13.40    7.55
  12  18  -3    6.99    5.05
  11  18  -3   21.61    9.53
  10  18  -3   98.54   17.79
   9  18  -3    3.90    2.63
   9  18  -3    2.77    4.00
   8 -18  -3    5.42    2.71
   8  18  -3    1.22    2.35
   7  18  -3   14.62    4.55
   7 -18  -3   10.47    3.24
   6 -18  -3   11.91    3.73
   6  18  -3   12.65    4.91
   6 -18  -3   11.45    2.76
   5  18  -3    3.65    2.47
   4  18  -3   15.89    4.02
  -4  18   3   15.63    3.27
   3  18  -3  338.06   19.94
  -3  18   3  359.44   14.88
   2  18  -3   50.69    8.08
  -2  18   3   64.88    7.04
   1  18  -3   80.42    9.94
  -1 -18   3   87.82    9.87
   0  18  -3  339.42   20.70
   0 -18   3  347.70   19.07
   1 -18   3   48.57    7.26
   2  18   3  205.26   17.08
   2 -18   3  216.30   15.58
   3 -18   3   34.72    3.75
   3  18   3   30.69    6.97
   3 -18   3   36.29    6.66
   4 -18   3    4.17    2.45
   4  18   3    4.27    5.10
   4 -18   3    5.43    3.27
  -5  18  -3   16.65    5.90
   5  18   3   24.58    8.32
   5 -18   3   19.49    5.41
   5 -18   3   12.30    5.53
  -6  18  -3    0.39    1.52
   6  18   3    8.57    3.82
   6  18   3    1.90    2.99
   6 -18   3    4.16    3.06
   6 -18   3    2.24    2.64
  -7  18  -3   17.78    5.51
   7  18   3   19.33    7.16
   7 -18   3   26.79    6.27
   7 -18   3   28.90    7.34
   8  18   3   31.02    9.84
   8 -18   3   16.64    5.56
   9  18   3   21.82    8.71
  12  19  -3    1.21    4.08
  11  19  -3    8.46    5.89
  10  19  -3  217.99   22.71
   9  19  -3    5.93    2.75
   9  19  -3    2.20    3.78
   8  19  -3   25.11    5.31
   7  19  -3    3.53    3.34
   7 -19  -3    0.84    2.09
   6  19  -3    3.70    2.97
   5  19  -3  199.71   15.37
   4  19  -3   25.17    5.78
  -4  19   3   27.20    3.97
   3  19  -3    7.71    3.13
  -3  19   3    8.87    3.93
   2  19  -3   10.09    3.55
  -2  19   3   11.03    2.90
   1  19  -3  186.22   15.59
   0  19  -3   13.86    4.67
   0 -19   3    8.36    3.49
  -1  19  -3   45.44    8.00
   1 -19   3   31.36    5.72
  -2  19  -3    2.01    3.05
   2  19   3   12.13    5.97
   2 -19   3    5.19    3.40
  -3  19  -3   30.69    6.89
   3 -19   3   33.45    3.51
   3  19   3   31.30    6.99
   3 -19   3   30.11    5.81
  -4  19  -3  181.93   16.53
   4  19   3  178.86   17.63
   4 -19   3  190.25   10.69
   4 -19   3  197.33   15.89
  -5  19  -3   11.43    5.34
   5  19   3    6.76    5.00
   5 -19   3    5.10    2.76
   5 -19   3    7.99    3.97
  -6  19  -3   11.24    4.68
   6  19   3    8.84    4.34
   6 -19   3    8.26    3.38
   6 -19   3   13.44    5.43
  -7  19  -3   34.19    7.73
   7  19   3   34.40    9.23
   7 -19   3   45.21    8.90
   8  19   3   12.48    5.98
   8 -19   3   17.55    5.41
   9  19   3   24.96    9.87
  12  20  -3    3.61    5.02
  11  20  -3    8.55    5.94
  10  20  -3   48.05   13.47
   9  20  -3    2.74    2.26
   9  20  -3    0.55    2.31
   8  20  -3    5.66    3.84
   7  20  -3   22.77    5.62
   6  20  -3    5.21    3.05
   5  20  -3   15.02    5.46
   4  20  -3   14.90    4.73
  -4  20   3   16.87    3.06
   3  20  -3    1.12    1.88
  -3  20   3    2.00    1.75
   2  20  -3   -0.35    1.86
   2  20  -3    0.87    1.21
  -2  20   3    1.11    1.01
   1  20  -3    3.22    3.76
   0  20  -3   46.03    7.88
   0 -20   3   46.90    7.04
  -1  20  -3   23.97    5.93
   1 -20   3   20.42    4.94
  -2  20  -3    3.88    2.28
   2  20   3   11.33    4.92
   2 -20   3    7.58    2.83
  -3  20  -3   11.43    4.64
   3  20   3   11.37    5.79
   3 -20   3    9.61    2.03
   3 -20   3    8.39    3.78
  -4  20  -3   10.65    4.87
   4 -20   3   10.39    3.34
   4  20   3    6.65    5.79
   4 -20   3   -0.69    1.48
  -5  20  -3    8.75    4.73
   5  20   3   15.12    6.85
   5 -20   3    8.67    3.15
   5 -20   3    4.34    3.23
  -6  20  -3   25.64    6.55
   6 -20   3   37.87    6.22
   6  20   3   27.92    8.09
   6 -20   3   24.76    6.44
  -7  20  -3    4.50    3.64
   7  20   3    6.75    4.99
   7 -20   3    1.03    1.54
   8  20   3    9.16    6.00
   8 -20   3    8.65    4.97
   9  20   3    7.15    7.14
  12  21  -3   11.34    6.69
  11  21  -3   20.51    8.03
  10  21  -3   31.17    9.51
   9  21  -3    0.76    1.59
   9  21  -3    5.16    4.43
   8  21  -3   18.89    5.08
   7  21  -3    2.93    3.14
   6  21  -3   11.35    3.90
   5  21  -3  111.29   12.00
   4  21  -3   -0.79    1.96
  -4  21   3    5.11    2.02
   3  21  -3    7.70    3.97
  -3  21   3    4.72    2.49
   2  21  -3    6.82    2.02
   2  21  -3    7.26    3.78
   1  21  -3  180.57   15.66
   0  21  -3    4.87    4.43
   0 -21   3    3.93    2.95
  -1  21  -3    2.58    3.17
   1 -21   3    2.58    1.90
  -2  21  -3    9.34    4.38
   2  21   3   10.57    6.62
   2 -21   3    5.09    2.93
  -3  21  -3  212.65   17.84
   3  21   3  216.71   18.94
   3 -21   3  200.23    7.01
   3 -21   3  214.06   15.81
  -4  21  -3  185.60   17.02
   4  21   3  181.90   18.18
   4 -21   3  185.80    9.89
   4 -21   3  187.25   15.29
  -5  21  -3   52.96    9.55
   5  21   3   61.55   11.73
   5 -21   3   57.80    6.99
   5 -21   3   50.23    8.30
  -6  21  -3    7.94    4.08
   6  21   3   -1.66    2.75
   6 -21   3    5.16    3.70
  -7  21  -3   25.58    6.90
   7  21   3   36.05    9.59
   7 -21   3   22.50    6.48
   8  21   3   15.04    6.77
   9  21   3   19.27    8.74
  12  22  -3   12.35    6.73
  12  22  -3    5.93    5.81
  11  22  -3   14.35    7.45
  10  22  -3   56.13   12.23
   9  22  -3    3.33    2.40
   8  22  -3   11.13    4.46
   7  22  -3    1.98    2.07
   6  22  -3    7.22    3.93
   5  22  -3  118.54   12.49
   4  22  -3    9.68    4.17
  -4  22   3    9.40    2.28
   3  22  -3  228.59   17.41
   3  22  -3  212.01   12.03
  -3  22   3  205.35   11.17
   2  22  -3   23.07    3.18
   2  22  -3   25.57    6.07
   1  22  -3  110.64   12.52
   0  22  -3  221.33   17.81
   0 -22   3  200.44   14.89
  -1  22  -3   13.51    4.40
   1 -22   3    5.72    2.70
  -2  22  -3  256.09   19.61
   2  22   3  243.35   19.55
   2 -22   3  251.56   16.91
  -3  22  -3    4.30    4.15
   3 -22   3    3.38    0.94
   3  22   3   13.19    6.53
   3 -22   3    4.79    2.75
  -4  22  -3    4.46    4.94
   4 -22   3    4.79    2.32
   4  22   3    1.35    4.06
   4 -22   3   -0.81    2.16
  -5  22  -3  183.07   17.49
   5  22   3  208.85   20.80
   5 -22   3  187.16   15.90
  -6  22  -3    6.81    3.99
   6  22   3    8.87    4.83
   6 -22   3    7.75    4.16
  -7  22  -3    1.02    2.26
   7 -22   3   -2.87    2.76
   8  22   3    1.12    4.44
   9  22   3    2.71    3.22
  12  23  -3   10.82    6.61
  12  23  -3    9.39    5.94
  11  23  -3   10.31    6.17
  11  23  -3    1.54    3.20
  10  23  -3    5.44    4.97
   9  23  -3    4.29    2.58
   8  23  -3   35.42    7.19
   7  23  -3    2.40    1.94
   6  23  -3   76.68   10.14
   5  23  -3    9.16    4.22
   4  23  -3   25.63    6.17
  -4  23   3   29.96    3.94
   4  23  -3   23.84    5.05
   3  23  -3    8.20    3.97
   3  23  -3    5.00    2.65
  -3  23   3    2.89    2.31
   2  23  -3    8.19    1.93
   2  23  -3    9.25    4.26
   1  23  -3  271.09   19.90
   0  23  -3  209.77   17.60
  -1  23  -3    2.26    2.42
   1 -23   3    7.50    3.38
  -2  23  -3    7.78    3.57
   2  23   3   14.68    6.48
   2 -23   3   10.53    3.87
  -3  23  -3  133.10   14.88
   3  23   3  130.83   15.11
   3 -23   3  131.68   12.57
  -4  23  -3   94.29   12.83
   4  23   3   89.34   13.13
   4 -23   3  101.70    6.71
   4 -23   3  105.65   11.33
  -5  23  -3  296.02   22.34
   5  23   3  270.19   23.90
   5 -23   3  279.31   19.23
  -6  23  -3    1.18    2.28
   6  23   3    4.99    3.77
   6 -23   3   -0.01    1.49
  -7  23  -3    3.58    3.62
   7  23   3    6.14    5.21
   7 -23   3    5.15    3.69
   8  23   3   -1.98    3.40
   9  23   3    4.86    4.81
  12  24  -3   19.97    9.03
  11  24  -3    6.38    5.16
  11  24  -3   14.19    7.62
  10  24  -3    4.11    4.86
  10  24  -3    8.98    6.11
   9  24  -3   11.02    4.38
   8  24  -3   10.23    4.68
   7  24  -3   10.27    4.74
   6  24  -3    7.22    3.76
   5  24  -3    6.40    3.61
   5  24  -3    4.73    2.63
   4  24  -3  158.93   15.07
   4  24  -3  145.40   11.74
  -4  24   3  139.82    7.90
   3  24  -3    9.05    3.84
   3  24  -3    7.75    2.47
  -3  24   3   10.12    2.72
   2  24  -3   -0.51    0.87
   2  24  -3    6.88    3.60
   1  24  -3   33.09    7.44
   0  24  -3   69.80   10.54
  -1  24  -3   86.33   11.70
   1 -24   3   61.76    8.50
  -2  24  -3   14.38    5.26
   2  24   3   11.88    4.61
   2 -24   3    8.72    3.56
  -3  24  -3   61.62   10.44
   3  24   3   54.48   10.14
   3 -24   3   65.59    9.01
  -4  24  -3    6.80    3.48
   4  24   3    9.95    5.36
   4 -24   3   14.11    4.81
  -5  24  -3   35.77    8.24
   5  24   3   48.63   11.35
   5 -24   3   39.45    7.68
  -6  24  -3    0.64    2.70
   6  24   3    5.16    4.78
   6 -24   3    0.70    1.84
   7  24   3   17.37    7.55
  -7  24  -3   16.67    5.86
   8  24   3    8.22    4.98
   9  24   3   14.99    7.85
  12  25  -3   11.95    7.25
  11  25  -3    8.00    6.08
  11  25  -3    3.64    3.31
  10  25  -3    8.65    5.81
  10  25  -3    4.62    4.21
   9  25  -3    6.29    3.24
   9  25  -3    7.42    4.19
   8  25  -3    0.72    1.49
   8  25  -3    9.38    5.13
   7  25  -3   38.96    7.63
   7  25  -3   27.42    6.77
   6  25  -3    5.08    3.15
   6  25  -3    2.59    2.28
   5  25  -3   20.15    5.93
   5  25  -3   22.34    5.08
   4  25  -3   78.82   11.18
   4  25  -3   63.14    7.80
  -4  25   3   60.17    5.14
   3  25  -3    4.15    3.60
   3  25  -3    1.28    1.23
  -3  25   3    4.68    2.45
   2  25  -3    4.26    3.63
   2  25  -3    1.00    0.72
   1  25  -3    2.17    2.40
   0  25  -3   14.13    5.29
  -1  25  -3    2.61    2.52
   1 -25   3   -0.03    2.05
  -2  25  -3   17.55    5.86
   2  25   3   10.40    5.05
   2 -25   3    8.26    3.43
  -3  25  -3   11.38    5.32
   3  25   3    9.42    4.31
   3 -25   3   11.96    4.59
  -4  25  -3    3.82    1.83
   4  25   3    9.29    3.71
   4 -25   3    8.88    3.75
  -5  25  -3   53.05    9.76
   5  25   3   47.64   10.75
   5 -25   3   54.51    8.55
  -6  25  -3   19.11    6.50
   6  25   3   13.71    6.39
   6 -25   3   14.38    4.67
   7  25   3   17.66    7.20
  -7  25  -3   20.01    6.22
   8  25   3   12.70    6.42
  12  26  -3   -0.87    2.82
  11  26  -3    8.93    5.67
  11  26  -3    4.86    4.55
  10  26  -3    7.90    5.59
  10  26  -3    1.17    4.47
   9  26  -3    5.54    3.98
   9  26  -3    6.82    5.82
   8  26  -3    2.26    2.62
   8  26  -3    7.78    4.96
   7  26  -3    9.19    4.61
   7  26  -3   10.23    5.20
   6  26  -3    3.33    3.58
   6  26  -3    7.22    3.87
   5  26  -3    8.16    3.90
   5  26  -3   10.01    3.52
   4  26  -3    3.10    3.72
   4  26  -3    1.37    1.19
  -4  26   3    3.82    1.81
   3  26  -3   13.27    4.72
   3  26  -3   19.48    3.77
  -3  26   3   20.32    3.47
   2  26  -3   39.44    9.54
   2  26  -3   31.50    3.69
   1  26  -3    9.50    4.00
   0  26  -3   14.71    5.36
  -1  26  -3   13.32    5.51
   1 -26   3   12.16    4.11
  -2  26  -3   30.97    7.38
   2  26   3   20.71    5.90
   2 -26   3   25.96    5.49
  -3  26  -3   16.75    5.80
   3  26   3   12.71    5.23
   3 -26   3   11.62    4.37
  -4  26  -3   38.79    8.39
   4  26   3   44.63    9.74
   4 -26   3   42.09    7.41
  -5  26  -3    5.11    3.98
   5  26   3    6.98    5.44
   5 -26   3    4.75    2.99
  -6  26  -3    0.57    1.92
   6  26   3    0.61    3.90
   6 -26   3    0.86    2.07
   7  26   3   12.50    6.90
  -7  26  -3    7.38    4.12
   8  26   3    4.93    6.03
  11  27  -3   11.63    6.54
  11  27  -3   11.31    6.55
  10  27  -3    0.75    3.98
   9  27  -3   -2.42    1.73
   9  27  -3    7.35    5.34
   8  27  -3   24.95    6.48
   8  27  -3   20.73    6.72
   7  27  -3   31.21    7.23
   7  27  -3   38.93    8.56
   6  27  -3    4.86    2.74
   6  27  -3    2.44    2.22
   5  27  -3    4.41    2.15
   5  27  -3    4.96    3.14
   4  27  -3   66.18   10.40
   4  27  -3   57.28    7.52
  -4  27   3   64.20    5.11
   3  27  -3    2.94    3.28
   3  27  -3    0.92    0.97
  -3  27   3    5.07    2.08
   2  27  -3    0.27    6.31
   2  27  -3    2.25    1.62
   1  27  -3    5.64    3.06
   0  27  -3    8.15    3.83
  -1  27  -3   55.19   10.16
  -2  27  -3    3.00    2.37
   2  27   3   -0.50    2.25
   2 -27   3   -1.45    1.14
  -3  27  -3   12.05    4.76
   3  27   3   18.73    6.82
   3 -27   3   21.49    5.63
  -4  27  -3    8.34    4.05
   4  27   3   28.82    8.35
   4 -27   3   18.62    5.25
  -5  27  -3    9.48    4.82
   5  27   3   18.14    7.19
   5 -27   3    9.97    3.67
   6  27   3   29.86    9.10
  -6  27  -3   22.81    6.92
   7  27   3    0.23    4.82
  -7  27  -3    6.30    4.27
   8  27   3   19.91    8.07
  11  28  -3    1.58    3.13
  11  28  -3    7.09    5.53
  10  28  -3    7.36    4.91
   9  28  -3    1.74    2.71
   9  28  -3    1.86    2.34
   8  28  -3    5.39    3.95
   8  28  -3    3.97    4.24
   7  28  -3   19.48    6.22
   7  28  -3   10.85    4.08
   6  28  -3   21.96    6.16
   6  28  -3   24.97    6.38
   5  28  -3    5.67    3.80
   5  28  -3    6.45    3.07
   4  28  -3  234.87   19.67
   4  28  -3  238.81   15.30
  -4  28   3  250.10    9.46
   3  28  -3    1.72    2.31
   3  28  -3    2.13    1.94
  -3  28   3    1.96    1.42
   2  28  -3   33.40    3.82
   2  28  -3   36.41    8.07
   1  28  -3  136.30   15.18
   0  28  -3   52.31    9.72
  -1  28  -3   68.41   11.18
  -2  28  -3   32.60    7.86
   2  28   3   25.03    7.16
   2 -28   3   26.40    5.54
  -3  28  -3   92.97   12.90
   3  28   3   94.13   13.75
   3 -28   3   94.11   10.65
  -4  28  -3   39.35    8.47
   4  28   3   51.69   11.00
   4 -28   3   33.36    6.53
  -5  28  -3   13.42    5.34
   5  28   3    7.83    4.34
   5 -28   3   15.84    4.90
   6  28   3   36.19   10.07
  -6  28  -3   46.74   10.14
   7  28   3   14.02    6.33
  -7  28  -3   17.94    6.63
   8  28   3   37.52   11.21
  11  29  -3    2.47    4.45
  11  29  -3   14.19    7.46
  10  29  -3   14.25    7.26
   9  29  -3   12.90    4.88
   9  29  -3   14.16    6.01
   8  29  -3   35.73    7.85
   8  29  -3   41.44    9.81
   7  29  -3   43.99    8.82
   7  29  -3   52.74    9.56
   6  29  -3    7.32    4.33
   6  29  -3   -0.90    2.17
   5  29  -3    3.64    3.56
   5  29  -3    0.43    1.30
   4  29  -3   71.65   11.35
   4  29  -3   79.28    8.96
  -4  29   3   78.50    5.21
   3  29  -3   10.05    4.35
   3  29  -3    2.46    1.25
  -3  29   3   11.71    2.97
   2  29  -3   35.36    3.96
   2  29  -3   34.55    8.02
   1  29  -3   92.66   12.83
   0  29  -3    7.64    4.37
  -1  29  -3   25.83    7.10
  -2  29  -3   19.33    6.30
   2 -29   3   31.96    6.02
  -3  29  -3   28.29    7.77
   3  29   3   28.23    7.53
   3 -29   3   23.20    5.59
  -4  29  -3   11.12    5.56
   4  29   3   14.53    6.52
   4 -29   3    8.32    3.54
  -5  29  -3   -0.51    2.96
   5  29   3    3.44    4.13
   5 -29   3    2.83    2.66
   6  29   3   41.02   10.48
  -6  29  -3   42.50    9.89
   7  29   3   13.56    7.04
  -7  29  -3    3.57    4.22
   8  29   3   20.77    8.95
  11  30  -3    7.71    5.07
  11  30  -3    4.49    4.85
  10  30  -3   11.59    6.41
   9  30  -3    4.94    3.41
   9  30  -3    4.99    4.62
   8  30  -3    7.67    4.24
   8  30  -3    4.13    4.67
   7  30  -3   14.47    5.78
   7  30  -3    8.36    4.53
   6  30  -3    0.22    1.87
   6  30  -3    1.89    2.39
   5  30  -3    7.18    4.42
   5  30  -3   15.32    4.89
   4  30  -3   14.95    5.75
   4  30  -3   17.66    4.67
  -4  30   3   15.51    2.35
   3  30  -3   98.73   13.25
   3  30  -3   75.79    7.38
  -3  30   3   81.93    7.00
   2  30  -3   38.29    8.87
   2  30  -3   32.73    4.16
   1  30  -3   24.79    7.21
   0  30  -3   10.20    5.61
  -1  30  -3    1.84    3.43
  -2  30  -3    6.06    4.31
  -3  30  -3    6.01    4.67
   3  30   3    0.02    2.13
   3 -30   3    4.00    2.55
  -4  30  -3   10.87    5.56
   4  30   3    9.40    5.22
   4 -30   3    8.68    3.60
  -5  30  -3    7.03    4.74
   5  30   3    7.47    5.12
  -6  30  -3    9.28    5.50
   6  30   3    4.56    5.69
  -7  30  -3   17.34    6.26
   7  30   3   20.51    8.24
   8  30   3    8.81    5.85
  11  31  -3   -2.00    3.33
  10  31  -3    0.14    3.34
   9  31  -3   -2.03    2.55
   9  31  -3   10.31    6.21
   8  31  -3    8.92    4.64
   8  31  -3    2.21    2.78
   7  31  -3   59.72   10.39
   7  31  -3   52.50    9.72
   6  31  -3   18.99    6.09
   6  31  -3   14.09    5.00
   5  31  -3   48.92    9.49
   5  31  -3   42.01    7.20
   4  31  -3   18.15    6.16
   4  31  -3   14.10    4.26
  -4  31   3   14.97    2.07
   3  31  -3   36.85    8.60
   3  31  -3   36.12    5.38
  -3  31   3   35.58    4.81
   2  31  -3  436.49   28.11
   2  31  -3  407.66   13.39
   1  31  -3   10.21    5.12
   0  31  -3    1.96    2.54
  -1  31  -3   19.81    7.44
  -2  31  -3  103.58   14.10
  -3  31  -3   42.66    9.57
   3  31   3   46.58   10.44
   3 -31   3   26.97    5.88
  -4  31  -3   29.92    8.03
   4  31   3   24.46    7.65
   4 -31   3   26.55    5.99
  -5  31  -3   -0.75    1.73
   5  31   3    1.70    4.92
  -6  31  -3   59.93   11.56
   6  31   3   35.86   10.18
  -7  31  -3    6.69    4.36
   7  31   3   18.58    8.83
  11  32  -3    0.53    4.07
  10  32  -3    8.98    7.37
   9  32  -3   17.77    5.74
   9  32  -3   17.71    7.45
   8  32  -3   16.90    6.07
   8  32  -3   13.87    6.15
   7  32  -3   14.70    6.70
   7  32  -3   13.66    5.59
   6  32  -3    9.19    4.50
   6  32  -3    7.20    3.40
   5  32  -3    4.08    3.76
   5  32  -3    6.67    3.55
   4  32  -3   13.43    5.72
   4  32  -3   10.64    3.50
   3  32  -3   15.44    6.29
   3  32  -3    1.04    1.58
  -3  32   3    8.71    3.00
   2  32  -3   64.69   11.94
   1  32  -3   73.60   12.11
   0  32  -3    5.34    4.12
  -1  32  -3   95.66   14.19
  -2  32  -3   36.14    8.58
  -3  32  -3   14.76    5.74
   3  32   3   13.23    6.22
  -4  32  -3    0.99    3.39
   4  32   3    8.52    4.58
   4 -32   3    0.79    1.73
  -5  32  -3    0.23    4.04
   5  32   3    2.22    4.07
  -6  32  -3   -0.30    4.61
   6  32   3    5.79    5.80
  -7  32  -3   34.86    9.10
   7  32   3   30.47   10.41
  11  33  -3    7.64    6.76
  10  33  -3    7.55    5.87
   9  33  -3   20.01    6.41
   9  33  -3   36.69    9.53
   8  33  -3    5.54    4.20
   8  33  -3    3.65    4.78
   7  33  -3   22.23    7.01
   7  33  -3   16.51    6.03
   6  33  -3    5.23    4.34
   6  33  -3    3.62    3.09
   5  33  -3   -0.53    2.22
   5  33  -3    7.61    4.31
   4  33  -3   35.73    8.66
   4  33  -3   27.88    5.56
   3  33  -3   93.05   13.68
   3  33  -3   88.29    8.56
   2  33  -3   41.09    9.20
   1  33  -3   25.23    7.22
   0  33  -3   57.26   10.63
  -1  33  -3   62.48   11.70
  -2  33  -3   92.45   14.14
  -3  33  -3    4.45    4.35
   3  33   3    4.49    4.21
  -4  33  -3    8.17    3.88
   4  33   3   10.23    4.81
  -5  33  -3   13.85    5.77
   5  33   3   15.13    6.18
  -6  33  -3   29.43    8.62
   6  33   3   28.19    9.27
   7  33   3   14.50    7.90
  11  34  -3    7.16    6.11
  10  34  -3    9.99    5.91
   9  34  -3   -0.73    2.32
   9  34  -3    6.60    4.28
   8  34  -3   20.20    6.76
   8  34  -3   13.26    5.75
   7  34  -3   22.21    7.03
   7  34  -3   19.85    7.30
   6  34  -3   -0.71    1.64
   6  34  -3    5.85    3.67
   5  34  -3   19.79    7.01
   5  34  -3   24.98    6.09
   4  34  -3   14.87    6.83
   4  34  -3    7.00    3.63
   3  34  -3 1032.39   45.08
   3  34  -3 1004.95   27.56
  -3  34   3 1015.55   24.15
   2  34  -3    9.30    6.14
   1  34  -3    5.99    2.72
   0  34  -3   52.20   11.14
  -1  34  -3   -0.22    2.96
  -2  34  -3  136.68   17.20
   3  34   3    5.73    4.35
  -3  34  -3    4.69    4.25
   4  34   3    2.77    4.61
  -4  34  -3    6.34    3.58
   5  34   3    6.93    2.22
  -5  34  -3   13.46    6.78
   6  34   3    8.34    5.60
  -6  34  -3    4.99    4.78
   7  34   3   38.37   11.59
  11  35  -3   -0.45    2.67
  10  35  -3    4.87    4.80
   9  35  -3    5.52    4.69
   9  35  -3    3.07    3.82
   8  35  -3    6.82    4.81
   8  35  -3    7.35    4.90
   7  35  -3   13.44    5.91
   7  35  -3   28.93    8.31
   6  35  -3   24.89    6.55
   6  35  -3   25.34    7.78
   5  35  -3    9.45    4.27
   5  35  -3    1.86    2.26
   4  35  -3    8.09    4.33
   4  35  -3   20.95    7.30
   3  35  -3  135.76   17.18
   3  35  -3   78.42    8.40
   2  35  -3  182.52   19.65
   1  35  -3   12.29    5.21
   0  35  -3   11.67    5.69
  -1  35  -3   11.87    6.30
  -2  35  -3   13.59    5.87
  -3  35  -3   34.65    8.96
   4  35   3   15.05    6.89
  -4  35  -3   20.23    7.03
   5  35   3   42.29   10.72
  -5  35  -3   56.40   11.80
   6  35   3    5.26    4.08
  -6  35  -3    2.55    3.78
   7  35   3    5.02    6.93
  10  36  -3    3.54    4.63
   9  36  -3    9.34    5.15
   9  36  -3    5.97    3.70
   8  36  -3    4.02    4.61
   8  36  -3    5.30    3.69
   7  36  -3   14.06    5.78
   7  36  -3    7.66    4.84
   6  36  -3   11.78    5.15
   6  36  -3    3.35    3.78
   5  36  -3   -0.71    1.84
   5  36  -3    6.15    4.69
   4  36  -3  118.94   11.42
   4  36  -3  119.77   16.00
   3  36  -3   15.87    3.98
   3  36  -3   19.71    8.02
   2  36  -3  249.93   23.06
   1  36  -3   14.52    6.60
   0  36  -3    3.15    2.32
  -1  36  -3   31.01    8.42
  -2  36  -3   17.23    7.41
  -3  36  -3   47.51   10.82
   4  36   3   22.86    8.59
  -4  36  -3   21.90    7.64
   5  36   3    4.28    5.13
  -5  36  -3    5.23    4.83
   6  36   3    3.35    3.20
  -6  36  -3    7.20    5.39
  10  37  -3    2.18    5.20
   9  37  -3    1.07    2.82
   9  37  -3    2.44    2.52
   8  37  -3   10.79    6.23
   8  37  -3   11.09    5.28
   7  37  -3    4.15    3.69
   7  37  -3    3.29    3.01
   6  37  -3    5.80    3.87
   6  37  -3    0.35    3.27
   5  37  -3   15.07    4.95
   5  37  -3   18.91    7.97
   4  37  -3   38.04    6.50
   4  37  -3   43.84   10.34
   3  37  -3   17.86    7.56
   2  37  -3   17.91    7.50
   1  37  -3    7.05    4.39
   0  37  -3   37.20    9.12
  -1  37  -3   23.84    7.38
  -2  37  -3    1.65    3.65
  -3  37  -3   79.16   13.92
   4  37   3   27.32    8.41
  -4  37  -3   23.78    8.25
   5  37   3   15.09    7.41
  -5  37  -3   11.98    5.26
   6  37   3    0.86    2.37
  -6  37  -3    0.22    2.06
  10  38  -3   -2.43    3.43
   9  38  -3    6.62    5.21
   9  38  -3    4.12    4.02
   8  38  -3   20.35    7.60
   8  38  -3   14.93    6.66
   7  38  -3    8.47    5.03
   7  38  -3    7.02    4.55
   6  38  -3    1.15    2.71
   6  38  -3   13.94    5.49
   5  38  -3  101.99   11.96
   5  38  -3  115.63   16.04
   4  38  -3    4.57    3.04
   4  38  -3   -1.21    3.06
   3  38  -3  131.25   17.33
   2  38  -3    4.61    4.82
   1  38  -3   34.63    9.36
   0  38  -3   87.84   14.47
  -1  38  -3    2.37    4.42
  -2  38  -3   29.82    8.59
  -3  38  -3   18.48    6.89
   4  38   3   18.74    7.57
  -4  38  -3   15.12    6.73
   5  38   3   13.25    7.15
  -5  38  -3   15.88    7.08
   6  38   3    9.17    6.52
  -6  38  -3   15.22    6.29
  10  39  -3    4.37    5.01
   9  39  -3    5.22    4.15
   8  39  -3   60.29   11.85
   8  39  -3   61.07   12.18
   7  39  -3    7.08    4.38
   7  39  -3    6.01    4.38
   6  39  -3   17.44    6.15
   6  39  -3   27.56    8.71
   5  39  -3   12.21    5.05
   5  39  -3   22.86    8.06
   4  39  -3   14.47    6.59
   3  39  -3  117.80   16.87
   2  39  -3    7.83    4.96
   1  39  -3    5.18    4.04
   0  39  -3    6.80    5.04
  -1  39  -3    7.42    4.87
  -2  39  -3   35.97    9.94
  -3  39  -3   15.91    6.34
   4  39   3    8.57    4.76
  -4  39  -3   -2.20    2.49
   5  39   3   28.84    9.36
  -5  39  -3   23.74    7.84
   6  39   3    6.66    6.85
  -6  39  -3    3.80    3.07
  10  40  -3    2.95    4.93
   9  40  -3   -0.95    2.45
   8  40  -3    6.64    4.88
   8  40  -3    8.38    5.35
   7  40  -3    4.29    3.60
   7  40  -3    7.99    5.63
   6  40  -3   11.67    5.03
   6  40  -3    9.23    5.64
   5  40  -3    2.23    3.91
   4  40  -3    2.83    3.84
   3  40  -3   10.67    7.60
   2  40  -3    8.21    6.13
   1  40  -3    7.57    4.42
   0  40  -3   -2.34    3.50
  -1  40  -3    0.99    3.64
  -2  40  -3    1.17    2.23
  -3  40  -3    7.93    5.75
  -4  40  -3    2.86    3.76
   5  40   3    3.11    3.98
  -5  40  -3   -0.35    2.75
   6  40   3   12.07    7.90
  -6  40  -3   -2.14    4.15
  10  41  -3    3.23    4.50
   9  41  -3    2.80    3.45
   8  41  -3    9.93    5.11
   8  41  -3   15.61    7.28
   7  41  -3    5.86    3.96
   7  41  -3    8.96    5.43
   6  41  -3    9.35    5.09
   5  41  -3    9.53    6.93
   4  41  -3    3.63    4.29
   3  41  -3   34.42   10.01
   2  41  -3   12.61    5.94
   1  41  -3    6.45    4.41
   0  41  -3   11.18    6.61
  -1  41  -3    0.25    1.91
  -2  41  -3   10.88    5.62
  -3  41  -3    2.66    4.18
  -4  41  -3   -0.81    2.36
   5  41   3    8.74    5.28
  -5  41  -3    2.85    4.59
  -6  41  -3    6.84    4.96
  10  42  -3    3.71    4.09
   9  42  -3    4.77    4.81
   8  42  -3   10.70    5.83
   8  42  -3    5.35    4.69
   7  42  -3    2.52    4.43
   6  42  -3    0.28    3.06
   5  42  -3   29.70    9.18
   4  42  -3    5.87    5.18
   3  42  -3   68.15   13.58
   2  42  -3    8.60    5.17
   1  42  -3   -1.37    2.62
   0  42  -3   40.76   10.60
  -1  42  -3    6.03    4.60
  -2  42  -3   24.87    8.13
  -3  42  -3    4.07    4.06
  -4  42  -3   24.16    8.43
   5  42   3   -2.74    2.71
  -5  42  -3    6.43    4.07
  -6  42  -3   13.40    6.82
   8  43  -3    6.16    5.07
   7  43  -3    8.00    5.49
   6  43  -3    9.48    6.59
   5  43  -3    8.62    5.71
   4  43  -3    1.50    3.99
   3  43  -3   40.39   11.03
   2  43  -3   11.17    5.99
   1  43  -3   12.38    7.17
   0  43  -3   22.13    7.68
  -1  43  -3    7.02    5.90
  -2  43  -3    9.27    6.94
  -3  43  -3    5.66    4.19
  -4  43  -3    6.64    5.64
   5  43   3   16.09    6.99
  -5  43  -3   13.20    6.57
  -6  43  -3   -1.66    2.67
   8  44  -3    9.48    5.79
   7  44  -3    4.52    5.23
   6  44  -3    2.82    4.49
   5  44  -3    2.39    5.30
   4  44  -3   28.02    8.70
   3  44  -3    8.50    5.72
   2  44  -3    3.00    4.62
   1  44  -3    1.56    1.88
   0  44  -3    4.10    3.79
  -1  44  -3   38.46   10.86
  -2  44  -3    7.84    5.45
  -3  44  -3    9.72    5.74
  -4  44  -3    3.87    2.50
  -5  44  -3   -0.84    4.14
  -6  44  -3    3.27    4.32
   8  45  -3   -1.63    2.26
   7  45  -3   13.19    6.45
   6  45  -3    1.27    3.16
   5  45  -3   10.19    5.69
   4  45  -3    9.49    5.44
   3  45  -3    3.86    4.44
   2  45  -3    4.78    4.19
   1  45  -3   12.08    6.20
   0  45  -3    8.59    5.17
  -1  45  -3   12.04    6.28
  -2  45  -3    5.48    5.23
  -3  45  -3   -1.18    3.72
  -4  45  -3    7.30    5.51
  -5  45  -3   -2.86    4.95
  -6  45  -3    1.62    3.38
   8  46  -3    7.26    4.94
   7  46  -3    3.58    3.82
   6  46  -3    6.14    5.73
   5  46  -3   11.88    7.13
   4  46  -3    1.41    4.26
   3  46  -3    1.12    2.52
   2  46  -3    7.99    5.19
   1  46  -3    2.44    4.05
   0  46  -3   13.43    5.64
  -1  46  -3    7.42    5.62
  -2  46  -3   12.05    6.94
  -3  46  -3    0.20    2.68
  -4  46  -3    5.16    6.02
  -5  46  -3    4.39    4.24
   8  47  -3    5.49    5.10
   7  47  -3    6.67    4.67
   6  47  -3    7.06    6.20
   5  47  -3   11.23    6.20
   4  47  -3   15.62    6.82
   3  47  -3    7.51    4.44
   2  47  -3   15.01    7.62
   1  47  -3    8.13    6.79
   0  47  -3    6.66    4.28
  -1  47  -3    3.88    6.42
  -2  47  -3    8.04    6.62
  -3  47  -3    4.23    5.12
  -4  47  -3   13.53    7.21
   7  48  -3   -0.73    2.02
   6  48  -3   11.44    6.17
   5  48  -3    3.70    4.23
   4  48  -3   32.42    9.63
   3  48  -3    7.88    5.80
   2  48  -3   50.62   12.64
   1  48  -3   18.49    8.37
   0  48  -3    2.90    5.18
  -1  48  -3   33.05   10.40
  -2  48  -3    3.88    4.70
  -3  48  -3   21.59    9.16
   5  49  -3   14.87    7.78
   4  49  -3    7.79    6.40
   3  49  -3    2.43    4.07
   2  49  -3   14.39    7.63
   1  49  -3   10.81    5.76
   0  49  -3    7.22    5.72
  -1  49  -3   14.62    7.88
  -2  49  -3    3.79    4.61
   3  50  -3    7.07    5.84
   2  50  -3    0.60    3.69
   1  50  -3   45.12   11.87
   0  50  -3   19.90    7.51
  13   0  -4   11.93    6.96
  12   0  -4    9.32    6.02
  11   0  -4    0.55    1.91
  10   0  -4   -6.24    4.60
   9   0  -4  202.65   19.97
   9   0  -4  150.98    7.96
   8   0  -4   70.41   11.24
   7   0  -4    5.98    3.18
   6   0  -4  142.87   13.52
   5   0  -4    2.00    2.75
   4   0  -4 2419.56   47.38
  -4   0   4 2562.70   52.73
   3   0  -4    2.08    1.72
  -3   0   4    4.27    3.50
   2   0  -4  767.71   20.46
  -2   0   4  735.61   28.21
   1   0  -4  101.94    5.92
   1   0  -4  110.62   10.00
  -1   0   4  107.16   11.17
   0   0  -4    3.26    2.28
   0   0   4    2.27    2.28
  -1   0  -4  204.16   14.35
   1   0   4  223.65   17.38
   2   0   4  161.77   12.95
   3   0   4   45.05    7.22
   4   0   4   73.11   10.01
   5   0   4   19.45    5.42
   6   0   4   61.03   10.59
   7   0   4  132.72   16.30
   8   0   4    8.17    4.83
   9   0   4   47.46   11.39
  10   0   4    7.41    5.97
  13   1  -4    8.30    5.91
  13  -1  -4    1.33    3.48
  12   1  -4    5.69    5.35
  12  -1  -4    4.87    5.50
  11   1  -4   -2.25    3.01
  11  -1  -4    6.58    4.28
  10   1  -4   -2.21    2.91
  10  -1  -4    4.97    4.87
   9   1  -4   33.72    9.47
   9  -1  -4   30.40    8.30
   9  -1  -4   30.24    3.64
   9   1  -4   37.49    4.32
   8   1  -4   24.89    6.47
   8  -1  -4   32.79    8.14
   7   1  -4    3.38    3.04
   7  -1  -4    3.87    3.28
   6   1  -4   29.51    6.42
   6  -1  -4   25.61    6.00
   5   1  -4  127.08   12.16
   5  -1  -4  112.10   11.29
   4   1  -4 1515.51   37.23
   4  -1  -4 1440.85   36.84
  -4  -1   4 1481.18   40.90
  -4   1   4 1563.97   41.12
   3  -1  -4   24.88    5.33
   3   1  -4   17.50    4.25
  -3   1   4   37.00    7.64
   2   1  -4  220.22   11.02
   2  -1  -4  222.43   10.86
  -2   1   4  261.27   16.83
  -2  -1   4  224.80   16.15
   1   1  -4  117.36    6.50
   1  -1  -4  116.99    6.26
   1   1  -4  126.91   10.21
   1  -1  -4  126.66   10.66
  -1   1   4  133.25   12.22
  -1  -1   4  123.64   11.97
   0  -1  -4   19.74    4.57
   0   1  -4   15.90    4.00
   0   1   4   13.85    4.59
   0  -1   4   17.19    4.63
  -1   1  -4  564.31   22.96
   1  -1   4  616.99   28.38
   1   1   4  567.72   27.29
   2  -1   4  115.37   10.93
   2   1   4  112.20   11.19
   3   1   4    3.72    2.58
   3  -1   4    3.33    2.71
   4   1   4   64.91    9.59
   4  -1   4   55.10    8.68
   5   1   4    1.83    2.66
   5  -1   4    5.94    3.50
   6   1   4   53.17    9.99
   6  -1   4   61.99   10.50
   7   1   4    8.55    5.53
   7  -1   4    7.12    5.49
   8   1   4    6.30    4.70
   8  -1   4   10.09    5.00
   9   1   4    5.74    5.86
   9  -1   4   -2.20    3.15
  10   1   4    3.44    5.78
  10  -1   4   -0.35    2.44
  13   2  -4    1.17    4.40
  13  -2  -4    2.08    3.91
  12   2  -4   -2.28    2.29
  12  -2  -4   -1.09    1.90
  11   2  -4   -0.59    2.24
  11  -2  -4    3.39    3.96
  10   2  -4    4.13    3.23
  10  -2  -4    5.07    4.10
   9  -2  -4   11.95    2.15
   9   2  -4   17.82    3.03
   9   2  -4   15.77    6.14
   9  -2  -4   17.14    5.89
   8   2  -4   17.94    6.12
   8  -2  -4   11.90    4.32
   7   2  -4   10.99    4.11
   7  -2  -4    8.66    3.62
   6  -2  -4    2.41    2.95
   6   2  -4    3.86    2.43
   5   2  -4  120.28   11.88
   5  -2  -4  100.71   10.90
   4  -2  -4   27.96    6.23
   4   2  -4   42.10    7.21
  -4   2   4   48.29   11.76
  -4  -2   4   52.61   11.06
   3   2  -4 1915.69   37.90
   3  -2  -4 1965.84   37.77
  -3   2   4 1968.44   45.63
  -3  -2   4 1895.76   46.39
   2   2  -4   34.71    4.64
   2  -2  -4   18.45    2.81
  -2  -2   4   25.98    5.56
  -2   2   4   32.29    7.02
   1   2  -4    9.05    1.64
   1   2  -4   12.11    3.50
   1  -2  -4   19.35    4.41
  -1   2   4   12.88    4.05
  -1  -2   4   18.82    4.81
   0  -2  -4   33.87    5.86
   0   2  -4   35.41    5.48
   0  -2   4   29.95    6.12
   0   2   4   37.15    6.97
  -1   2  -4  143.03   11.58
   1  -2   4  146.21   14.02
   2  -2   4  197.77   13.72
   2   2   4  188.58   14.30
   3   2   4    8.32    3.81
   3  -2   4   12.18    4.81
   4   2   4   10.47    4.79
   4  -2   4    5.32    3.56
   5   2   4    3.14    1.94
   5  -2   4   12.02    5.05
   6   2   4   20.52    7.14
   6  -2   4   19.12    6.04
   7   2   4    9.27    5.03
   7  -2   4   19.33    6.17
   8   2   4    9.03    4.90
   8  -2   4    6.90    3.94
   9   2   4    5.68    5.56
   9  -2   4    4.97    4.53
  10   2   4    3.55    4.36
  10  -2   4    4.98    5.63
  13  -3  -4   -2.57    3.83
  13   3  -4    5.83    5.40
  12   3  -4    2.11    3.66
  12  -3  -4    2.19    3.23
  11   3  -4    6.92    4.75
  11  -3  -4    4.89    4.60
  10   3  -4    3.98    3.20
  10  -3  -4    2.92    3.08
   9   3  -4   -0.15    0.92
   9   3  -4    2.41    4.36
   9  -3  -4    5.31    4.83
   9  -3  -4   -5.19    1.52
   8   3  -4   22.32    6.34
   8  -3  -4   31.12    7.07
   8   3  -4   25.92    4.19
   7  -3  -4   15.21    4.91
   7   3  -4   21.03    5.97
   6   3  -4   79.68   10.51
   6  -3  -4   76.56    9.99
   5  -3  -4   -2.11    1.57
   5   3  -4    4.98    3.29
   4   3  -4  103.43   10.49
   4  -3  -4   90.43   10.25
  -4   3   4  135.59   14.31
   3   3  -4 1916.52   38.18
   3  -3  -4 2002.28   38.27
  -3  -3   4 1984.98   47.08
  -3   3   4 2079.04   46.56
   2   3  -4  144.73    9.20
   2  -3  -4  139.70    8.48
  -2  -3   4  164.91   13.70
  -2   3   4  147.00   12.50
   1   3  -4    4.43    1.45
   1   3  -4    7.04    2.66
   1  -3  -4    4.59    2.72
  -1   3   4    1.63    2.22
  -1  -3   4    9.94    4.22
   0   3  -4   75.73    3.71
   0   3  -4   70.81    7.59
   0  -3   4   82.84   10.13
   0   3   4   65.61    8.98
  -1   3  -4   17.42    4.25
   1  -3   4   23.17    6.03
  -2   3  -4    5.33    2.69
   2  -3   4   12.92    3.76
   2   3   4    8.78    4.43
   2  -3   4    3.59    3.70
   3   3   4   92.36   10.87
   3  -3   4  113.89   11.22
   4   3   4   42.58    7.90
   4  -3   4   47.73    7.72
   5   3   4    2.51    2.41
   5  -3   4    1.98    2.97
   6   3   4    4.64    3.83
   6  -3   4    4.17    3.48
   7   3   4    7.59    5.33
   7  -3   4   12.43    5.76
   8   3   4    2.76    4.44
   8  -3   4    3.33    2.85
   9   3   4    9.70    6.01
   9  -3   4    2.53    3.17
  10   3   4   -5.17    4.11
  10  -3   4    3.90    4.00
  13   4  -4    8.35    5.34
  13  -4  -4    2.01    3.36
  12   4  -4   13.94    6.94
  12  -4  -4    0.51    2.69
  11   4  -4    1.81    2.15
  11  -4  -4    9.49    5.64
  10   4  -4    3.69    2.92
  10  -4  -4   17.19    7.26
   9   4  -4   19.04    3.35
   9   4  -4   14.74    5.95
   9  -4  -4   14.80    5.71
   8   4  -4    2.93    2.12
   8  -4  -4    1.20    1.61
   8   4  -4   -1.03    2.67
   7  -4  -4   10.59    4.77
   7   4  -4   12.03    5.27
   6  -4  -4   13.34    4.37
   6   4  -4   12.50    4.40
   5  -4  -4    3.70    1.86
   5   4  -4    2.33    2.90
   4   4  -4 2702.53   50.95
   4  -4  -4 2648.44   49.74
  -4  -4   4 2736.47   56.31
  -4   4   4 2651.62   52.35
  -4   4   4 2683.65   49.74
   3   4  -4   22.70    5.65
   3  -4  -4   14.44    4.27
  -3   4   4   37.20    7.59
  -3   4   4   31.71    5.62
  -3  -4   4   27.15    7.05
   2   4  -4   37.80    4.62
  -2  -4   4   42.64    7.25
  -2   4   4   33.45    4.44
  -2   4   4   36.22    6.32
   1   4  -4    6.73    1.69
   1   4  -4   17.80    4.08
  -1  -4   4   11.23    4.30
  -1   4   4   14.20    4.62
   0   4  -4   32.90    2.79
   0   4  -4   42.98    5.75
   0  -4   4   42.36    7.39
   0   4   4   42.83    7.17
  -1   4  -4  145.41   10.97
   1  -4   4  134.42   13.40
   2  -4   4    3.84    2.90
   2   4   4    5.41    2.79
  -2   4  -4    4.05    2.80
   2  -4   4    2.50    3.44
   3   4   4   29.53    6.58
   3  -4   4   38.15    6.67
   4  -4   4   56.72    8.33
   4   4   4   64.30    9.72
   5   4   4    1.58    3.58
   5  -4   4   10.13    4.90
   6   4   4    4.56    4.43
   6  -4   4   11.63    4.21
   7   4   4   25.85    7.92
   7  -4   4   20.16    6.41
   8   4   4    0.91    2.41
   8  -4   4   -0.29    1.74
   9   4   4   27.35    9.40
   9  -4   4   25.48    7.62
  10   4   4    1.13    4.37
  10  -4   4    4.34    4.54
  13  -5  -4   19.55    7.72
  13   5  -4    0.89    2.67
  12  -5  -4    1.82    3.69
  12   5  -4    7.55    5.98
  11   5  -4    8.77    4.88
  11  -5  -4    7.61    5.56
  10   5  -4   12.73    6.45
  10  -5  -4    6.23    4.58
   9   5  -4   35.38    4.73
   9  -5  -4   35.04    8.74
   9   5  -4   35.86    8.81
   8   5  -4    5.33    2.42
   8  -5  -4    0.10    2.27
   8   5  -4    6.68    4.02
   7  -5  -4    8.07    3.78
   7   5  -4    6.06    3.57
   6  -5  -4   26.23    5.98
   6   5  -4   16.10    4.86
   5   5  -4   94.47   10.56
   5  -5  -4   98.00   10.62
   4   5  -4  144.06   12.01
   4  -5  -4  133.99   11.34
  -4   5   4  181.86   14.18
  -4   5   4  162.99   12.81
   3  -5  -4   -0.51    3.18
  -3   5   4   10.98    4.21
   3   5  -4    5.43    2.16
  -3   5   4    9.76    3.54
  -3  -5   4   17.76    5.77
   2   5  -4    4.28    1.15
  -2   5   4    4.28    1.93
  -2  -5   4    5.57    3.25
  -2   5   4    6.51    3.61
   1   5  -4  252.01   13.32
  -1   5   4  259.32   17.11
   1   5  -4  233.83   10.19
  -1   5   4  248.58    9.82
  -1  -5   4  243.79   16.90
   0   5  -4   16.11    3.82
   0  -5   4   13.18    4.35
   0   5   4   21.27    5.26
  -1   5  -4   12.80    3.52
   1  -5   4   19.90    6.08
  -2   5  -4   81.75    8.71
   2  -5   4   75.63    8.05
   2   5   4   69.18    9.30
   2  -5   4   91.50   11.37
   3  -5   4   46.14    6.96
   3   5   4   51.47    8.86
   4   5   4   43.43    8.17
   4  -5   4   37.57    6.76
   5   5   4   42.11    8.96
   5  -5   4   48.88    8.47
   6   5   4   29.32    7.55
   6  -5   4   38.10    7.96
   7   5   4    6.73    4.92
   7  -5   4    0.58    1.88
   8   5   4   -0.25    3.73
   8  -5   4    7.10    4.69
   9   5   4   -1.23    3.07
   9  -5   4    1.08    3.10
  10   5   4    0.68    3.21
  13  -6  -4    5.36    4.93
  13   6  -4    9.48    6.10
  12  -6  -4    2.97    3.91
  12   6  -4    0.14    2.52
  11  -6  -4    8.62    5.66
  11   6  -4    4.38    4.48
  10   6  -4   16.84    7.09
  10  -6  -4   16.66    6.43
   9   6  -4   10.78    2.97
   9  -6  -4    4.24    2.33
   9   6  -4    9.58    4.96
   8   6  -4    4.69    2.42
   8   6  -4    4.77    3.76
   8  -6  -4    5.01    4.11
   7   6  -4    1.10    2.16
   7  -6  -4    9.23    4.49
   6   6  -4    7.00    3.69
   6  -6  -4    8.09    3.20
   5   6  -4    4.64    2.99
   5  -6  -4    0.91    1.32
  -4   6   4   50.22    7.57
   4   6  -4   35.83    4.73
  -4   6   4   54.73    8.27
  -3   6   4  154.10   10.94
  -3  -6   4  148.98   13.34
  -3   6   4  154.44   12.51
   3   6  -4  129.79    9.90
  -2   6   4   41.74    5.04
  -2  -6   4   48.07    7.74
  -2   6   4   48.78    7.17
   1   6  -4   67.20    6.91
  -1   6   4   59.03    4.97
  -1  -6   4   72.66    9.36
  -1   6   4   61.42    8.23
   0   6  -4  100.78    8.39
   0  -6   4  104.78   11.32
   0   6   4  108.10   11.63
  -1   6  -4   93.53    8.42
   1  -6   4   88.41   10.77
   2  -6   4   23.35    4.79
  -2   6  -4   19.00    4.22
   2   6   4   24.25    6.08
   2  -6   4   21.23    6.05
   3   6   4   23.90    6.88
   3  -6   4   21.40    5.11
   3  -6   4   14.55    5.31
   4   6   4   14.47    5.14
   4  -6   4   13.23    4.06
   5   6   4   68.95   11.54
   5  -6   4   57.41    9.01
   6   6   4    7.75    4.90
   6  -6   4   13.72    5.30
   7   6   4    1.32    2.18
   7  -6   4    2.29    1.83
   8   6   4    8.96    5.50
   8  -6   4   13.31    5.99
   9   6   4   11.07    6.27
   9  -6   4    1.17    2.27
  10   6   4    7.76    5.90
  13   7  -4    5.58    4.81
  12   7  -4    2.26    3.75
  12  -7  -4    4.07    3.79
  11   7  -4    8.67    5.81
  11  -7  -4    3.02    4.86
  10  -7  -4   12.50    5.68
  10   7  -4    6.50    5.18
   9   7  -4    3.19    1.85
   9  -7  -4    0.33    3.06
   9   7  -4    4.90    4.76
   8   7  -4   37.32    5.39
   8   7  -4   27.34    7.55
   8  -7  -4   41.64    8.41
   7   7  -4    4.34    2.13
   7   7  -4   -2.96    1.96
   7  -7  -4    4.16    3.15
   6  -7  -4   -1.12    2.44
   6   7  -4    1.24    1.50
   5  -7  -4   93.31   10.11
   5   7  -4  114.42   11.74
   4  -7  -4  231.47   14.14
   4   7  -4  218.35   14.39
  -4   7   4  256.31   15.94
  -3   7   4  171.90   11.66
  -3  -7   4  164.20   14.20
  -3   7   4  158.97   12.68
  -2   7   4   40.20    5.02
  -2  -7   4   40.94    7.12
  -2   7   4   43.68    7.10
  -1   7   4    0.63    1.06
   1   7  -4    1.41    1.42
  -1  -7   4   -0.51    2.27
  -1   7   4    2.42    2.74
   0   7   4   83.14    4.61
   0   7  -4   79.68    7.29
   0  -7   4   79.29    9.92
   0   7   4   84.42   10.50
  -1   7  -4   95.89    8.34
   1  -7   4  101.41   11.60
  -2   7  -4   73.78    4.22
   2  -7   4   79.38    7.96
   2   7   4   75.60   10.09
  -2   7  -4   68.18    7.70
   2  -7   4   74.03   10.42
   3  -7   4  132.21   11.25
   3   7   4  151.47   14.69
   3  -7   4  146.71   14.89
  -3   7  -4  127.88    6.21
   4   7   4   31.41    7.15
   4  -7   4   23.54    5.18
   5   7   4   38.89    8.74
   5  -7   4   39.84    7.50
   6   7   4   16.68    6.25
   6  -7   4   14.87    5.23
   7   7   4    0.63    1.70
   7  -7   4    5.49    3.38
   8   7   4   -3.93    2.04
   8  -7   4   -1.09    2.82
   9   7   4    0.84    4.69
   9  -7   4    2.96    3.45
  10   7   4    5.98    5.03
  12   8  -4    3.75    5.01
  12  -8  -4    8.21    5.65
  11   8  -4    3.21    4.12
  11  -8  -4   14.54    7.15
  10  -8  -4    5.54    5.08
  10   8  -4    8.47    5.21
   9   8  -4    0.50    0.96
   9   8  -4    5.09    3.45
   8   8  -4   37.19    5.46
   8  -8  -4   27.66    7.24
   8   8  -4   31.46    8.02
   7  -8  -4   -1.68    2.63
   7   8  -4    0.23    2.36
   7   8  -4   -0.37    1.09
   6  -8  -4   34.65    7.22
   6   8  -4   27.19    6.42
   5  -8  -4    8.06    3.33
   5   8  -4    5.07    3.12
   4   8  -4   12.92    3.33
  -4   8   4   27.88    6.32
  -3   8   4   48.48    6.14
  -3   8   4   57.52    7.68
  -3  -8   4   55.16    8.67
  -2   8   4   14.31    3.12
  -2   8   4   14.03    4.44
  -2  -8   4    9.19    4.50
  -1   8   4   52.64    4.99
   1   8  -4   51.50    5.63
  -1  -8   4   45.22    7.29
  -1   8   4   54.98    7.67
   0   8   4   24.02    2.75
   0   8  -4   22.30    3.90
   0  -8   4   22.26    5.87
  -1   8  -4   48.04    5.77
   1  -8   4   47.20    7.88
  -2   8  -4   27.57    3.00
   2   8   4   22.97    5.95
  -2   8  -4   27.75    4.93
   2  -8   4   28.72    6.35
  -3   8  -4    3.05    1.50
   3  -8   4    7.29    3.72
   3   8   4   12.14    5.79
   3  -8   4    2.32    3.03
  -4   8  -4    5.17    1.89
   4   8   4    6.59    1.49
   4   8   4   10.69    5.42
   4  -8   4    4.32    2.42
   5   8   4    7.69    5.48
   5  -8   4   12.21    5.22
   6   8   4    4.70    4.64
   6  -8   4    3.26    2.77
   7   8   4    5.39    4.22
   7  -8   4    3.53    3.95
   8   8   4   -0.65    2.98
   8  -8   4   -1.95    2.70
   9   8   4    8.75    6.50
  10   8   4    7.04    4.92
  12   9  -4   19.54    8.15
  11   9  -4   13.26    6.59
  11  -9  -4   25.16    8.38
  10  -9  -4    3.20    3.54
  10   9  -4   -1.60    2.91
   9   9  -4   10.67    3.32
   9  -9  -4   15.56    5.78
   9   9  -4   11.78    5.25
   8   9  -4    5.98    2.62
   8  -9  -4    4.53    2.07
   8  -9  -4    6.92    4.55
   8   9  -4    5.98    3.95
   7   9  -4    1.76    2.48
   7  -9  -4    3.85    3.63
   7   9  -4    2.77    1.97
   6  -9  -4   12.66    4.30
   6   9  -4   12.95    4.70
   5   9  -4   17.33    5.38
  -4   9   4   30.31    5.33
   4  -9  -4   28.43    5.41
  -3   9   4    1.24    1.03
  -3   9   4    1.94    2.61
  -3  -9   4    6.64    4.41
  -2   9   4  162.14   10.26
  -2   9   4  162.81   12.92
  -2  -9   4  170.34   14.45
  -1   9   4    4.54    1.61
   1   9  -4    6.39    2.06
  -1  -9   4    5.06    3.44
  -1   9   4    6.90    3.06
   0   9   4  262.74    9.58
   0   9  -4  271.05   12.54
   0  -9   4  268.46   18.28
   1   9   4   10.70    1.61
  -1   9  -4    2.98    1.91
   1  -9   4    3.69    3.40
  -2   9  -4   35.84    3.66
   2   9   4   45.20    8.04
   2  -9   4   31.99    6.71
  -3   9  -4   47.51    4.51
   3   9   4   42.06    2.91
   3  -9   4   49.33    6.69
   3   9   4   54.74    9.50
   3  -9   4   44.23    8.71
   4   9   4   18.17    2.39
  -4   9  -4   17.36    3.15
   4   9   4   22.17    6.29
   4  -9   4   20.01    4.78
   4  -9   4   21.49    6.17
   5   9   4  106.33   14.11
   5  -9   4   94.77   11.08
   6   9   4   12.28    5.42
   6  -9   4    7.91    3.72
   7   9   4   12.30    5.91
   7  -9   4   11.57    4.65
   8   9   4   -1.14    2.09
   8  -9   4    6.25    4.29
   9   9   4   -1.43    2.33
  12  10  -4   29.22    9.78
  11  10  -4   22.84    8.44
  10  10  -4   26.29    8.20
   9  10  -4    7.92    2.65
   9 -10  -4    6.58    3.51
   9  10  -4    7.59    4.10
   8 -10  -4   26.05    4.42
   8  10  -4   40.38    6.13
   8 -10  -4   37.40    8.37
   8  10  -4   39.94    8.66
   7  10  -4   35.75    7.69
   7  10  -4   49.01    6.91
   6  10  -4    7.54    3.87
   5  10  -4   91.92   10.58
   5 -10  -4   86.24    9.39
   4 -10  -4    3.35    2.97
  -4  10   4    8.25    3.35
  -3  10   4  399.28   18.37
  -3  10   4  399.36   19.67
  -3 -10   4  425.62   22.91
  -2  10   4    7.14    2.71
  -2  10   4    5.43    3.23
  -2 -10   4   13.03    4.67
  -1  10   4   19.26    3.26
   1  10  -4   14.58    2.79
  -1 -10   4   13.14    4.20
  -1  10   4   11.31    3.78
   0  10   4   37.24    3.94
   0  10  -4   35.09    4.55
   0 -10   4   37.13    7.10
   1  10   4    2.52    0.88
  -1  10  -4    5.31    2.10
   1 -10   4    8.46    4.12
   2  10   4   36.94    7.72
   2 -10   4   38.96    7.67
   3  10   4  119.86    5.68
  -3  10  -4  128.00    7.82
   3 -10   4  131.48   10.57
   3  10   4  128.05   14.13
   3 -10   4  127.92   14.22
   4  10   4   19.96    2.85
  -4  10  -4   25.07    3.97
   4  10   4   23.48    6.71
   4 -10   4   26.49    5.48
   4 -10   4   26.23    7.06
   5 -10   4    8.24    3.87
   5  10   4   16.95    6.88
   6  10   4    9.21    4.91
   6 -10   4    9.87    4.30
   7  10   4    2.87    3.22
   7 -10   4    7.35    4.06
   8  10   4   40.21   10.73
   8 -10   4   35.51    8.32
   9  10   4   12.46    6.83
  12  11  -4   15.35    7.87
  11  11  -4   17.44    7.63
  10  11  -4   22.90    7.64
   9  11  -4    3.62    2.22
   9  11  -4    7.25    4.17
   8 -11  -4   13.17    3.59
   8  11  -4   13.89    3.89
   8  11  -4   15.34    5.78
   7  11  -4    1.03    2.71
   7  11  -4    1.44    2.39
   6  11  -4    2.02    2.78
   6  11  -4    0.91    1.88
   5 -11  -4    0.64    1.85
  -5  11   4    3.86    3.04
  -4  11   4   91.63    9.24
  -3  11   4    4.19    2.49
  -3  11   4    4.92    5.36
  -3 -11   4    8.20    4.71
  -2  11   4   -1.22    0.87
  -2  11   4    3.77    3.03
  -2 -11   4    1.70    2.76
  -1  11   4    8.06    2.13
   1  11  -4    6.00    1.88
  -1 -11   4    2.41    2.56
  -1  11   4    7.16    2.99
   0  11   4   62.36    5.25
   0  11  -4   68.29    5.86
   0 -11   4   65.99    9.50
  -1  11  -4    1.48    0.62
   1 -11   4    8.44    3.85
   2  11   4   27.70    6.48
   2 -11   4   27.52    6.57
   3  11   4   12.01    2.11
  -3  11  -4   19.78    3.38
   3 -11   4   12.12    3.60
   3  11   4   22.09    7.03
   3 -11   4   10.75    4.58
   4  11   4   38.58    4.14
  -4  11  -4   46.78    5.42
   4  11   4   49.68    9.52
   4 -11   4   40.10    6.48
   4 -11   4   50.47    9.77
   5 -11   4   69.73    9.14
   5  11   4   65.67   11.23
   5 -11   4   48.58    8.84
   6  11   4   14.90    5.84
   6 -11   4    9.32    3.87
   7  11   4   17.69    7.21
   7 -11   4    9.73    4.32
   8  11   4    3.16    5.86
   9  11   4   12.65    7.22
  12  12  -4   15.24    7.25
  11  12  -4   21.45    7.97
  10  12  -4   12.28    6.31
   9  12  -4   17.85    4.03
   9  12  -4   17.42    6.99
   8  12  -4    1.22    1.45
   8 -12  -4    1.19    1.69
   8  12  -4    1.51    3.04
   7  12  -4   12.99    3.78
   7  12  -4   11.66    4.42
   6  12  -4   11.84    4.07
   6  12  -4   14.16    4.63
   6 -12  -4   14.18    3.94
   5 -12  -4    4.39    2.51
  -5  12   4    2.03    2.51
  -4  12   4   13.05    4.16
  -3  12   4    1.84    2.40
  -3 -12   4    6.26    3.82
  -3  12   4    3.43    3.20
  -2  12   4   56.14    6.46
  -2  12   4   66.48    8.59
  -2 -12   4   53.30    8.92
  -1  12   4    3.34    1.93
   1  12  -4    1.98    0.85
  -1 -12   4    3.09    2.93
  -1  12   4    3.23    3.01
   0  12   4   24.93    3.57
   0  12  -4   23.34    3.45
   0 -12   4   23.83    5.62
  -1  12  -4    4.82    1.71
   1 -12   4    9.87    4.26
   2  12   4   10.51    5.01
   2 -12   4    2.74    1.75
  -3  12  -4   71.84    6.54
   3 -12   4   77.85    7.76
   3  12   4   80.77   11.26
   3 -12   4   74.89   10.85
   4  12   4  181.59    9.34
  -4  12  -4  175.21   10.89
   4  12   4  172.82   17.56
   4 -12   4  162.44   12.28
   4 -12   4  184.63   17.71
   5 -12   4    0.77    1.56
   5  12   4    4.02    4.42
   5 -12   4   -1.84    4.21
   6  12   4   -0.65    1.67
   6 -12   4    6.89    3.62
   6 -12   4    7.78    3.64
   7  12   4   20.50    7.99
   7 -12   4   17.73    5.84
   8  12   4    3.53    4.24
   9  12   4   21.90    8.09
  12  13  -4   17.61    7.60
  11  13  -4   -3.51    2.07
  10  13  -4   23.78    8.14
   9  13  -4    5.42    2.54
   9  13  -4    3.74    4.06
   8 -13  -4    1.31    1.76
   8  13  -4    0.08    1.30
   8  13  -4   -3.55    2.40
   7 -13  -4   24.96    5.02
   7  13  -4   25.96    5.49
   7  13  -4   19.83    6.11
   6  13  -4   15.12    4.49
   6 -13  -4   18.03    4.58
  -5  13   4   80.76    8.54
   5 -13  -4   79.34    8.63
  -4  13   4   14.62    3.82
  -3  13   4   50.59    6.89
  -3  13   4   35.37    5.93
  -2  13   4  249.58   13.92
  -2  13   4  262.97   16.79
  -2 -13   4  247.06   17.76
  -1  13   4   21.20    3.68
   1  13  -4   19.05    2.98
  -1  13   4   20.07    5.48
  -1 -13   4   22.39    5.28
   0  13  -4   48.05    4.48
   0 -13   4   55.40    8.50
   1 -13   4   16.23    4.86
   2  13   4   45.19    8.17
   2 -13   4   42.78    7.72
  -3  13  -4   34.04    4.72
   3 -13   4   33.13    4.91
   3  13   4   39.47    8.54
   3 -13   4   46.74    8.86
  -4  13  -4  125.91    9.56
   4  13   4  147.71   16.31
   4 -13   4  129.98   10.88
   4 -13   4  132.26   15.08
   4  13   4  114.51    7.84
   5 -13   4    3.00    2.86
   5  13   4    6.01    4.64
   5 -13   4    0.22    2.26
   6  13   4   15.41    6.42
   6 -13   4   13.12    4.79
   6 -13   4   11.62    5.50
   7  13   4   18.36    7.46
   8  13   4    5.41    4.94
   9  13   4   17.02    7.91
  12  14  -4    5.06    4.36
  11  14  -4   20.32    8.35
  10  14  -4    8.95    6.47
   9  14  -4    1.35    1.75
   9  14  -4    4.49    3.51
   8 -14  -4   12.59    3.59
   8  14  -4   10.31    3.36
   8  14  -4    9.54    4.04
   7  14  -4   19.75    5.00
   7  14  -4   20.88    6.60
   7 -14  -4   13.65    4.02
   6  14  -4   11.09    4.38
   6 -14  -4   11.74    3.66
   5  14  -4   10.27    4.10
  -5  14   4   14.43    4.10
  -4  14   4   -1.04    0.94
  -3  14   4    8.18    3.09
  -2  14   4    2.05    2.12
  -2  14   4    0.49    4.03
  -1  14   4   44.26    5.50
   1  14  -4   41.68    4.19
  -1  14   4   42.58    7.44
  -1 -14   4   38.56    6.95
   0  14  -4   55.60    4.52
   0 -14   4   58.00    8.54
   1 -14   4   24.92    6.07
   2  14   4   20.80    5.90
   2 -14   4   21.79    5.58
  -3  14  -4    5.67    2.59
   3 -14   4    9.22    2.95
   3  14   4   16.27    6.34
   3 -14   4    9.34    4.21
  -4  14  -4    3.87    2.31
   4  14   4    3.91    1.94
   4 -14   4    5.65    3.32
   4 -14   4    4.86    3.33
   5  14   4  182.85   19.01
   5 -14   4  157.75   13.08
   5 -14   4  153.13   16.69
   6  14   4   39.56    9.61
   6 -14   4   36.03    6.99
   6 -14   4   31.48    8.33
   7  14   4    1.54    4.00
   7 -14   4    4.36    3.02
   8  14   4   29.74    9.57
   8 -14   4   22.96    7.45
   9  14   4    5.94    5.56
  12  15  -4    8.30    6.67
  11  15  -4   60.70   13.20
  10  15  -4    2.01    3.70
   9  15  -4    2.61    2.16
   9  15  -4    8.10    4.71
   8 -15  -4    3.83    2.34
   8  15  -4    4.39    2.96
   8  15  -4   -1.49    1.72
   7  15  -4  147.50   13.13
   7  15  -4  167.38   16.76
   7 -15  -4  146.35   11.96
   6  15  -4  182.60   14.95
   6 -15  -4  203.24   13.76
   5  15  -4    8.88    3.87
  -5  15   4    6.48    3.07
  -4  15   4    5.31    3.17
  -3  15   4   40.40    6.16
  -2  15   4   17.25    4.60
  -2  15   4   31.83    7.81
  -2 -15   4   24.58    6.62
   1  15  -4   38.01    3.75
  -1 -15   4   39.64    7.40
   0  15  -4   19.72    2.49
   0 -15   4   22.21    5.69
   1 -15   4   52.34    8.78
   2  15   4   -0.49    2.20
   2 -15   4    9.45    4.36
   3 -15   4  212.48   11.41
   3  15   4  217.42   19.40
   3 -15   4  239.15   19.01
  -4  15  -4  117.88    9.95
   4  15   4  128.86   15.71
   4 -15   4  112.52    9.60
   4 -15   4  122.73   14.44
   5 -15   4   21.15    5.16
   5  15   4   12.42    5.94
   5 -15   4   16.14    6.11
   6  15   4    1.88    3.80
   6 -15   4    3.68    3.52
   7  15   4   15.47    6.41
   7 -15   4   25.05    7.61
   8  15   4   15.12    7.29
   8 -15   4   -0.26    2.08
   9  15   4    1.90    3.69
   9 -15   4    6.16    5.71
  12  16  -4    6.96    5.45
  11  16  -4    0.71    5.33
  10  16  -4   22.86    7.64
   9  16  -4   16.36    4.28
   9  16  -4   18.78    6.53
   8  16  -4   14.39    4.28
   8  16  -4    6.05    4.47
   7  16  -4   22.34    5.72
   6  16  -4  267.38   18.14
   6 -16  -4  277.97   15.83
   5  16  -4   -1.60    1.37
  -5  16   4    1.74    2.34
   4  16  -4   64.55    9.16
  -4  16   4   61.54    7.54
  -3  16   4    0.48    1.50
  -2  16   4  580.53   22.46
  -2 -16   4  584.01   27.95
  -2  16   4  612.05   25.40
   1  16  -4   27.70    3.08
  -1 -16   4   28.73    6.85
   0  16  -4   37.75    2.93
   0 -16   4   27.36    5.81
   1 -16   4   52.20    8.77
   2  16   4   32.60    7.28
   2 -16   4   37.54    7.13
   3 -16   4  121.33    8.36
   3  16   4  117.46   14.44
   3 -16   4  146.22   15.02
  -4  16  -4    8.83    3.60
   4 -16   4    9.47    3.19
   4 -16   4   13.36    6.08
   5 -16   4    7.08    3.29
   5  16   4    7.75    5.38
   5 -16   4    3.57    3.00
   6  16   4    6.08    4.26
   6 -16   4    7.92    4.68
   7  16   4   30.10    9.19
   7 -16   4   28.57    7.68
   8  16   4   12.77    6.44
   8 -16   4    6.79    5.67
   9  16   4   28.20   10.22
  12  17  -4   15.17    7.36
  11  17  -4    4.69    5.82
  10  17  -4   11.11    7.26
   9  17  -4    3.67    2.60
   9  17  -4    8.67    4.61
   8  17  -4    1.35    2.21
   8  17  -4    4.97    3.60
   7  17  -4    6.69    3.78
   6  17  -4    8.90    4.18
   5  17  -4   17.93    5.29
  -5  17   4   18.92    4.13
   4  17  -4   11.93    4.10
  -4  17   4   12.60    4.17
  -3  17   4   17.69    4.03
  -2  17   4   74.69    8.40
  -2 -17   4   79.51   11.08
  -2  17   4   88.75    9.87
   1  17  -4  384.09   10.15
  -1 -17   4  387.34   22.73
   0 -17   4    3.53    2.03
   1 -17   4   70.31    9.92
   2  17   4   76.62   11.40
   2 -17   4   63.41    9.76
   3  17   4    7.39    4.51
   3 -17   4    1.23    2.88
   4 -17   4   26.23    4.70
   4 -17   4   39.81    8.92
   5  17   4    0.31    2.43
   5 -17   4    2.21    2.46
   6  17   4   21.11    7.25
   6 -17   4   21.21    7.08
   7  17   4    9.04    4.81
   7 -17   4   15.91    6.42
   8  17   4   11.17    6.05
   8 -17   4    8.08    5.27
   9  17   4    8.31    7.83
  12  18  -4   14.49    7.39
  11  18  -4   15.16    7.78
  10  18  -4   12.59    7.20
   9  18  -4    1.40    1.95
   9  18  -4    3.67    4.39
   8  18  -4   10.43    3.83
   8  18  -4   12.57    6.01
   7  18  -4   44.98    8.16
   6  18  -4   18.58    5.26
   5  18  -4   63.99    9.25
  -5  18   4   50.96    6.54
   4  18  -4   -0.04    1.36
  -4  18   4    0.19    1.49
   3  18  -4   16.42    5.71
  -3  18   4   20.97    4.64
  -2  18   4    9.50    3.98
  -2 -18   4    6.65    4.45
   1  18  -4  251.56    7.31
  -1 -18   4  267.51   19.03
   0 -18   4   11.02    4.51
   1 -18   4   -1.68    1.46
   2  18   4   10.63    4.66
   2 -18   4    6.85    3.74
   3  18   4   29.64    8.06
   3 -18   4   23.21    6.26
   4 -18   4  303.39   14.38
   4  18   4  298.96   24.22
   4 -18   4  343.55   23.65
   5  18   4   28.69    8.66
   5 -18   4   29.40    7.43
   6  18   4   12.34    5.42
   6 -18   4   19.15    6.14
  -7  18  -4   -0.33    2.44
   7  18   4    4.37    5.38
   7 -18   4    3.12    3.05
   8  18   4   26.71    9.45
   8 -18   4   16.15    6.41
  12  19  -4    3.60    4.78
  11  19  -4   59.87   13.60
  10  19  -4   20.92    8.05
   9  19  -4    3.09    3.04
   9  19  -4   10.03    6.53
   8  19  -4    5.24    3.59
   7  19  -4    6.48    3.63
   6  19  -4    6.45    3.13
   5  19  -4   20.59    5.43
  -5  19   4   21.79    4.38
   4  19  -4    7.20    3.81
  -4  19   4   11.16    4.07
   3  19  -4   25.77    6.22
  -3  19   4   26.55    5.26
  -2  19   4   38.35    6.52
  -1 -19   4   35.27    7.24
   0 -19   4   82.71   10.91
   1 -19   4   68.73    9.73
   2  19   4   23.07    7.19
   2 -19   4   10.80    4.30
   3  19   4  288.30   23.15
   3 -19   4  241.80   19.26
   4  19   4  274.87   23.75
   4 -19   4  232.28   19.47
   5  19   4   16.80    6.93
   5 -19   4    8.52    4.55
  -6  19  -4    9.40    4.79
   6  19   4    8.23    4.97
   6 -19   4   10.41    5.15
  -7  19  -4    3.09    3.86
   7  19   4    3.13    4.24
   7 -19   4    1.04    1.77
   8  19   4   12.57    7.05
   8 -19   4    7.51    6.00
  12  20  -4   12.34    7.33
  11  20  -4   85.61   16.42
  10  20  -4   11.41    6.59
   9  20  -4    6.35    3.19
   9  20  -4   13.88    6.52
   8  20  -4   18.50    5.20
   7  20  -4    2.37    2.90
   6  20  -4   32.22    6.76
   5  20  -4    1.13    2.28
  -5  20   4    3.51    2.57
   4  20  -4  102.40   12.28
  -4  20   4   99.89    9.22
   3  20  -4    0.52    2.99
  -3  20   4    0.03    1.56
   2  20  -4   37.41    7.84
  -2  20   4   48.53    7.47
  -1 -20   4   81.58   10.83
   0 -20   4    2.99    1.89
   1 -20   4   88.64   11.66
   2 -20   4   26.72    6.63
   3  20   4  178.11   18.69
   3 -20   4  167.33   16.05
   4  20   4  170.90   19.59
   4 -20   4  171.42   17.06
  -5  20  -4   15.75    6.08
   5  20   4   10.74    5.16
   5 -20   4   17.05    5.51
  -6  20  -4    6.31    4.58
   6  20   4    4.48    3.30
   6 -20   4    0.81    1.78
  -7  20  -4   36.16    8.78
   7  20   4   28.97    9.39
   7 -20   4   26.07    7.41
   8  20   4   19.43    7.95
  11  21  -4   42.96   12.84
  10  21  -4    7.47    5.79
   9  21  -4    4.55    3.19
   9  21  -4   -0.36    3.36
   8  21  -4    4.53    2.91
   7  21  -4   11.98    4.69
   6  21  -4    2.92    3.35
   5  21  -4    5.04    3.82
  -5  21   4    2.64    1.75
   4  21  -4    6.91    3.79
  -4  21   4   15.82    4.15
   3  21  -4   16.07    5.45
  -3  21   4   20.98    4.57
   2  21  -4   84.81   11.53
  -2  21   4   79.79    9.41
   1  21  -4   -0.16    2.26
  -1 -21   4    6.68    3.55
   0 -21   4   38.02    7.37
   1 -21   4   66.01    9.91
   2 -21   4    2.89    2.18
   3  21   4  120.75   15.32
   3 -21   4  112.29   13.15
  -4  21  -4  398.44   27.22
   4  21   4  379.62   28.25
   4 -21   4  386.51   25.07
  -5  21  -4   15.03    5.22
   5  21   4    7.35    4.96
   5 -21   4   16.16    6.08
  -6  21  -4    5.44    4.81
   6  21   4    6.06    3.44
   6 -21   4   -0.07    2.24
  -7  21  -4    3.76    3.37
   7  21   4    8.68    5.69
   7 -21   4    2.21    3.32
   8  21   4   17.67    7.61
  11  22  -4   13.18    7.43
  10  22  -4    6.96    5.33
   9  22  -4    5.74    3.42
   9  22  -4    5.43    3.63
   8  22  -4    3.03    2.52
   7  22  -4   67.54   10.12
   6  22  -4    2.47    2.72
   5  22  -4   14.72    5.11
  -5  22   4   16.43    3.51
   4  22  -4    6.36    3.96
  -4  22   4    1.08    1.87
   3  22  -4   39.31    8.16
  -3  22   4   48.15    6.73
   2  22  -4   46.40    8.86
   2  22  -4   36.21    3.55
  -2  22   4   37.84    6.89
   1  22  -4   46.63    9.37
  -1 -22   4   62.25    9.49
   0  22  -4   18.72    5.74
   0 -22   4   12.42    4.69
  -1  22  -4    3.00    2.97
   1 -22   4   -0.90    1.87
  -2  22  -4    6.05    4.71
   2 -22   4    5.10    3.86
  -3  22  -4   16.17    6.29
   3  22   4   20.53    6.45
   3 -22   4   15.52    5.62
  -4  22  -4  124.48   15.50
   4  22   4  144.90   17.92
   4 -22   4  136.33   14.90
  -5  22  -4   14.92    5.64
   5  22   4   10.88    6.58
   5 -22   4    9.17    4.76
  -6  22  -4    0.67    3.91
   6  22   4    8.67    5.00
   6 -22   4    6.63    4.19
  -7  22  -4    7.80    5.22
   7  22   4    6.95    5.05
   7 -22   4   -0.67    2.63
   8  22   4   11.08    6.50
  11  23  -4    8.34    6.44
  10  23  -4   -1.06    3.11
   9  23  -4    7.11    3.26
   8  23  -4    1.87    2.44
   7  23  -4    8.32    5.07
   6  23  -4   18.98    5.81
   5  23  -4   20.98    5.96
  -5  23   4   19.35    3.79
   4  23  -4   22.98    6.52
  -4  23   4   28.61    5.22
   3  23  -4    9.26    4.41
  -3  23   4   12.80    3.83
   2  23  -4   46.15    9.24
   2  23  -4   37.24    3.36
  -2  23   4   45.29    7.12
   1  23  -4  274.44   21.41
   0  23  -4    5.44    4.00
   0 -23   4    0.58    2.71
  -1  23  -4   16.80    6.22
   1 -23   4   11.20    4.37
  -2  23  -4   36.52    8.17
   2 -23   4   38.52    7.62
  -3  23  -4    8.92    4.29
   3  23   4    0.29    1.73
   3 -23   4    4.98    3.68
  -4  23  -4    7.88    4.65
   4  23   4   14.09    6.59
   4 -23   4   14.19    6.39
  -5  23  -4   10.79    5.23
   5  23   4   13.25    6.41
   5 -23   4   13.98    5.53
  -6  23  -4    8.58    5.88
   6  23   4    7.29    5.03
   6 -23   4    7.46    4.77
   7  23   4    0.34    3.72
  -7  23  -4    5.03    4.57
   8  23   4    8.77    4.73
  11  24  -4    9.24    6.68
  10  24  -4    9.06    5.93
   9  24  -4   12.54    4.21
   8  24  -4    8.76    4.23
   7  24  -4   13.09    5.14
   6  24  -4  112.43   13.41
   5  24  -4    4.34    3.87
  -5  24   4    2.70    1.88
   4  24  -4   63.24   10.35
  -4  24   4   71.74    7.67
   3  24  -4    2.74    4.36
   3  24  -4    3.98    2.33
  -3  24   4    2.57    2.24
   2  24  -4   31.46    7.46
   2  24  -4   32.77    2.92
  -2  24   4   39.64    6.74
   1  24  -4    3.65    3.71
   0  24  -4    5.79    4.22
   0 -24   4    3.59    2.31
  -1  24  -4   79.05   12.06
   1 -24   4   55.51    9.11
  -2  24  -4    9.18    4.42
   2 -24   4    3.89    3.31
   3  24   4   -0.96    3.69
   3 -24   4    4.03    2.91
  -4  24  -4    1.74    3.13
   4  24   4   12.73    6.78
   4 -24   4    6.20    3.97
  -5  24  -4   10.44    5.70
   5  24   4    6.95    4.68
   5 -24   4    5.56    3.45
  -6  24  -4    7.81    4.77
   6  24   4    9.67    6.21
   6 -24   4    7.71    4.10
  -7  24  -4    3.38    4.18
   7  24   4   -2.05    2.96
   8  24   4    4.42    4.56
  12  25  -4   16.02    7.13
  11  25  -4   26.65    9.92
  10  25  -4    0.26    3.44
   9  25  -4    6.12    3.67
   8  25  -4    7.25    3.58
   7  25  -4   58.79   10.14
   6  25  -4   34.75    7.82
   5  25  -4   12.67    4.80
  -5  25   4   15.96    3.41
   4  25  -4    3.85    3.80
  -4  25   4    4.62    2.62
   3  25  -4   14.85    5.74
   3  25  -4   10.69    2.82
  -3  25   4   15.49    4.94
   2  25  -4   12.52    5.12
   2  25  -4    7.93    1.37
  -2  25   4    6.31    3.18
   1  25  -4   17.60    6.28
   0  25  -4   10.02    4.42
   0 -25   4   15.28    4.91
  -1  25  -4   34.73    7.83
   1 -25   4   32.10    6.94
  -2  25  -4    4.92    4.04
   2 -25   4    3.28    2.66
  -3  25  -4   13.70    5.75
   3  25   4    8.75    4.35
   3 -25   4   13.77    5.39
  -4  25  -4    4.51    3.82
   4  25   4   15.11    6.29
   4 -25   4    5.50    3.78
  -5  25  -4   13.88    5.78
   5  25   4   10.85    5.25
   5 -25   4   13.34    5.01
  -6  25  -4    0.25    2.85
   6  25   4   -0.54    3.56
   6 -25   4    6.35    3.98
  -7  25  -4   15.11    6.39
   7  25   4   20.85    7.82
  12  26  -4    2.23    3.90
  11  26  -4   10.96    8.29
  10  26  -4    2.67    5.00
   9  26  -4    9.72    4.59
   8  26  -4   17.30    5.77
   7  26  -4    6.29    4.46
   6  26  -4    8.31    4.51
   5  26  -4    8.69    4.80
  -5  26   4    6.73    2.58
   4  26  -4    3.75    4.07
   4  26  -4    4.16    2.53
  -4  26   4    4.48    2.63
   3  26  -4  151.85   16.34
   3  26  -4  149.00    9.17
  -3  26   4  156.40   12.21
   2  26  -4    0.17    1.98
  -2  26   4    1.81    2.45
   1  26  -4   20.86    6.47
   0  26  -4   11.26    5.45
   0 -26   4    8.97    3.46
  -1  26  -4   34.91    8.60
   1 -26   4   35.56    7.59
  -2  26  -4   63.78   11.28
   2 -26   4   73.55   10.99
  -3  26  -4   30.75    8.23
   3  26   4   26.01    7.93
   3 -26   4   18.76    5.51
  -4  26  -4    2.26    3.30
   4 -26   4   -0.47    2.21
  -5  26  -4   15.46    6.19
   5 -26   4    8.37    4.13
  -6  26  -4   18.41    6.57
   6  26   4   21.07    8.14
  -7  26  -4    1.21    2.20
   7  26   4    3.64    5.45
  12  27  -4   -0.17    4.27
  11  27  -4    3.58    5.62
  11  27  -4   16.95    7.95
  10  27  -4    1.26    3.92
   9  27  -4   11.33    5.08
   8  27  -4    3.24    3.71
   7  27  -4   13.59    4.98
   6  27  -4    4.81    3.02
   5  27  -4   21.43    6.70
   5  27  -4   25.35    5.71
  -5  27   4   13.74    3.03
   4  27  -4   43.81    8.79
   4  27  -4   36.53    5.77
  -4  27   4   30.64    4.99
   3  27  -4   10.00    5.17
   3  27  -4   16.48    3.13
  -3  27   4   23.75    5.29
   2  27  -4   13.98    5.14
  -2  27   4   19.19    4.98
   1  27  -4   29.09    7.61
   0  27  -4   68.96   11.52
  -1  27  -4   21.01    6.83
   1 -27   4   12.47    4.36
  -2  27  -4   17.54    6.32
   2 -27   4   20.57    6.12
  -3  27  -4    9.39    4.54
   3  27   4   12.80    6.59
   3 -27   4   11.15    4.21
  -4  27  -4    1.36    2.13
   4  27   4    5.42    3.84
   4 -27   4    4.38    4.07
  -5  27  -4   39.62    9.44
   5  27   4   46.09   11.17
   5 -27   4   33.36    7.87
   6  27   4   15.93    7.78
  -6  27  -4   15.68    6.43
   7  27   4   18.12    8.68
  11  28  -4    0.70    2.29
  11  28  -4   15.16    7.27
  10  28  -4   -0.21    3.60
  10  28  -4    6.26    4.98
   9  28  -4    5.80    3.99
   9  28  -4   -0.41    1.71
   8  28  -4    7.29    3.24
   8  28  -4    2.01    1.84
   7  28  -4    3.50    2.97
   7  28  -4    7.93    4.18
   6  28  -4    2.36    3.28
   6  28  -4   -0.51    1.69
   5  28  -4   25.67    7.26
   5  28  -4   18.35    4.68
   4  28  -4    7.18    4.79
   4  28  -4    7.08    3.01
  -4  28   4    3.05    2.63
   3  28  -4   14.07    6.00
   3  28  -4    5.00    1.75
  -3  28   4    4.71    2.60
   2  28  -4    9.25    4.64
  -2  28   4   16.00    4.99
   1  28  -4    4.00    3.69
   0  28  -4    6.68    4.82
  -1  28  -4   11.02    4.73
   1 -28   4    6.00    3.50
  -2  28  -4    6.57    4.59
   2 -28   4    0.20    2.10
  -3  28  -4    4.03    3.86
   3 -28   4    2.58    2.57
  -4  28  -4   34.99    8.91
   4  28   4   22.16    7.80
   4 -28   4   30.04    7.22
  -5  28  -4    2.02    3.61
   5  28   4    5.09    5.12
   5 -28   4    1.72    2.53
  -6  28  -4    4.50    4.62
   6  28   4    3.63    5.05
   7  28   4    5.94    5.65
  11  29  -4    6.25    4.72
  10  29  -4    4.02    3.59
   9  29  -4    5.42    3.61
   9  29  -4    2.33    3.57
   8  29  -4    1.78    2.35
   8  29  -4    7.61    4.89
   7  29  -4   17.48    5.87
   7  29  -4   10.14    4.95
   6  29  -4   10.70    5.49
   6  29  -4    2.31    1.78
   5  29  -4   11.74    5.20
   5  29  -4   10.92    4.06
   4  29  -4   42.27    9.09
   4  29  -4   29.77    5.13
  -4  29   4   36.20    5.31
   3  29  -4    5.19    4.30
   3  29  -4    0.94    1.26
  -3  29   4    7.36    3.61
   2  29  -4   42.53    9.30
  -2  29   4   62.53    8.46
   1  29  -4    5.71    4.03
   0  29  -4   45.00   10.45
  -1  29  -4    2.26    5.11
   1 -29   4   -3.63    2.68
  -2  29  -4    9.84    5.48
   2 -29   4    6.14    3.90
  -3  29  -4   49.16   10.40
   3 -29   4   24.50    6.49
  -4  29  -4    8.57    4.28
   4  29   4   14.34    7.07
   4 -29   4   11.16    3.91
  -5  29  -4   12.51    6.03
   5  29   4   12.89    5.99
  -6  29  -4   18.86    6.73
   6  29   4   19.18    9.00
   7  29   4   26.83    9.96
  11  30  -4   -0.03    3.06
  10  30  -4   27.25    8.57
   9  30  -4   -0.77    2.24
   9  30  -4    6.04    4.64
   8  30  -4   28.73    7.50
   8  30  -4   17.01    5.91
   7  30  -4    9.34    4.74
   7  30  -4   10.76    4.89
   6  30  -4   10.13    5.64
   6  30  -4   -1.26    1.83
   5  30  -4   18.36    6.60
   5  30  -4   26.63    5.94
   4  30  -4    8.85    5.18
   4  30  -4    3.53    2.13
  -4  30   4    3.24    2.42
   3  30  -4   59.23   11.32
   3  30  -4   67.89    5.94
  -3  30   4   63.41    7.70
   2  30  -4   -2.55    3.12
  -2  30   4    3.92    3.33
   1  30  -4   11.18    5.31
   0  30  -4    6.72    5.42
  -1  30  -4   22.74    7.01
  -2  30  -4   16.72    6.28
   2 -30   4    3.31    3.24
  -3  30  -4    9.05    4.87
   3 -30   4    7.02    3.61
  -4  30  -4    5.26    3.88
   4 -30   4    9.03    4.40
  -5  30  -4   13.71    5.61
   5  30   4   31.64    9.70
  -6  30  -4   17.99    7.13
   6  30   4   44.28   12.02
  11  31  -4   -0.72    2.42
  10  31  -4    5.85    5.10
   9  31  -4    5.44    3.79
   9  31  -4    3.42    2.94
   8  31  -4   16.79    6.50
   8  31  -4   14.25    6.14
   7  31  -4   26.49    7.46
   7  31  -4   26.86    6.88
   6  31  -4   21.03    6.63
   6  31  -4   17.63    5.17
   5  31  -4   47.88    9.78
   5  31  -4   41.95    7.02
   4  31  -4   -1.78    3.20
   4  31  -4    0.03    0.82
  -4  31   4    5.24    2.41
   3  31  -4    0.76    2.07
   3  31  -4   -0.23    0.84
  -3  31   4    1.42    2.25
   2  31  -4   49.90   10.01
  -2  31   4   46.84    7.45
   1  31  -4    5.39    4.44
   0  31  -4   30.04    7.73
  -1  31  -4    6.54    4.89
  -2  31  -4   89.89   14.51
   2 -31   4   65.35   10.34
  -3  31  -4   16.20    5.91
   3 -31   4   19.54    6.10
  -4  31  -4   18.76    6.68
   4  31   4   20.46    7.29
   4 -31   4    9.31    3.88
  -5  31  -4    7.69    5.28
   5  31   4   12.04    6.18
  -6  31  -4   -1.22    2.58
   6  31   4    7.59    5.92
  11  32  -4    2.01    3.02
  10  32  -4   11.88    6.35
   9  32  -4    4.52    3.91
   9  32  -4    7.47    4.48
   8  32  -4   16.04    6.01
   8  32  -4   17.47    6.33
   7  32  -4   -0.52    2.77
   7  32  -4    0.38    1.51
   6  32  -4   -0.03    2.41
   6  32  -4    2.26    2.66
   5  32  -4   -0.34    3.22
   5  32  -4    2.28    2.41
   4  32  -4    2.04    4.42
   4  32  -4    3.67    2.06
  -4  32   4    8.07    3.03
   3  32  -4    1.61    2.72
  -3  32   4    7.70    3.13
   2  32  -4    9.48    4.56
  -2  32   4    7.28    3.77
   1  32  -4    0.42    2.29
   0  32  -4    2.31    3.53
  -1  32  -4   18.10    6.13
  -2  32  -4   24.07    8.04
   2 -32   4   24.26    6.73
  -3  32  -4    4.01    4.52
   3 -32   4    0.62    1.40
   4  32   4   -1.27    2.48
  -4  32  -4    0.36    1.91
   5  32   4    3.47    3.56
  -5  32  -4    2.08    3.25
   6  32   4   -1.10    2.60
  -6  32  -4    3.72    4.58
  11  33  -4    0.08    3.85
  10  33  -4   12.02    6.88
   9  33  -4   10.96    5.57
   9  33  -4    2.85    2.41
   8  33  -4    7.69    4.65
   8  33  -4    5.04    4.11
   7  33  -4    4.81    4.03
   7  33  -4    6.18    3.42
   6  33  -4    3.16    3.15
   6  33  -4    1.81    3.14
   5  33  -4    2.51    2.13
   5  33  -4   -0.83    3.06
   4  33  -4   98.28   14.43
   4  33  -4   81.49    8.22
   3  33  -4    2.60    3.31
  -3  33   4    1.81    1.52
   2  33  -4   12.39    5.81
  -2  33   4    5.32    2.69
   1  33  -4   24.27    6.63
   0  33  -4    6.50    5.64
  -1  33  -4    2.86    4.78
  -2  33  -4   32.73    8.71
  -3  33  -4   23.77    8.86
   3 -33   4   21.65    6.24
  -4  33  -4   14.52    6.95
   4  33   4   10.33    5.22
  -5  33  -4   17.37    7.20
   5  33   4   27.21    9.34
  -6  33  -4   22.48    8.19
   6  33   4   19.19    8.30
  11  34  -4   -2.54    4.06
  10  34  -4    5.69    5.26
   9  34  -4   -0.05    2.37
   9  34  -4    2.61    2.79
   8  34  -4    3.46    4.44
   8  34  -4    4.36    2.85
   7  34  -4    3.65    4.60
   7  34  -4   10.71    4.58
   6  34  -4    2.22    2.56
   6  34  -4    2.45    2.62
   5  34  -4    1.03    3.01
   5  34  -4   -0.65    1.76
   4  34  -4   15.29    6.72
   3  34  -4    5.75    4.04
  -3  34   4    3.63    2.59
   2  34  -4    6.46    5.25
  -2  34   4    8.11    3.57
   1  34  -4    4.58    4.50
   0  34  -4    9.29    4.96
  -1  34  -4    2.38    4.37
  -2  34  -4    0.08    3.64
  -3  34  -4   35.23    9.30
   3 -34   4   42.69    8.47
  -4  34  -4    3.33    4.58
   4  34   4    0.43    3.38
  -5  34  -4    6.00    5.21
   5  34   4   -1.08    3.63
  -6  34  -4    6.51    5.66
   6  34   4   11.16    7.64
  11  35  -4    6.02    6.41
  10  35  -4    5.37    5.60
   9  35  -4   12.21    6.04
   9  35  -4   14.48    6.69
   8  35  -4   -4.15    4.13
   8  35  -4    7.02    4.27
   7  35  -4   12.25    6.09
   7  35  -4   11.66    4.93
   6  35  -4   14.73    6.38
   6  35  -4   13.05    4.50
   5  35  -4   22.23    6.99
   4  35  -4   29.87   10.11
   3  35  -4   21.00    7.45
   2  35  -4    4.29    4.17
  -2  35   4    4.06    3.27
   1  35  -4   -0.63    3.46
   0  35  -4   15.01    6.71
  -1  35  -4    3.16    3.34
  -2  35  -4    0.67    3.40
  -3  35  -4   12.75    7.72
  -4  35  -4    5.52    5.24
   5  35   4   28.35    9.59
  -5  35  -4   34.85    9.34
  -6  35  -4   23.06    8.63
  11  36  -4    3.62    4.98
  10  36  -4    5.21    4.73
   9  36  -4    0.19    2.37
   9  36  -4    4.47    4.78
   8  36  -4    3.31    3.02
   8  36  -4   -1.32    2.47
   7  36  -4    2.47    3.57
   7  36  -4    6.94    5.75
   6  36  -4   10.93    4.74
   5  36  -4   10.64    5.44
   4  36  -4  229.06   22.95
   3  36  -4   20.57    7.95
   2  36  -4   38.75    9.47
  -2  36   4   29.09    6.00
   1  36  -4    6.91    5.82
   0  36  -4   49.19   11.18
  -1  36  -4   52.81   11.62
  -2  36  -4    1.02    4.70
  -3  36  -4    3.25    4.46
  -4  36  -4   20.87    7.56
  -5  36  -4    2.33    3.27
   5  36   4    2.33    2.88
  -6  36  -4    2.41    3.88
  11  37  -4    3.95    5.59
  10  37  -4    6.38    3.71
   9  37  -4   10.99    5.77
   9  37  -4   14.56    7.25
   8  37  -4    6.48    3.77
   8  37  -4    8.92    4.73
   7  37  -4    2.74    3.25
   6  37  -4   10.34    4.90
   5  37  -4   12.41    5.81
   4  37  -4   14.49    8.05
   3  37  -4   62.77   12.17
   2  37  -4   12.73    6.77
  -2  37   4   16.02    4.59
   1  37  -4   25.86    8.79
   0  37  -4    8.81    5.84
  -1  37  -4   15.82    6.46
  -2  37  -4   -0.91    3.18
  -3  37  -4   10.50    5.48
  -4  37  -4   20.56    7.81
   5  37   4   10.78    6.51
  -5  37  -4    7.08    5.43
  -6  37  -4    4.95    4.03
  10  38  -4   -3.19    3.15
   9  38  -4    8.44    5.89
   8  38  -4    4.73    4.78
   7  38  -4    2.77    4.02
   6  38  -4    7.07    5.17
   5  38  -4   37.79    9.56
   4  38  -4    6.40    5.07
   3  38  -4   35.26    9.77
   2  38  -4   13.12    6.24
   1  38  -4   12.10    5.96
   0  38  -4   10.95    6.19
  -1  38  -4   11.10    6.77
  -2  38  -4    1.68    3.79
  -3  38  -4   -1.94    2.47
  -4  38  -4    5.86    5.95
   5  38   4    5.94    5.40
  -5  38  -4    1.68    3.91
  -6  38  -4    8.75    5.18
   8  39  -4   -1.09    2.54
   7  39  -4    4.20    5.09
   6  39  -4    4.69    4.85
   5  39  -4   12.39    5.24
   4  39  -4   16.88    6.54
   3  39  -4   20.94    8.13
   2  39  -4    5.93    4.36
   1  39  -4   50.52   11.51
   0  39  -4    6.32    5.43
  -1  39  -4   58.33   12.66
  -2  39  -4    9.32    6.21
  -3  39  -4   -1.33    3.12
  -4  39  -4    5.14    4.05
  -5  39  -4    6.01    5.18
  -6  39  -4    6.24    4.44
   8  40  -4   12.65    6.15
   7  40  -4    5.41    4.62
   6  40  -4   11.57    6.17
   5  40  -4   -0.59    2.20
   4  40  -4   14.22    6.40
   3  40  -4   -0.19    2.06
   2  40  -4   20.06    7.53
   1  40  -4   11.26    7.50
   0  40  -4    5.32    4.37
  -1  40  -4    6.45    5.46
  -2  40  -4    3.32    4.04
  -3  40  -4    6.94    5.95
  -4  40  -4   18.00    7.87
  -5  40  -4   16.64    7.47
  -6  40  -4    9.68    6.94
   8  41  -4    3.15    4.85
   7  41  -4   24.75    8.50
   6  41  -4    5.35    5.11
   5  41  -4    0.72    2.95
   4  41  -4   17.35    8.08
   3  41  -4   24.45    8.73
   2  41  -4    1.04    2.73
   1  41  -4    8.04    5.86
   0  41  -4    5.67    5.10
  -1  41  -4   39.93   10.83
  -2  41  -4    5.69    4.48
  -3  41  -4    3.45    4.24
  -4  41  -4   15.19    7.30
  -5  41  -4    1.72    3.14
  -6  41  -4   23.73    9.18
   8  42  -4    4.40    4.87
   7  42  -4    8.05    5.53
   6  42  -4    1.46    3.78
   5  42  -4    7.25    4.84
   4  42  -4    4.70    5.06
   3  42  -4   33.54   10.38
   2  42  -4    3.86    4.66
   1  42  -4   10.44    6.66
   0  42  -4    5.76    4.19
  -1  42  -4    4.98    4.52
  -2  42  -4    0.25    2.64
  -3  42  -4   19.09    8.52
  -4  42  -4    7.01    5.80
  -5  42  -4    6.63    6.36
   8  43  -4   15.41    6.97
   7  43  -4    9.15    5.76
   6  43  -4    4.61    5.56
   5  43  -4    6.60    5.15
   4  43  -4    2.64    3.74
   3  43  -4   18.34    8.23
   2  43  -4   -0.22    2.72
   1  43  -4   29.64    9.62
   0  43  -4    8.47    5.67
  -1  43  -4    1.03    3.29
  -2  43  -4   17.32    7.69
  -3  43  -4   20.31    8.54
  -4  43  -4    5.50    4.49
  -5  43  -4    4.67    4.49
   8  44  -4    7.46    6.04
   7  44  -4    0.55    2.60
   6  44  -4   12.36    6.24
   5  44  -4   -0.52    3.90
   4  44  -4   21.26    7.52
   3  44  -4   -0.70    3.58
   2  44  -4   12.74    6.54
   1  44  -4    2.20    4.47
   0  44  -4    9.74    6.17
  -1  44  -4   -0.78    2.96
  -2  44  -4    9.99    6.10
  -3  44  -4    4.97    4.15
  -4  44  -4    7.95    5.56
   8  45  -4   12.99    6.89
   7  45  -4   -0.73    2.09
   6  45  -4   11.91    7.21
   5  45  -4   14.70    7.40
   4  45  -4   -0.89    3.31
   3  45  -4    2.28    4.65
   2  45  -4    7.60    6.74
   1  45  -4    4.35    4.82
   0  45  -4   -1.56    1.93
  -1  45  -4    3.80    4.20
  -2  45  -4    4.95    5.38
  -3  45  -4   -1.74    2.14
   7  46  -4    5.68    4.62
   6  46  -4    3.02    5.12
   5  46  -4   16.23    7.12
   4  46  -4    3.31    4.51
   3  46  -4    8.00    4.64
   2  46  -4    5.23    4.53
   1  46  -4    0.67    2.86
   0  46  -4    3.07    5.32
  -1  46  -4    3.15    4.14
  -2  46  -4   -1.64    2.45
   6  47  -4    1.46    3.35
   5  47  -4    7.17    5.11
   4  47  -4    4.20    3.47
   3  47  -4   20.50    8.08
   2  47  -4   24.23    9.01
   1  47  -4    3.73    5.33
   0  47  -4   33.19   10.25
   3  48  -4    9.01    6.54
   2  48  -4    0.29    2.37
  12   0  -5   12.60    7.33
  11   0  -5   -1.73    3.31
  10   0  -5    4.18    4.37
   9   0  -5    2.11    3.91
   8   0  -5    2.10    1.99
   7   0  -5   -1.67    2.37
   6   0  -5   -5.84    3.35
   5   0  -5    2.33    1.83
  -5   0   5    1.92    2.82
   4   0  -5   -0.12    1.61
  -4   0   5    4.91    3.70
   3   0  -5    0.64    1.21
  -3   0   5    1.30    2.94
   2   0  -5    1.82    1.58
  -2   0   5   10.51    4.83
  -1   0   5   -1.03    2.75
   0   0   5   12.51    6.90
   1   0   5    4.78    4.07
   2   0   5    1.40    2.03
   3   0   5    1.50    2.06
   4   0   5    1.08    2.19
   5   0   5    4.34    3.90
   6   0   5    8.94    5.01
   7   0   5    0.06    2.83
   8   0   5    1.95    3.27
   9   0   5    1.56    3.35
  12   1  -5    2.43    3.93
  12  -1  -5   17.52    7.92
  11   1  -5    7.19    5.08
  11  -1  -5   -0.66    2.57
  10   1  -5   11.30    5.74
  10  -1  -5   20.99    8.04
   9   1  -5    6.04    5.10
   9  -1  -5   11.11    5.11
   8   1  -5    4.56    3.07
   8  -1  -5    3.84    3.48
   7   1  -5   31.77    7.13
   7  -1  -5   29.24    6.78
   6   1  -5   18.99    5.22
   6  -1  -5   17.62    4.71
   5   1  -5   27.03    5.69
   5  -1  -5   33.42    6.31
  -5   1   5   30.30    6.70
   4   1  -5    3.62    2.66
   4  -1  -5    2.33    1.35
  -4   1   5    2.38    3.40
  -4  -1   5    3.00    2.89
   3   1  -5   -0.43    1.29
   3  -1  -5    1.38    1.81
  -3  -1   5    1.60    1.57
  -3   1   5    0.97    2.68
   2   1  -5   40.69    4.88
   2  -1  -5   48.04    5.30
  -2  -1   5   51.49    8.45
  -2   1   5   45.22    8.24
  -1  -1   5   17.17    5.21
  -1   1   5   19.33    6.21
   0  -1   5  179.49   16.97
   0   1   5  179.44   17.13
   1   1   5    7.18    4.15
   1  -1   5    3.83    3.80
   2   1   5    5.85    3.82
   2  -1   5    6.11    3.74
   3  -1   5    3.05    2.93
   3   1   5    5.06    3.16
   4  -1   5    6.27    3.35
   4   1   5   -0.25    1.45
   5   1   5    6.88    3.74
   5  -1   5    8.03    4.17
   6   1   5    4.34    3.75
   6  -1   5    5.10    4.24
   7   1   5   -1.56    2.83
   7  -1   5   -2.05    2.21
   8   1   5   10.53    5.98
   8  -1   5    1.35    3.30
   9   1   5   -1.07    3.28
  12   2  -5    3.49    4.65
  12  -2  -5    1.05    3.64
  11   2  -5   -0.78    3.01
  11  -2  -5   11.60    6.85
  10   2  -5   41.44    9.77
  10  -2  -5   32.84    8.79
   9   2  -5    0.22    3.15
   9  -2  -5    5.09    3.85
   8   2  -5   19.80    5.98
   8  -2  -5    3.82    3.09
   7   2  -5    5.25    3.78
   7  -2  -5    1.37    2.38
   6   2  -5    7.76    3.92
   6  -2  -5    3.91    2.41
   5   2  -5    1.10    1.36
   5  -2  -5   -0.92    2.11
  -5   2   5    4.33    3.42
   4   2  -5   15.03    3.93
   4  -2  -5   20.32    4.65
  -4  -2   5   14.00    5.40
  -4   2   5   20.69    5.72
   3   2  -5    5.93    2.24
   3  -2  -5    6.74    2.55
  -3  -2   5    5.55    2.96
  -3   2   5    6.65    3.74
   2   2  -5   14.46    2.71
  -2  -2   5   15.23    5.43
  -2   2   5   23.37    6.24
   1   2  -5    3.13    1.20
  -1  -2   5   -0.17    2.39
   0   2   5  122.84   14.09
   0  -2   5  127.57   14.43
   1   2   5   30.19    7.68
   1  -2   5   28.36    6.95
   2   2   5   29.25    7.95
   2  -2   5   12.43    5.12
   3  -2   5   76.03   10.13
   3   2   5   58.48    9.39
   3  -2   5   75.03   12.50
   4  -2   5   14.75    5.18
   4   2   5   15.25    4.77
   5   2   5   54.90   10.11
   5  -2   5   57.35    9.97
   6   2   5   34.87    8.53
   6  -2   5   20.78    6.65
   7   2   5   -1.14    2.86
   7  -2   5    2.47    2.34
   8   2   5   17.13    7.29
   8  -2   5   17.65    7.09
   9   2   5    0.96    3.05
  12   3  -5    7.29    5.95
  12  -3  -5   14.93    7.07
  11   3  -5    3.11    4.05
  11  -3  -5    7.65    5.02
  10   3  -5   16.93    6.62
  10  -3  -5   19.24    7.06
   9   3  -5    0.36    2.25
   9  -3  -5    3.97    4.57
   8   3  -5   -1.42    2.35
   8  -3  -5    2.22    2.58
   7   3  -5    8.49    4.53
   7  -3  -5    8.85    4.02
   6   3  -5   86.41   11.04
   6  -3  -5   63.91    9.50
   5  -3  -5   15.37    4.35
   5   3  -5   16.88    4.85
  -5   3   5   12.88    4.68
   4  -3  -5   19.42    4.52
   4   3  -5   13.78    3.96
  -4  -3   5   12.31    4.78
  -4   3   5   18.06    5.12
   3  -3  -5    9.31    2.94
   3   3  -5   14.89    3.74
  -3   3   5   13.13    4.42
  -3  -3   5    9.07    4.43
   2   3  -5   39.65    4.94
  -2  -3   5   40.28    7.64
  -2   3   5   36.15    7.33
   1   3  -5   -0.05    0.71
  -1   3   5    1.37    3.90
  -1  -3   5   -1.88    2.35
   0  -3   5   74.81   11.05
   0   3   5   77.37   11.55
   1  -3   5   36.31    8.12
   1   3   5   41.16    8.61
   2  -3   5    2.63    2.54
   3  -3   5    8.94    4.61
   3   3   5   13.65    5.22
   3  -3   5   10.18    5.06
   4  -3   5   11.04    5.01
   4   3   5   16.46    4.94
   5   3   5   76.30   12.22
   5  -3   5   62.11   10.29
   6   3   5   23.54    7.41
   6  -3   5   29.98    7.70
   7   3   5    1.24    2.31
   7  -3   5   -0.19    2.00
   8   3   5    3.02    4.16
   8  -3   5    4.77    3.66
   9   3   5    7.90    5.99
  12  -4  -5    7.33    5.81
  12   4  -5    0.81    2.86
  11   4  -5    0.90    2.17
  11  -4  -5    2.43    3.95
  10   4  -5   11.68    5.24
  10  -4  -5   -1.22    3.93
   9   4  -5    5.14    3.92
   9  -4  -5    8.15    5.13
   9   4  -5    4.01    2.58
   8   4  -5   14.33    5.54
   8  -4  -5    7.15    5.55
   7  -4  -5   12.31    4.52
   7   4  -5    7.56    4.01
   6  -4  -5    9.39    4.01
   6   4  -5   22.35    6.77
   5  -4  -5   38.32    7.09
   5   4  -5   32.92    6.70
  -5   4   5   41.36    8.42
   4  -4  -5    0.84    2.11
   4   4  -5    3.56    2.23
  -4   4   5   -0.69    2.99
   3   4  -5   11.06    3.39
  -3   4   5   11.65    4.67
  -3  -4   5    8.49    4.14
   2   4  -5   44.52    5.42
  -2  -4   5   54.85    8.91
  -2   4   5   45.20    8.00
   1   4  -5   13.03    2.46
  -1   4   5   14.32    4.94
  -1  -4   5   14.30    4.75
   0  -4   5   17.06    5.97
   0   4   5   16.86    5.99
   1   4   5    2.46    3.00
   1  -4   5    2.83    3.98
   2  -4   5   94.96   12.89
   3  -4   5    3.42    3.10
   3   4   5    2.26    2.41
   3  -4   5   -4.18    3.09
   4  -4   5    6.06    3.41
   4   4   5    2.91    2.32
   4  -4   5    2.89    2.53
   5  -4   5   12.80    5.18
   5   4   5   12.74    6.10
   6   4   5   18.44    7.01
   6  -4   5   15.91    5.58
   7   4   5    5.07    4.66
   7  -4   5    9.23    4.92
   8   4   5    2.91    2.49
   9   4   5    8.93    6.06
  12  -5  -5    1.97    5.03
  12   5  -5   -0.15    3.44
  11  -5  -5    1.63    3.45
  11   5  -5    3.38    4.38
  10   5  -5    1.12    2.86
  10  -5  -5   12.61    6.62
   9   5  -5    4.67    2.63
   9   5  -5    0.83    2.33
   9  -5  -5    1.33    2.89
   8  -5  -5    3.17    3.09
   8   5  -5    2.27    2.58
   7  -5  -5    3.34    2.69
   7   5  -5    0.82    2.20
   6   5  -5  124.90   13.54
   6  -5  -5  107.71   11.98
   5   5  -5  219.83   16.33
   5  -5  -5  227.45   16.17
  -5   5   5  231.81   17.50
   4   5  -5  102.07   10.49
   4  -5  -5  107.80   10.25
  -4  -5   5  102.83   12.47
  -4   5   5  104.81   11.78
   3   5  -5    0.01    0.98
  -3   5   5    0.13    2.68
  -3  -5   5    1.66    2.19
   2   5  -5   15.50    3.43
  -2  -5   5   10.43    4.68
  -2   5   5   15.44    5.29
   1   5  -5   19.67    3.07
   1   5  -5   22.43    4.79
  -1   5   5   24.43    6.39
  -1  -5   5   26.62    6.56
   0   5  -5   39.17    2.65
   0   5  -5   43.72    6.63
   0   5   5   48.21    8.98
   0  -5   5   50.61    9.13
   1  -5   5   46.37    9.61
   1   5   5   57.16   10.04
   2  -5   5    7.26    4.00
   3   5   5    0.56    1.96
   3  -5   5    8.43    5.06
   4  -5   5    3.45    2.66
   4   5   5   10.74    4.94
   4  -5   5   11.07    4.84
   5  -5   5    8.33    3.90
   5   5   5    5.75    3.56
   6   5   5   13.44    5.53
   6  -5   5   15.16    5.41
   7   5   5   13.88    6.00
   7  -5   5   11.34    5.38
   8   5   5   10.42    5.89
   9   5   5    2.71    3.29
  12  -6  -5    0.16    4.20
  12   6  -5   10.10    5.22
  11  -6  -5   -0.94    2.48
  11   6  -5    6.38    4.49
  10  -6  -5    9.58    4.50
  10   6  -5    2.92    4.41
   9   6  -5    2.76    1.95
   9   6  -5    0.12    2.34
   9  -6  -5    3.98    3.75
   8   6  -5   13.36    5.35
   8  -6  -5   17.58    5.96
   7   6  -5    8.49    3.61
   7  -6  -5    1.04    2.06
   6  -6  -5   -0.13    2.28
   6   6  -5    0.71    2.37
   5  -6  -5   24.98    5.48
   5   6  -5   31.83    6.82
  -5   6   5   31.60    7.63
   4   6  -5   25.45    5.68
  -4  -6   5   21.35    6.36
  -4   6   5   23.91    6.38
   3   6  -5    2.61    1.73
  -3   6   5    6.38    3.12
  -3  -6   5    4.01    3.63
   2   6  -5    9.68    2.86
  -2  -6   5   14.17    5.08
  -2   6   5    6.62    3.22
   1   6  -5   19.97    3.30
   1   6  -5   16.92    4.03
  -1   6   5   20.76    6.05
  -1  -6   5   22.77    6.38
   0   6  -5   18.18    2.20
   0   6  -5   25.01    5.04
   0   6   5   26.43    6.67
   0  -6   5   20.76    6.31
   1  -6   5  140.74   15.27
   1   6   5  141.65   15.68
   2  -6   5    1.41    1.80
   3   6   5   33.36    7.29
   3  -6   5   26.00    7.32
   4  -6   5    1.69    2.29
   4   6   5    7.23    3.76
   4  -6   5    1.73    3.97
   5  -6   5    4.34    3.63
   5   6   5    2.30    3.96
   5  -6   5    0.03    2.75
   6   6   5    5.07    4.38
   6  -6   5    4.00    3.65
   7   6   5    5.64    4.15
   7  -6   5   11.88    5.92
   8   6   5   16.17    7.55
   9   6   5    1.40    2.50
  12   7  -5   -0.58    3.57
  12  -7  -5   -0.63    2.80
  11   7  -5    2.74    4.53
  11  -7  -5   11.79    5.76
  10   7  -5    4.91    4.00
  10  -7  -5   -2.37    3.80
   9   7  -5   -0.95    2.01
   9  -7  -5    0.55    2.21
   9   7  -5   -0.87    4.44
   8  -7  -5    1.07    3.19
   8   7  -5    1.99    3.82
   7  -7  -5   -0.28    1.33
   7   7  -5    3.41    3.32
   6  -7  -5   21.34    5.52
   6   7  -5   10.86    5.19
   5   7  -5  149.71   13.84
   5  -7  -5  148.65   13.24
  -5   7   5  148.09   14.18
   4   7  -5   57.41    8.19
  -4   7   5   73.59    9.76
  -4  -7   5   65.26   10.29
  -3   7   5   25.22    4.64
   3   7  -5   21.50    4.42
  -3   7   5   17.16    4.88
  -3  -7   5   28.29    6.77
   2   7  -5   33.44    4.89
  -2  -7   5   35.76    7.05
  -2   7   5   33.71    4.62
  -2   7   5   41.62    7.52
   1   7  -5   25.42    3.82
   1   7  -5   25.49    4.86
  -1   7   5   30.73    7.23
  -1  -7   5   33.39    7.37
   0   7  -5   18.67    2.55
   0   7  -5   19.17    4.36
   0   7   5   16.04    5.43
   0  -7   5   10.53    4.50
  -1   7  -5  103.05    9.96
   1  -7   5  104.51   13.46
   2  -7   5    6.48    4.58
   3   7   5    0.56    2.67
   3  -7   5   13.73    6.06
   4  -7   5    8.75    3.75
   4   7   5    8.74    4.47
   4  -7   5    7.42    4.82
   5  -7   5   21.16    6.18
   5   7   5   26.57    7.99
   5  -7   5   13.98    5.32
   6   7   5    1.59    3.42
   6  -7   5    2.52    3.08
   7   7   5    8.28    4.78
   8   7   5    4.89    3.89
   9   7   5    5.04    5.46
  12   8  -5    8.42    6.80
  11   8  -5   14.89    6.55
  11  -8  -5    9.66    5.70
  10   8  -5    4.43    2.57
  10  -8  -5    2.83    3.29
   9   8  -5   20.46    4.83
   9  -8  -5   17.92    6.21
   9   8  -5   22.92    8.24
   8   8  -5    8.15    3.30
   8  -8  -5    5.19    4.01
   8   8  -5    6.20    4.71
   7  -8  -5   10.34    4.40
   7   8  -5    1.85    3.84
   6  -8  -5   14.04    4.38
   6   8  -5   23.13    6.13
   5   8  -5   14.49    5.03
  -5   8   5   17.05    5.90
   4   8  -5   46.61    7.29
  -4   8   5   45.38    8.04
  -4  -8   5   47.84    9.01
   3   8  -5    4.18    2.14
  -3   8   5    4.96    3.00
  -3   8   5    8.42    4.36
  -3  -8   5    9.50    4.91
  -2  -8   5   52.01    8.65
  -2   8   5   67.75    9.76
  -2   8   5   45.52    5.44
   2   8  -5   54.70    6.48
   1   8  -5   28.72    4.10
   1   8  -5   31.00    5.47
  -1  -8   5   38.74    8.26
  -1   8   5   38.13    8.26
   0   8  -5   13.55    2.37
   0   8  -5   14.86    3.85
   0   8   5   22.53    6.41
   0  -8   5    3.92    3.69
  -1   8  -5   27.73    5.16
   1  -8   5   36.57    8.24
   2  -8   5   56.63   10.35
   3   8   5    2.51    3.36
   3  -8   5    8.16    4.26
   4  -8   5   26.18    6.12
   4   8   5   23.10    6.59
   4  -8   5   35.11    8.41
   5  -8   5   10.27    4.51
   5  -8   5    3.43    3.00
   6   8   5   20.71    7.35
   6  -8   5   18.06    5.31
   6  -8   5   24.13    7.97
   7   8   5    6.67    5.28
   8   8   5    4.77    4.90
   9   8   5   10.13    6.56
  12   9  -5   16.37    8.36
  11   9  -5   13.73    7.50
  10  -9  -5    1.58    3.27
  10   9  -5    7.84    5.74
   9   9  -5    2.77    2.68
   9  -9  -5    4.49    3.65
   9   9  -5    2.99    4.03
   8  -9  -5    2.33    2.65
   8   9  -5    1.36    1.20
   8   9  -5    7.65    3.65
   7   9  -5   16.40    6.53
   6   9  -5   23.46    6.23
   5   9  -5    2.74    2.53
  -5   9   5    3.78    2.71
   4   9  -5    1.00    1.36
  -4   9   5   -1.54    2.23
  -3   9   5   70.30    7.77
  -3   9   5   73.36   10.03
   3   9  -5   73.26    8.19
  -3  -9   5   64.32   10.40
  -2   9   5    5.77    1.95
  -2   9   5    8.22    4.56
  -2  -9   5    6.43    3.85
   1   9  -5   96.62    8.84
  -1  -9   5  100.41   12.61
  -1   9   5   91.12   11.90
  -1   9   5   95.26    6.74
   0   9  -5   23.77    4.55
   0  -9   5   16.39    6.02
   0   9   5   22.39    6.22
  -1   9  -5    4.97    2.32
   1  -9   5    5.21    4.49
  -2   9  -5   -0.11    1.41
   2  -9   5    3.26    3.75
   3   9   5    9.03    4.02
   3  -9   5    5.08    2.57
   4  -9   5   10.65    4.20
   4   9   5   15.30    5.81
   4  -9   5    6.86    5.14
   5  -9   5   57.80    9.11
   5   9   5   53.61   10.87
   5  -9   5   53.40   10.89
   6   9   5    4.11    4.38
   6  -9   5    3.49    4.60
   7   9   5    8.67    5.03
   7  -9   5    7.38    5.00
   8   9   5    1.14    4.21
   8  -9   5   -3.70    2.58
  12  10  -5    6.32    7.05
  11  10  -5    8.80    5.29
  10  10  -5    7.85    5.96
   9  10  -5    6.34    3.58
   9  10  -5    3.04    4.03
   8  10  -5    6.94    3.48
   8  10  -5    5.23    3.05
   7  10  -5   33.82    7.65
   6  10  -5   12.36    4.52
   5  10  -5    5.35    2.65
  -5  10   5   13.09    4.72
   4  10  -5    7.74    3.03
  -4  10   5    3.30    1.46
  -4 -10   5    8.57    4.90
  -3  10   5    2.89    1.96
  -3  10   5    6.57    4.44
  -3 -10   5    5.91    3.68
  -2  10   5   10.64    2.89
  -2  10   5   10.68    4.61
  -2 -10   5    4.30    3.63
  -1  10   5   14.82    2.97
   1  10  -5   18.01    4.19
  -1 -10   5   13.91    5.91
  -1  10   5   15.22    6.04
   0  10   5    2.78    1.11
   0  10  -5    3.54    2.15
   0  10   5    4.44    3.88
   0 -10   5    4.03    3.42
  -1  10  -5    1.16    1.51
   1 -10   5    4.32    3.70
  -2  10  -5    3.15    1.04
   2 -10   5    5.32    4.47
   3  10   5    2.35    3.09
   3 -10   5    3.14    3.90
   4 -10   5    6.17    3.35
   4  10   5    7.39    4.96
   4 -10   5    4.88    2.63
   5 -10   5    4.84    3.19
   5  10   5   -1.72    2.95
   5 -10   5    4.27    4.09
   6  10   5    5.67    5.37
   6 -10   5    6.13    3.74
   7  10   5    3.06    3.57
   7 -10   5   -1.21    1.95
   8  10   5    3.21    3.90
   8 -10   5    5.44    5.10
   9 -10   5   -3.36    3.84
  12  11  -5   20.99    8.19
  11  11  -5    6.69    5.68
  10  11  -5   11.06    6.24
   9  11  -5    3.42    2.72
   9  11  -5   10.43    6.36
   8  11  -5    0.26    0.97
   8  11  -5   -0.35    2.03
   7  11  -5   15.19    5.50
   6  11  -5   11.30    4.86
   5  11  -5    7.25    3.09
  -5  11   5    8.47    3.60
   4  11  -5   -1.93    2.46
  -4  11   5    3.28    2.39
  -3  11   5   -0.66    0.96
  -3  11   5    0.60    2.67
  -2  11   5   24.40    4.27
  -2  11   5   27.76    6.62
  -2 -11   5   20.20    5.96
  -1  11   5  121.44    8.17
   1  11  -5  141.30   10.08
  -1 -11   5  130.26   14.72
  -1  11   5  144.20   14.66
   0  11   5   19.68    2.76
   0  11  -5   23.58    4.24
   0  11   5   20.05    6.19
   0 -11   5   20.93    6.34
  -1  11  -5    9.95    3.28
   1 -11   5    5.48    3.71
  -2  11  -5    3.70    1.36
   2 -11   5   11.42    5.62
   3  11   5   19.78    7.32
   3 -11   5   11.76    5.82
   4 -11   5   19.56    4.82
   4  11   5   24.99    7.61
   4 -11   5   16.99    5.89
   5  11   5    2.86    3.97
   5 -11   5   12.84    5.77
   6  11   5    4.53    5.28
   6 -11   5   -1.97    2.78
   7  11   5   23.61    8.29
   7 -11   5   18.78    7.58
   8  11   5    3.11    5.09
   8 -11   5    9.42    7.17
   9 -11   5    1.64    3.92
  12  12  -5   14.36    7.35
  11  12  -5   16.01    7.48
  10  12  -5   10.56    6.80
   9  12  -5    9.47    3.99
   9  12  -5   10.22    5.55
   8  12  -5    9.22    3.96
   8  12  -5    9.93    5.27
   7  12  -5    3.29    3.54
   7  12  -5    3.79    3.67
   6  12  -5    1.58    2.95
   5  12  -5    1.91    1.75
  -5  12   5    8.45    3.36
  -4  12   5   30.02    6.22
  -3  12   5    3.39    1.69
  -3  12   5    7.22    3.97
  -3 -12   5    8.05    3.78
  -2  12   5    6.03    2.63
  -2 -12   5    0.64    1.74
  -1  12   5   29.72    4.24
   1  12  -5   31.91    4.77
  -1  12   5   31.82    7.34
  -1 -12   5   45.01    8.76
   0  12   5   52.65    4.60
   0  12  -5   58.15    6.32
   0 -12   5   48.01    9.09
   0  12   5   71.67   11.14
   1  12   5    0.67    0.46
  -1  12  -5    1.80    1.56
   1 -12   5    3.47    3.99
  -2  12  -5  135.59    7.41
   2 -12   5  128.58   15.15
   3  12   5   83.18   12.80
   3 -12   5  103.43   14.21
   4 -12   5   29.69    5.80
   4  12   5   34.53    8.85
   4 -12   5   41.10    9.54
   5  12   5   21.20    7.44
   5 -12   5   12.37    5.22
   6  12   5   20.89    7.80
   6 -12   5   16.76    7.04
   7  12   5   10.19    5.79
   7 -12   5    5.49    4.85
   8  12   5   -2.00    4.43
   8 -12   5    7.67    5.13
   9 -12   5   10.73    6.09
  12  13  -5   20.03    9.33
  11  13  -5   21.24    8.68
  10  13  -5    2.43    4.68
   9  13  -5    3.56    2.70
   9  13  -5    1.44    2.66
   8  13  -5    4.38    3.03
   8  13  -5    4.65    4.28
   7  13  -5   20.75    5.35
   7  13  -5   18.77    5.92
   6  13  -5   33.35    7.78
  -5  13   5    2.13    2.27
  -4  13   5    2.95    2.82
  -3 -13   5   10.91    5.31
  -3  13   5   11.03    4.46
  -2  13   5   17.79    4.02
  -2  13   5   28.71    6.84
  -2 -13   5   14.17    5.19
  -1  13   5    1.29    1.40
   1  13  -5    0.97    1.64
  -1 -13   5    3.85    3.93
  -1  13   5    1.46    1.37
   0  13   5    4.44    1.67
   0  13  -5    6.68    2.30
   0  13   5   14.84    6.04
   0 -13   5    7.76    4.15
   1  13   5   27.32    2.76
  -1  13  -5   32.08    4.78
   1 -13   5   23.88    6.95
   2 -13   5   10.78    6.17
   3  13   5  134.64   16.00
   3 -13   5  114.70   14.98
   4  13   5    8.85    5.74
   4 -13   5    3.26    4.12
   5  13   5   45.14   10.69
   5 -13   5   45.31   10.01
   6  13   5   17.43    7.33
   6 -13   5   18.97    7.09
   7  13   5    1.34    5.39
   7 -13   5   11.51    6.46
   8  13   5   14.40    7.24
   8 -13   5   -1.05    3.22
   9 -13   5    4.56    4.50
  12  14  -5   38.43   11.93
  11  14  -5   11.64    6.46
  10  14  -5    6.79    5.76
   9  14  -5   -0.24    1.46
   9  14  -5    2.72    3.51
   8  14  -5   17.18    5.13
   8  14  -5   15.69    6.05
   7  14  -5   38.22    7.34
   7  14  -5   38.23    8.41
   6  14  -5    3.79    3.19
  -5  14   5    8.21    3.51
  -4  14   5    1.07    2.35
  -3 -14   5   33.16    7.74
  -3  14   5   40.68    7.48
  -2  14   5  102.19    9.36
  -2 -14   5   86.20   12.18
  -2  14   5  122.71   13.39
  -1  14   5   -1.04    0.93
   1  14  -5    0.42    1.34
  -1  14   5   -0.68    2.14
   0  14   5    7.29    2.13
   0  14  -5    9.15    2.43
   0 -14   5   15.28    5.78
   1 -14   5    3.03    3.30
   2 -14   5  128.68   15.30
   3  14   5   15.41    7.19
   3 -14   5    9.85    6.13
   4  14   5   11.82    5.82
   4 -14   5   13.72    5.19
   5  14   5   22.59    8.06
   5 -14   5   28.83    8.30
   6  14   5   14.45    7.39
   6 -14   5    5.18    4.75
   7  14   5   11.18    6.58
   7 -14   5   -0.95    3.19
   8  14   5   24.21    9.82
   8 -14   5   18.02    7.39
   9 -14   5    5.00    4.81
  12  15  -5   41.16   11.72
  11  15  -5    2.10    5.02
  10  15  -5    7.76    4.61
   9  15  -5   13.41    4.35
   9  15  -5   12.31    5.98
   8  15  -5    1.66    2.42
   8  15  -5    5.17    4.47
   7  15  -5   23.67    5.97
   7  15  -5   31.87    8.04
   6  15  -5    8.65    3.72
  -5  15   5   15.30    4.66
  -4  15   5    6.52    3.60
  -3 -15   5   96.56   12.49
  -3  15   5  116.51   12.41
  -2  15   5  353.06   17.53
  -2 -15   5  358.80   24.18
  -2  15   5  391.85   23.38
  -1  15   5   23.60    4.17
   1  15  -5   24.11    3.71
  -1  15   5   21.76    5.52
  -1 -15   5   26.41    6.98
   0  15   5    2.46    1.72
   0  15  -5    2.65    1.39
   0 -15   5    4.21    1.46
   1 -15   5   -1.67    1.78
   2 -15   5   54.92   10.11
   3  15   5   20.99    8.80
   3 -15   5   12.91    6.11
   4  15   5   11.40    5.89
   4 -15   5    5.65    4.35
   5  15   5   10.03    6.01
   5 -15   5   10.55    5.79
   6  15   5    9.66    6.12
   6 -15   5    4.58    4.46
   7  15   5   16.67    8.55
   7 -15   5   10.30    5.13
   8  15   5   18.73    8.85
   8 -15   5   12.74    6.68
  12  16  -5   18.46    8.86
  11  16  -5   10.53    6.32
  10  16  -5    6.23    4.86
   9  16  -5    4.67    3.12
   9  16  -5    6.74    5.34
   8  16  -5    5.93    3.29
   8  16  -5    4.08    4.75
   7  16  -5   19.81    5.57
   7  16  -5   33.53    8.18
   6  16  -5   10.77    4.50
  -5  16   5    4.84    3.52
  -4  16   5    8.68    3.44
  -3 -16   5   47.74    9.56
  -3  16   5   36.13    7.41
  -2  16   5   59.66    7.51
  -2  16   5   85.85   11.34
  -2 -16   5   53.66   10.42
  -1  16   5   23.32    4.22
   1  16  -5   27.26    3.81
  -1  16   5   21.25    5.94
  -1 -16   5   24.27    6.50
   0  16   5   14.48    3.04
   0  16  -5   16.02    2.87
   0 -16   5   12.27    4.41
   1 -16   5    1.67    1.84
   2 -16   5    1.93    3.08
   3  16   5  300.04   24.36
   3 -16   5  309.82   24.28
   4  16   5   19.63    6.97
   4 -16   5   16.16    5.86
   5  16   5   19.28    7.06
   5 -16   5   21.13    7.16
   6  16   5   -0.74    2.23
   6 -16   5   -0.52    2.02
   7  16   5   21.94    8.30
   7 -16   5   38.45   10.43
   8  16   5   15.64    8.38
   8 -16   5    2.12    4.12
  12  17  -5   33.06   11.16
  11  17  -5   11.28    6.00
  10  17  -5    2.84    4.32
   9  17  -5    2.78    2.31
   9  17  -5    4.46    4.73
   8  17  -5   27.67    6.43
   8  17  -5   23.39    6.99
   7  17  -5    8.18    4.21
   7  17  -5   13.09    5.43
   6  17  -5    6.31    4.05
   5  17  -5   17.82    5.82
  -5  17   5   26.19    5.79
  -4  17   5   -0.12    2.24
  -3  17   5   20.18    5.89
  -2  17   5    7.92    4.19
  -2 -17   5   10.11    5.00
  -1  17   5   -0.35    1.45
   1  17  -5    2.59    1.58
  -1  17   5    1.77    2.67
  -1 -17   5    2.55    2.69
   0  17   5   27.01    4.22
   0  17  -5   23.89    3.09
   0 -17   5   20.58    5.95
   1 -17   5   22.24    6.83
   2 -17   5    2.91    2.35
   3 -17   5  175.90   18.41
   4  17   5   17.90    6.95
   4 -17   5    7.67    4.76
   5  17   5    4.60    4.67
   5 -17   5   13.27    6.00
   6  17   5   14.65    6.74
   6 -17   5   21.84    7.10
   7  17   5    5.82    5.39
   7 -17   5    6.09    4.92
   8 -17   5   11.40    6.45
  11  18  -5    4.58    5.01
  10  18  -5    1.19    3.11
   9  18  -5    0.20    1.09
   9  18  -5    5.08    4.36
   8  18  -5    6.87    3.32
   8  18  -5    9.41    5.38
   7  18  -5    3.61    2.85
   6  18  -5    6.24    3.64
   5  18  -5   15.67    5.45
  -5  18   5   20.62    5.24
  -4  18   5    5.34    2.82
  -3  18   5    8.95    3.74
   2  18  -5    3.42    1.39
  -2  18   5    8.29    4.21
  -2 -18   5   11.87    5.42
  -1  18   5   -0.01    1.11
   1  18  -5    1.62    1.10
  -1 -18   5    5.97    3.78
  -1  18   5    0.02    2.88
   0  18   5    8.28    2.76
   0 -18   5    8.71    4.17
   1 -18   5   91.03   13.08
   2 -18   5   50.15    9.82
   3 -18   5  114.36   15.11
   4  18   5    2.97    3.58
   4 -18   5   -0.37    3.23
   5  18   5   25.08    8.82
   5 -18   5   36.20    9.66
   6  18   5   16.74    7.70
   6 -18   5   18.02    6.46
   7  18   5    2.70    3.16
   7 -18   5    5.69    5.49
   8 -18   5    3.41    5.08
  11  19  -5    5.08    4.54
  10  19  -5    5.04    3.53
   9  19  -5    8.46    3.94
   9  19  -5   14.64    6.43
   8  19  -5   11.09    4.76
   8  19  -5   12.83    5.86
   7  19  -5   15.91    5.25
   6  19  -5    4.30    3.69
   5  19  -5   44.17    8.60
  -5  19   5   47.10    7.39
   4  19  -5    9.31    4.57
  -4  19   5    5.38    2.84
  -3  19   5    8.87    3.71
   2  19  -5   13.92    2.78
  -2  19   5   17.09    5.31
  -2 -19   5   26.45    7.33
  -1  19   5    2.82    1.37
   1  19  -5    2.08    1.04
  -1  19   5    5.62    3.92
  -1 -19   5    7.08    4.06
   0 -19   5   36.28    7.72
   1 -19   5   17.78    6.71
   2 -19   5   64.55   11.12
   3 -19   5   11.15    7.08
   4  19   5   10.44    6.10
   4 -19   5    4.26    4.40
   5  19   5   13.17    6.81
   5 -19   5    1.08    3.44
   6  19   5    8.76    6.17
   6 -19   5    3.39    3.98
   7  19   5    8.97    5.30
   7 -19   5    3.81    3.23
  11  20  -5   12.85    7.53
  10  20  -5    6.76    5.20
   9  20  -5    3.17    2.55
   9  20  -5    9.91    6.60
   8  20  -5    2.78    2.78
   8  20  -5    4.79    3.83
   7  20  -5    1.99    2.86
   6  20  -5    4.91    3.67
   5  20  -5    1.77    2.89
  -5  20   5    3.41    3.37
   4  20  -5    7.64    4.43
  -4  20   5    2.91    2.91
  -3  20   5    2.52    2.09
   2  20  -5   42.73    4.36
  -2 -20   5   48.92    9.76
  -2  20   5   47.48    8.46
   1  20  -5    1.32    0.67
  -1  20   5    2.50    2.56
  -1 -20   5    3.29    3.21
   0 -20   5    4.64    3.19
   1 -20   5   15.95    6.07
   2 -20   5    7.14    5.46
   3 -20   5   19.13    7.10
   4  20   5   28.63    8.81
   4 -20   5   24.62    7.72
   5  20   5    8.80    5.89
   5 -20   5    0.66    3.73
   6  20   5    5.06    4.71
   6 -20   5   -1.09    2.85
   7  20   5    1.88    3.76
   7 -20   5   -2.95    3.67
  11  21  -5    0.27    3.23
  10  21  -5    6.14    4.88
   9  21  -5   -1.95    1.75
   9  21  -5    8.16    6.52
   8  21  -5    6.53    4.38
   8  21  -5    6.48    4.44
   7  21  -5    2.72    2.61
   6  21  -5   18.16    6.14
   5  21  -5   39.22    8.34
  -5  21   5   43.92    7.14
   4  21  -5    3.34    3.47
  -4  21   5    1.71    1.66
   3  21  -5    1.72    3.74
  -3  21   5   12.20    4.92
  -2 -21   5   38.31    8.68
  -2  21   5   48.40    8.71
  -1  21   5    5.48    1.98
  -1 -21   5    9.55    3.72
   0 -21   5    8.77    4.61
   1 -21   5   21.49    6.45
   2 -21   5   60.71   10.84
   3 -21   5   76.18   12.26
   4  21   5    0.98    3.73
   4 -21   5    2.52    3.99
   5  21   5    1.86    3.98
   5 -21   5    2.19    4.47
  -6  21  -5    3.97    2.37
   6  21   5   -0.66    3.72
   6 -21   5    4.34    4.51
   7  21   5    2.27    3.92
   7 -21   5   12.11    5.87
  11  22  -5    1.39    2.42
  10  22  -5    3.43    5.24
   9  22  -5    8.01    4.41
   9  22  -5    3.15    4.50
   8  22  -5    6.05    3.73
   7  22  -5   10.62    5.04
   6  22  -5    4.02    3.77
   5  22  -5    5.28    2.95
  -5  22   5    5.59    3.72
   4  22  -5   12.10    5.43
  -4  22   5    8.75    3.12
   3  22  -5   52.24   10.16
  -3  22   5   51.71    8.23
   2  22  -5   19.41    6.71
  -2  22   5   24.36    6.30
  -1  22   5   13.00    4.79
  -1 -22   5    7.69    4.09
   0 -22   5    6.22    4.32
   1 -22   5   72.01   11.43
   2 -22   5   46.50    9.87
   3 -22   5    4.44    4.16
   4  22   5    5.74    4.47
   4 -22   5    9.48    5.10
  -5  22  -5   48.08   10.75
   5  22   5   40.50   10.49
   5 -22   5   34.25    8.38
  -6  22  -5    2.69    3.02
   6  22   5    0.77    2.61
   6 -22   5   -0.17    2.01
   7  22   5   -0.08    3.16
  11  23  -5    0.88    3.18
  10  23  -5    1.08    3.70
   9  23  -5    1.00    2.69
   9  23  -5    3.56    4.04
   8  23  -5    6.33    4.25
   7  23  -5   12.92    5.17
   6  23  -5    5.44    3.37
   5  23  -5   33.88    8.04
  -5  23   5   29.42    6.04
   4  23  -5    6.43    4.17
  -4  23   5    1.64    2.44
   3  23  -5   16.58    6.37
  -3  23   5   29.65    6.46
   2  23  -5   28.96    7.72
  -2  23   5   29.45    6.93
   1  23  -5   14.75    5.93
  -1 -23   5    9.05    4.43
  -1  23   5    6.28    3.77
   0 -23   5   29.95    7.66
   1 -23   5    0.69    1.88
   2 -23   5    6.82    4.51
   3 -23   5   63.36   11.44
  -4  23  -5    8.07    4.96
   4  23   5    7.62    5.73
   4 -23   5    7.18    4.88
  -5  23  -5    1.15    3.84
   5  23   5    4.87    4.75
   5 -23   5    1.44    3.85
  -6  23  -5   18.40    7.17
   6  23   5    4.17    4.84
   6 -23   5   15.95    6.59
  11  24  -5   -0.13    3.97
  10  24  -5    8.22    6.15
   9  24  -5   17.56    5.83
   9  24  -5    6.89    4.73
   8  24  -5    6.78    4.05
   7  24  -5   12.12    4.78
   6  24  -5   10.77    4.71
   5  24  -5   17.02    6.07
  -5  24   5   10.36    3.61
   4  24  -5    2.61    4.39
  -4  24   5    0.78    2.57
   3  24  -5   18.80    6.41
  -3  24   5   14.61    4.99
   2  24  -5   12.34    5.24
  -2  24   5   16.85    5.53
   1  24  -5   10.50    5.35
  -1  24   5    8.89    4.43
  -1 -24   5    6.33    3.79
   0  24  -5    8.10    4.77
   0 -24   5    9.64    4.11
  -1  24  -5    4.70    4.38
   1 -24   5    2.25    2.10
  -2  24  -5   24.67    7.71
   2 -24   5   30.07    7.50
  -3  24  -5   55.88   11.63
   3 -24   5   52.92   10.58
  -4  24  -5   42.21   10.54
   4  24   5   29.70    9.52
   4 -24   5   33.61    8.24
  -5  24  -5    3.09    3.32
   5  24   5    3.28    3.72
   5 -24   5    1.40    2.75
  -6  24  -5   16.30    6.85
   6  24   5   11.30    6.79
   6 -24   5    1.78    3.34
  11  25  -5   10.66    7.31
  10  25  -5    3.96    3.78
   9  25  -5    6.03    4.96
   9  25  -5   -0.97    2.92
   8  25  -5    5.64    3.21
   7  25  -5    8.70    4.48
   6  25  -5   14.01    5.57
   5  25  -5    7.74    4.22
  -5  25   5    2.72    1.99
   4  25  -5   28.74    7.61
  -4  25   5   25.46    5.71
   3  25  -5   22.89    6.80
  -3  25   5   33.84    6.78
   2  25  -5   38.95    9.36
  -2  25   5   37.31    7.74
   1  25  -5    3.85    3.27
  -1 -25   5   -1.92    2.89
   0  25  -5    4.08    4.23
   0 -25   5    0.36    2.97
  -1  25  -5    7.62    5.13
   1 -25   5   -2.00    1.82
  -2  25  -5    9.39    4.88
   2 -25   5    9.00    4.36
  -3  25  -5   56.86   11.81
   3 -25   5   41.63    9.52
  -4  25  -5    9.32    5.19
   4  25   5    8.06    5.70
   4 -25   5   -0.84    2.55
  -5  25  -5    7.22    5.32
   5  25   5    1.75    3.45
   5 -25   5    9.37    5.84
  -6  25  -5    1.85    3.44
   6  25   5   10.15    7.20
   6 -25   5   -0.83    2.91
  10  26  -5    1.74    4.37
   9  26  -5    9.89    5.41
   8  26  -5    4.92    3.94
   7  26  -5    0.80    2.82
   6  26  -5    6.90    4.52
   5  26  -5    3.63    2.90
  -5  26   5    6.19    3.02
   4  26  -5    3.05    4.26
  -4  26   5    9.80    3.83
   3  26  -5    4.08    4.12
  -3  26   5    4.30    3.41
   2  26  -5   23.60    7.30
  -2  26   5   27.50    6.70
   1  26  -5   25.81    9.53
   0  26  -5   13.75    6.26
   0 -26   5    6.50    3.30
  -1  26  -5   26.44    7.76
   1 -26   5   20.09    6.48
  -2  26  -5   10.21    5.88
   2 -26   5   19.71    6.57
  -3  26  -5   22.99    8.03
   3 -26   5   43.45    9.95
  -4  26  -5    3.39    4.71
   4 -26   5    0.35    2.34
  -5  26  -5    2.23    3.22
   5  26   5    7.17    4.47
   5 -26   5    3.87    5.17
   6  26   5    5.67    6.05
  -6  26  -5    0.84    3.46
  10  27  -5    5.84    5.47
   9  27  -5    6.18    4.32
   8  27  -5    4.48    4.24
   7  27  -5    5.37    3.86
   6  27  -5    7.04    4.32
   5  27  -5    9.50    4.63
  -5  27   5   12.31    3.89
   4  27  -5   45.54    9.82
   4  27  -5   33.26    5.28
  -4  27   5   43.15    7.45
   3  27  -5    3.72    3.71
  -3  27   5    5.27    3.77
   2  27  -5    4.79    4.59
  -2  27   5    9.85    4.22
   1  27  -5   28.30    7.74
   0  27  -5   10.68    6.08
   0 -27   5   -0.52    2.65
  -1  27  -5    7.70    5.22
   1 -27   5    7.25    4.44
  -2  27  -5   29.61    9.07
   2 -27   5   22.71    7.17
  -3  27  -5    7.33    5.63
   3 -27   5    4.22    3.33
  -4  27  -5    8.94    6.08
   4 -27   5    2.59    3.13
  -5  27  -5   11.79    6.39
   5  27   5    7.74    4.68
   5 -27   5    6.70    4.71
   6  27   5   18.10    7.59
  -6  27  -5    8.45    3.65
  10  28  -5    2.51    2.65
   9  28  -5   16.95    6.13
   8  28  -5    6.78    4.37
   7  28  -5    9.41    5.07
   6  28  -5   34.49    9.17
   5  28  -5   16.45    6.40
  -5  28   5    2.92    1.86
   4  28  -5   23.58    7.45
  -4  28   5   25.08    5.99
   3  28  -5   19.90    7.17
  -3  28   5   25.64    6.25
   2  28  -5   12.79    6.39
  -2  28   5    7.19    3.43
   1  28  -5   18.20    6.42
   0  28  -5   15.08    6.70
   0 -28   5    9.38    4.52
  -1  28  -5    3.99    4.09
   1 -28   5    6.34    3.13
  -2  28  -5   65.20   12.64
   2 -28   5   84.36   12.72
  -3  28  -5    0.15    2.76
   3 -28   5    6.11    4.97
  -4  28  -5    9.65    6.55
   4 -28   5   17.18    5.91
  -5  28  -5    3.15    4.16
   5  28   5    0.76    2.43
   5 -28   5    2.95    3.14
  -6  28  -5    1.20    2.56
  11  29  -5    4.48    4.46
  10  29  -5   12.35    7.04
   9  29  -5   -1.04    2.70
   8  29  -5    2.86    3.23
   7  29  -5    3.45    3.84
   6  29  -5   11.80    5.76
   5  29  -5   16.01    6.86
   5  29  -5   11.22    3.96
  -5  29   5   14.71    4.43
   4  29  -5    1.03    2.10
  -4  29   5    8.02    4.06
   3  29  -5   71.28   12.78
  -3  29   5   68.59    9.57
   2  29  -5    0.89    3.70
  -2  29   5    2.42    2.60
   1  29  -5   28.21    8.19
   0  29  -5    9.39    5.81
   0 -29   5    3.92    3.79
  -1  29  -5    5.94    5.03
   1 -29   5    1.36    2.43
  -2  29  -5   14.57    7.19
   2 -29   5    5.11    3.46
  -3  29  -5    0.87    3.95
   3 -29   5    3.40    3.79
  -4  29  -5   16.84    7.60
   4 -29   5   12.39    5.47
  -5  29  -5   -2.28    2.25
   5  29   5    8.39    6.10
  -6  29  -5   13.72    6.56
  11  30  -5    9.10    5.91
  10  30  -5    5.67    5.54
  10  30  -5    9.80    5.25
   9  30  -5    6.47    4.94
   9  30  -5    1.95    2.31
   8  30  -5    1.16    2.89
   8  30  -5    0.66    1.87
   7  30  -5   -0.35    1.97
   7  30  -5    1.69    2.49
   6  30  -5   19.40    7.75
   6  30  -5   16.57    5.42
   5  30  -5   73.38   12.74
   4  30  -5   27.26    8.13
  -4  30   5   38.43    7.05
   3  30  -5   -2.01    2.40
  -3  30   5    6.64    4.24
   2  30  -5   19.01    7.05
  -2  30   5   12.27    4.60
   1  30  -5    9.52    5.81
   0  30  -5    7.48    5.68
  -1  30  -5    6.50    5.43
   1 -30   5    2.06    3.55
  -2  30  -5   -0.42    2.33
   2 -30   5    5.88    4.89
  -3  30  -5    6.27    5.94
   3 -30   5    6.61    4.31
  -4  30  -5    2.35    3.34
   4 -30   5   -5.10    4.00
  -5  30  -5    8.83    6.52
   5  30   5    1.29    1.97
  -6  30  -5    2.16    3.53
  11  31  -5   -1.35    2.18
  10  31  -5    1.44    3.70
   9  31  -5    6.34    4.86
   9  31  -5   -0.27    2.01
   8  31  -5    4.36    4.33
   8  31  -5   -0.11    2.90
   7  31  -5    6.71    4.23
   7  31  -5    0.88    2.03
   6  31  -5   28.05    8.30
   5  31  -5   23.53    7.98
   4  31  -5  112.17   15.64
  -4  31   5  121.39   11.76
   3  31  -5    0.69    2.54
  -3  31   5   -1.19    2.19
   2  31  -5    9.26    5.05
  -2  31   5    3.16    2.70
   1  31  -5   37.73   10.54
   0  31  -5   47.73   11.37
  -1  31  -5   11.83    6.51
   1 -31   5   14.73    6.50
  -2  31  -5    5.44    4.80
   2 -31   5    4.33    3.26
  -3  31  -5    3.10    4.11
   3 -31   5    2.21    2.98
  -4  31  -5    6.88    4.89
   4 -31   5    3.11    2.78
  -5  31  -5   10.06    6.72
   5  31   5    3.92    4.16
  -6  31  -5   10.27    6.01
  11  32  -5    7.50    5.98
  10  32  -5   -2.96    3.41
   9  32  -5    9.52    5.58
   9  32  -5    5.91    4.79
   8  32  -5    8.61    5.12
   8  32  -5   -0.80    2.36
   7  32  -5    7.62    5.23
   6  32  -5    9.53    5.71
   5  32  -5   19.43    7.87
   4  32  -5   37.55    9.55
   3  32  -5   -2.25    2.13
  -3  32   5    3.18    2.14
   2  32  -5   11.37    6.26
  -2  32   5    5.79    3.57
   1  32  -5   20.63    7.80
   0  32  -5    1.06    3.93
  -1  32  -5   28.36    9.04
  -2  32  -5   30.80    9.18
   2 -32   5   28.04    7.66
  -3  32  -5   -1.76    2.45
   3 -32   5    5.37    4.29
  -4  32  -5   37.28   10.07
  -5  32  -5   20.78    8.21
  -6  32  -5   11.59    5.86
  11  33  -5    7.50    6.37
  10  33  -5   -1.11    2.08
   9  33  -5    3.36    3.44
   9  33  -5    4.43    3.69
   8  33  -5    8.00    4.68
   7  33  -5    1.90    3.58
   6  33  -5   10.50    6.13
   5  33  -5  115.65   16.97
   4  33  -5    6.97    5.58
   3  33  -5    5.37    4.99
  -3  33   5    3.89    2.63
   2  33  -5   12.44    6.10
  -2  33   5    3.74    2.65
   1  33  -5   39.88   10.33
   0  33  -5    5.37    5.29
  -1  33  -5   25.46    8.60
  -2  33  -5    3.79    5.03
   2 -33   5    8.79    4.71
  -3  33  -5   -2.71    2.20
   3 -33   5    5.58    4.08
  -4  33  -5    2.69    2.18
  -5  33  -5    1.46    4.25
  -6  33  -5    6.99    4.97
  11  34  -5    0.04    5.16
   9  34  -5   -0.30    2.71
   8  34  -5    5.61    4.53
   7  34  -5    2.21    3.57
   6  34  -5    5.52    4.74
   5  34  -5  142.75   18.84
   4  34  -5   19.35    8.26
   3  34  -5    0.39    3.17
  -3  34   5    2.74    2.20
   2  34  -5   10.58    5.32
  -2  34   5    4.53    2.83
   1  34  -5    1.45    3.18
   0  34  -5   27.63    8.71
  -1  34  -5   24.52    8.30
  -2  34  -5    0.50    2.05
   2 -34   5    4.87    3.99
  -3  34  -5    9.44    5.30
  -4  34  -5    7.76    5.37
  -5  34  -5   -0.95    2.72
  -6  34  -5   10.20    5.59
   9  35  -5    8.41    4.94
   8  35  -5    4.27    4.11
   7  35  -5   14.92    6.81
   6  35  -5   10.66    5.56
   5  35  -5  117.75   17.17
   4  35  -5   91.32   15.00
   3  35  -5   -2.93    3.89
   2  35  -5    5.10    4.54
  -2  35   5    2.11    2.73
   1  35  -5    2.26    4.44
   0  35  -5    6.42    5.42
  -1  35  -5    2.25    3.44
  -2  35  -5    9.14    6.28
  -3  35  -5    5.51    5.63
  -4  35  -5    5.86    4.32
  -5  35  -5    6.03    6.23
  -6  35  -5    9.87    7.46
   8  36  -5    5.41    4.35
   7  36  -5    7.89    5.05
   6  36  -5    8.40    5.36
   5  36  -5   13.36    7.49
   4  36  -5   58.42   12.25
   3  36  -5   -1.95    2.05
   2  36  -5    1.96    4.28
  -2  36   5    2.30    2.32
   1  36  -5   -4.08    3.71
   0  36  -5   17.20    7.09
  -1  36  -5    7.46    5.32
  -2  36  -5    3.31    3.19
  -3  36  -5   15.49    7.73
  -4  36  -5    6.67    5.23
  -5  36  -5   29.64    9.72
   8  37  -5    8.37    5.37
   7  37  -5    3.87    4.40
   6  37  -5   29.42    9.43
   5  37  -5    7.94    6.18
   4  37  -5   54.26   12.03
   3  37  -5    0.86    1.77
   2  37  -5   13.38    5.74
   1  37  -5    8.69    5.58
   0  37  -5   29.90    9.31
  -1  37  -5    5.50    5.56
  -2  37  -5    2.05    2.95
  -3  37  -5    4.83    4.48
  -4  37  -5    8.24    6.26
  -5  37  -5   24.41    9.46
   8  38  -5    9.46    5.58
   7  38  -5    6.53    4.67
   6  38  -5    2.59    2.99
   5  38  -5   55.07   12.10
   4  38  -5   23.84    8.70
   3  38  -5   27.96    9.04
   2  38  -5   16.93    7.21
   1  38  -5   11.16    6.33
   0  38  -5   25.30    9.19
  -1  38  -5   55.53   12.60
  -2  38  -5   -1.71    3.15
  -3  38  -5   16.07    8.22
  -4  38  -5    3.59    4.28
   8  39  -5   11.12    6.04
   7  39  -5    8.03    4.80
   6  39  -5    4.02    5.24
   5  39  -5   22.02    8.57
   4  39  -5    7.35    6.22
   3  39  -5    6.95    6.25
   2  39  -5   10.47    5.56
   1  39  -5    0.77    3.74
   0  39  -5   27.98    9.92
  -1  39  -5   20.62    9.01
  -2  39  -5   -0.46    2.10
  -3  39  -5    7.80    5.41
  -4  39  -5   -6.85    4.75
   8  40  -5   12.18    6.73
   7  40  -5    9.10    6.15
   6  40  -5   11.72    6.48
   5  40  -5    4.59    4.11
   4  40  -5   17.77    6.55
   3  40  -5    2.91    4.31
   2  40  -5    5.72    6.73
   1  40  -5    2.89    4.47
   0  40  -5    9.40    6.19
  -1  40  -5    1.40    3.11
  -2  40  -5   -0.96    2.95
  -3  40  -5    7.03    5.86
   8  41  -5    0.47    3.41
   7  41  -5    6.62    5.12
   6  41  -5    4.53    4.91
   5  41  -5   11.94    6.89
   4  41  -5    9.01    5.44
   3  41  -5    7.75    4.66
   2  41  -5   21.34    8.51
   1  41  -5   13.59    6.45
   0  41  -5    5.83    6.44
  -1  41  -5   13.32    7.44
  -2  41  -5    9.16    6.31
   8  42  -5    0.58    2.64
   7  42  -5   -3.24    2.19
   6  42  -5    8.70    5.86
   5  42  -5   29.79    9.46
   4  42  -5    6.38    5.41
   3  42  -5    3.18    4.88
   2  42  -5    8.77    6.07
   1  42  -5    2.06    4.70
   0  42  -5   21.54    9.28
  -1  42  -5    6.03    5.64
   8  43  -5    6.80    4.91
   7  43  -5    7.06    5.79
   6  43  -5   -4.46    4.45
   5  43  -5   -0.76    3.01
   4  43  -5    7.95    6.51
   3  43  -5    4.37    4.76
   2  43  -5   16.71    7.86
   1  43  -5    3.89    4.56
   0  43  -5    3.77    4.31
   7  44  -5    3.08    4.47
   6  44  -5   -1.70    2.58
   5  44  -5    6.58    4.74
   4  44  -5    2.45    5.51
   3  44  -5    7.91    6.63
   2  44  -5    7.24    5.65
   1  44  -5    1.85    2.43
  12   0  -6    1.98    3.58
  11   0  -6   22.34    8.47
  10   0  -6    8.29    6.00
   9   0  -6    7.66    4.97
   8   0  -6    3.42    3.86
   7   0  -6    1.99    3.01
   6   0  -6  199.54   17.63
   5   0  -6   33.03    6.15
  -5   0   6   55.76   11.13
   4   0  -6   -1.17    1.40
  -4   0   6   -0.13    2.20
   3   0  -6   13.67    3.65
  -3   0   6   11.43    5.04
  -2   0   6    8.08    4.00
  -1   0   6  262.49   22.15
   0   0   6   30.87    8.06
   1   0   6    7.47    4.43
   2   0   6   14.95    6.48
   3   0   6    2.48    2.91
   4   0   6   63.76   13.24
   5   0   6   26.68    7.70
   5   0   6   23.98    8.52
   6   0   6    4.34    3.37
  12   1  -6    3.56    4.15
  12  -1  -6    3.27    4.92
  11   1  -6    9.86    6.07
  11  -1  -6    4.88    4.89
  10   1  -6    2.95    2.67
  10  -1  -6    0.24    3.21
   9   1  -6    3.70    3.47
   9  -1  -6    1.20    3.79
   8   1  -6   -2.74    2.33
   8  -1  -6   -0.29    2.40
   7   1  -6   19.89    6.51
   7  -1  -6    9.00    3.31
   6   1  -6  146.88   14.77
   6  -1  -6  130.45   13.86
   5   1  -6   74.62    9.39
  -5   1   6  106.59   13.93
  -5  -1   6  101.52   14.26
   4   1  -6   37.79    6.45
   4  -1  -6   36.82    6.21
  -4  -1   6   36.39    7.86
  -4   1   6   37.51    8.12
   3  -1  -6    3.47    2.28
   3   1  -6    3.95    2.50
  -3  -1   6    1.39    2.41
  -3   1   6    0.82    2.12
  -2  -1   6    1.86    2.99
  -2   1   6    2.43    3.94
  -1  -1   6   47.82   10.67
  -1   1   6   77.75   12.34
   0  -1   6    9.56    5.04
   0   1   6    7.60    6.13
   1  -1   6    0.40    3.49
   1   1   6    3.34    4.40
   2   1   6   20.52    8.08
   2  -1   6   13.15    6.11
   3  -1   6    8.55    5.35
   3   1   6    2.15    3.63
   4   1   6   13.49    7.34
   4  -1   6    5.87    4.85
   5  -1   6   20.81    6.73
   5   1   6   23.36    7.44
   5  -1   6   21.57    8.43
   6  -1   6    0.65    3.33
   6   1   6   -1.34    2.86
  12   2  -6    6.01    5.75
  12  -2  -6    1.57    2.45
  11   2  -6    8.15    5.79
  11  -2  -6    2.45    4.33
  10   2  -6    5.16    4.15
  10  -2  -6    7.36    4.68
   9   2  -6    4.97    4.53
   9  -2  -6    3.53    3.68
   8   2  -6    0.91    3.05
   8  -2  -6    0.22    2.34
   7   2  -6    0.57    2.74
   7  -2  -6    3.09    2.66
   6   2  -6   -0.51    3.47
   6  -2  -6   -3.78    3.54
   5   2  -6  122.42   12.46
   5  -2  -6  118.38   12.17
  -5  -2   6  180.20   18.60
  -5   2   6  172.86   17.43
   4  -2  -6   17.32    4.62
   4   2  -6   19.90    4.46
  -4  -2   6   13.69    5.38
  -4   2   6   12.31    5.12
   3   2  -6   -0.98    1.52
  -3  -2   6    1.14    3.10
  -3   2   6    0.83    2.27
   2   2  -6    1.37    1.34
  -2  -2   6   -2.32    3.71
  -2   2   6    3.65    3.04
  -1  -2   6   10.49    5.79
  -1   2   6   14.20    6.18
   0   2   6   47.07    9.95
   0  -2   6   48.56    9.91
   1  -2   6    3.62    4.12
   1   2   6    4.79    4.32
   2   2   6   12.28    5.24
   2  -2   6   -1.59    2.13
   3   2   6    2.99    3.75
   3  -2   6    0.85    3.76
   4  -2   6   31.09    8.78
   4   2   6   33.05    9.63
   5  -2   6    9.16    5.02
   5   2   6   13.68    5.48
   5  -2   6   24.07    8.44
   6   2   6    3.39    3.63
   6  -2   6    1.88    3.04
   7   2   6   -0.59    2.28
   7  -2   6   10.17    6.93
  12  -3  -6    8.13    5.11
  12   3  -6    4.02    3.91
  11   3  -6    0.21    2.37
  11  -3  -6    7.21    4.77
  10   3  -6   15.28    6.68
  10  -3  -6   12.23    5.48
   9   3  -6   -0.65    2.66
   9  -3  -6    4.34    3.64
   8   3  -6    3.70    3.53
   8  -3  -6   12.32    5.20
   7   3  -6    3.88    2.41
   7  -3  -6    2.04    1.97
   6   3  -6    5.25    2.79
   6  -3  -6    4.52    3.00
   5   3  -6  353.94   21.02
   5  -3  -6  352.73   20.55
  -5  -3   6  414.47   27.19
  -5   3   6  401.93   25.91
   4   3  -6   12.71    3.39
   4  -3  -6    7.14    2.91
  -4  -3   6   14.86    5.71
  -4   3   6   10.79    5.01
   3   3  -6    9.56    2.77
  -3  -3   6    8.71    4.94
  -3   3   6   15.54    5.50
   2   3  -6    0.43    0.81
  -2  -3   6    2.21    1.77
  -2   3   6    0.94    2.99
  -1  -3   6   70.97   11.46
  -1   3   6   69.22   11.42
   0   3   6   20.63    7.73
   0  -3   6   26.85    7.80
   1  -3   6   -5.06    4.51
   1   3   6    9.83    5.00
   2   3   6   23.40    8.17
   2  -3   6   21.90    7.13
   3  -3   6    9.77    5.41
   3   3   6   15.12    6.38
   4  -3   6    9.11    5.25
   5  -3   6   13.08    5.96
   5   3   6    9.80    6.06
   5  -3   6    4.97    4.80
   6   3   6    4.77    4.05
   6  -3   6    3.76    3.39
   7   3   6   19.16    7.75
   7  -3   6   18.25    8.02
  12  -4  -6    3.91    5.22
  12   4  -6   -4.68    3.96
  11  -4  -6    2.92    3.20
  11   4  -6   -0.74    3.87
  10   4  -6    6.70    4.96
  10  -4  -6   20.60    7.60
   9   4  -6    6.90    4.69
   9  -4  -6    1.25    2.62
   8   4  -6    8.90    5.04
   8  -4  -6    5.42    3.99
   7   4  -6   10.87    5.12
   7  -4  -6    1.79    3.07
   6   4  -6  188.88   16.75
   6  -4  -6  186.63   16.08
   5   4  -6   41.44    7.90
   5  -4  -6   30.33    6.14
   4   4  -6   18.40    4.69
  -4  -4   6   13.04    5.74
  -4   4   6   21.39    6.46
   3   4  -6   16.33    4.06
  -3   4   6   19.65    6.04
  -3  -4   6   27.29    7.25
   2   4  -6    8.17    2.44
  -2  -4   6    4.64    4.66
  -2   4   6   13.15    5.35
  -1   4   6    6.95    5.14
  -1  -4   6    6.93    4.71
   0   4   6   11.19    4.84
   0  -4   6   10.72    6.35
   1   4   6   -0.12    2.40
   1  -4   6   -0.05    3.86
   2  -4   6   21.63    6.84
   2   4   6   20.24    7.69
   3   4   6    6.90    4.33
   3  -4   6    7.48    4.28
   4  -4   6   -0.35    3.41
   5   4   6   -0.92    2.36
   5  -4   6    7.76    6.08
   6   4   6    2.12    3.58
   6  -4   6    2.57    4.23
   7   4   6    0.18    2.21
   7  -4   6    2.96    4.41
  12  -5  -6    3.39    4.49
  12   5  -6    2.91    3.25
  11  -5  -6   14.67    6.36
  11   5  -6   23.81    8.57
  10  -5  -6    4.46    4.52
  10   5  -6    4.14    5.01
   9  -5  -6   -1.07    2.30
   9   5  -6    6.86    5.18
   8  -5  -6    3.02    3.45
   8   5  -6    3.82    3.59
   7   5  -6   16.74    5.71
   7  -5  -6    7.12    3.19
   6   5  -6   71.70   10.48
   6  -5  -6   74.69   10.25
  -5  -5   6   40.18    9.32
  -5   5   6   38.14    9.02
   4   5  -6   44.26    6.98
  -4   5   6   45.00    8.57
  -4  -5   6   43.20    9.25
   3   5  -6    5.56    2.17
  -3   5   6   -1.43    2.91
  -3  -5   6    4.22    4.40
   2   5  -6    3.43    1.73
  -2  -5   6    5.95    2.65
  -2   5   6    4.27    3.38
   1   5  -6    3.18    1.56
  -1   5   6    3.91    4.48
  -1  -5   6   -1.32    1.85
   0   5   6   60.72   10.94
   0  -5   6   49.39    9.83
   1  -5   6    8.86    4.84
   1   5   6    4.30    3.37
   2  -5   6    7.21    5.55
   2   5   6    5.27    5.77
   3   5   6    8.77    5.57
   3  -5   6   11.25    6.28
   4  -5   6   -4.89    4.50
   5   5   6    7.96    4.51
   5  -5   6   -0.42    2.32
   6   5   6    3.77    3.50
   6  -5   6   10.67    6.27
   7   5   6   10.90    5.21
   7  -5   6   11.65    6.43
   8   5   6    0.86    2.16
  12  -6  -6    7.36    6.01
  12   6  -6    8.92    6.21
  11  -6  -6    4.15    4.61
  11   6  -6   12.79    6.98
  10  -6  -6    0.62    4.20
  10   6  -6   -2.18    2.18
   9   6  -6    3.37    3.88
   9  -6  -6    6.80    4.82
   8   6  -6    0.76    2.79
   8  -6  -6    4.48    3.99
   7  -6  -6   31.92    7.69
   7   6  -6   40.86    8.64
   6  -6  -6   -2.86    4.90
   6   6  -6    3.71    4.47
   5   6  -6   30.05    6.35
  -5  -6   6   28.08    7.60
  -5   6   6   30.13    7.96
   4   6  -6   33.66    6.51
  -4   6   6   32.54    7.84
  -4  -6   6   22.39    6.96
   3   6  -6    7.75    3.11
  -3   6   6    0.02    4.18
  -3  -6   6   11.38    5.32
   2   6  -6   12.37    3.02
  -2  -6   6   21.26    6.89
  -2   6   6   20.39    6.59
   1   6  -6    1.42    1.02
  -1   6   6    5.24    3.87
  -1  -6   6    0.08    2.56
   0   6   6   39.85    9.44
   0  -6   6   26.27    7.64
   1  -6   6   23.53    7.40
   1   6   6   27.47    7.75
   2   6   6    4.28    5.01
   2  -6   6    9.85    5.30
   3  -6   6   44.86   10.74
   4  -6   6   11.89    5.69
   5   6   6    4.94    2.49
   5  -6   6   13.75    7.21
   6   6   6    4.61    3.80
   6  -6   6    2.26    3.19
   7   6   6   -1.98    2.33
   7  -6   6   10.75    5.99
   8   6   6    6.71    5.32
  12   7  -6    0.09    3.92
  12  -7  -6   15.28    7.17
  11   7  -6    3.95    4.48
  11  -7  -6   10.45    6.69
  10   7  -6    1.99    3.61
  10  -7  -6    7.95    5.63
   9   7  -6   -0.39    2.59
   9  -7  -6    4.42    3.62
   8  -7  -6    3.76    3.69
   8   7  -6    1.83    3.33
   7  -7  -6   15.56    5.13
   7   7  -6   32.87    8.11
   6   7  -6   66.51   10.37
  -6   7   6   64.40   10.87
   5   7  -6   23.43    6.07
  -5   7   6   32.41    7.74
   4   7  -6    3.75    2.55
  -4   7   6    2.72    2.43
   3   7  -6    5.28    2.72
  -3  -7   6    9.45    5.08
   2   7  -6    2.43    1.98
  -2  -7   6    5.36    3.91
  -2   7   6    3.24    3.62
   1   7  -6    1.85    1.22
  -1   7   6    3.05    3.87
  -1  -7   6    5.88    4.75
   0  -7   6    8.73    5.16
   0   7   6    2.53    3.70
   1   7   6    8.45    5.66
   1  -7   6    3.32    4.04
   2  -7   6    9.61    4.88
   2   7   6   24.74    8.04
   3  -7   6   11.95    6.19
   4  -7   6   -0.78    2.48
   5   7   6   18.25    6.78
   5  -7   6    6.79    5.08
   6   7   6   23.94    7.99
   6  -7   6   14.45    7.09
   7   7   6   -0.05    2.05
   7  -7   6    9.77    6.25
  12   8  -6   12.20    7.24
  11   8  -6   -2.72    2.82
  10   8  -6    4.98    4.30
  10  -8  -6    6.11    4.33
   9   8  -6    7.61    4.61
   9   8  -6    1.70    2.59
   9  -8  -6    5.86    4.06
   8   8  -6   11.18    4.62
   7   8  -6    1.98    3.40
   6   8  -6   64.95   10.75
  -6   8   6   73.92   11.09
   5   8  -6   14.63    4.97
  -5   8   6   13.27    5.00
   4   8  -6   -0.11    2.18
  -4   8   6   -1.27    2.96
  -4  -8   6    5.45    5.09
   3   8  -6   43.01    6.58
  -3   8   6   31.40    7.25
  -3  -8   6   32.06    8.07
   2   8  -6    3.91    2.35
  -2  -8   6    5.21    4.55
  -2   8   6    7.70    4.65
   1   8  -6    1.73    1.26
  -1   8   6    5.35    3.82
  -1  -8   6    0.75    2.71
   0  -8   6    6.37    4.21
   0   8   6   11.90    5.75
   1   8   6    1.93    2.16
   1  -8   6    7.52    5.03
   2  -8   6   16.21    7.63
   2   8   6   19.62    7.18
   3  -8   6    9.33    5.49
   4  -8   6    2.90    3.28
   5   8   6    1.45    5.11
   5  -8   6   10.19    6.35
   6   8   6    2.95    4.20
   6  -8   6    3.62    4.98
   7   8   6   -1.88    2.59
   7  -8   6   20.31    8.29
  12   9  -6   14.90    7.96
  11   9  -6    9.57    5.98
  10   9  -6    1.29    2.38
   9   9  -6    2.53    3.18
   9   9  -6    4.88    3.91
   8   9  -6   -3.39    2.95
   7   9  -6   -0.18    2.61
   6   9  -6    6.31    4.85
  -6   9   6    1.82    3.24
   5   9  -6    1.95    2.47
  -5   9   6    7.88    4.53
   4   9  -6    0.53    1.15
  -4   9   6   -4.63    3.39
   3   9  -6    2.45    1.20
  -3   9   6   -0.36    2.12
  -3  -9   6    3.25    3.73
   2   9  -6   20.54    4.02
  -2  -9   6   37.02    9.00
  -2   9   6   38.53    8.47
   1   9  -6   18.74    3.28
  -1  -9   6   22.59    7.21
  -1   9   6   18.32    5.98
   0   9  -6    5.37    1.33
   0  -9   6    3.80    2.90
   0   9   6    6.49    4.21
   1   9   6   18.40    7.12
   1  -9   6   13.63    6.79
   2   9   6   50.66   10.86
   2  -9   6   34.77    9.31
   3  -9   6   -0.44    2.27
   4  -9   6   10.23    5.58
   5   9   6    4.94    4.76
   5  -9   6    3.74    5.09
   6   9   6   -1.30    2.34
   6  -9   6   13.36    6.77
   7   9   6    1.29    2.05
   7  -9   6   -3.22    4.90
  12  10  -6   12.18    7.49
  11  10  -6    1.62    4.48
  10  10  -6    3.43    2.03
   9  10  -6    4.73    3.20
   9  10  -6    9.74    4.41
   8  10  -6    5.49    3.99
   7  10  -6    0.83    3.89
   6  10  -6    2.53    2.77
  -6  10   6    4.43    3.60
   5  10  -6   14.99    4.80
  -5  10   6   14.04    5.25
   4  10  -6   33.61    6.50
  -4  10   6   15.05    5.17
  -4 -10   6   28.65    7.84
   3  10  -6    3.38    2.12
  -3  10   6    4.07    3.74
  -3 -10   6    1.77    2.82
  -2 -10   6   48.95    9.92
   2  10  -6   43.44    5.87
  -2  10   6   51.77    9.67
   1  10  -6    2.04    1.58
  -1 -10   6    7.44    4.66
  -1  10   6    1.97    3.12
   0  10  -6   18.11    2.45
   0  10   6   18.00    6.42
   0 -10   6   28.71    8.35
   1 -10   6   62.08   11.59
   1  10   6   59.58   11.67
   2 -10   6   19.97    7.49
   3 -10   6   10.70    5.95
   4 -10   6    3.70    2.12
   5  10   6    4.71    3.83
   5 -10   6    5.77    5.41
   6  10   6   -4.71    4.49
   6 -10   6    7.32    5.34
   7  10   6   -4.36    3.99
   7 -10   6    3.00    4.90
  12  11  -6    2.79    5.14
  11  11  -6    5.79    3.98
  10  11  -6   17.97    7.57
   9  11  -6    2.16    2.63
   9  11  -6    7.94    4.59
   8  11  -6    3.54    4.13
   7  11  -6    1.41    2.32
   6  11  -6    3.22    3.20
  -6  11   6    8.47    4.51
   5  11  -6   19.55    5.38
  -5  11   6    8.55    4.16
   4  11  -6   13.24    4.71
  -4  11   6   11.76    4.91
  -4 -11   6   13.52    5.56
   3  11  -6   -0.56    1.98
  -3  11   6    5.16    3.43
  -3 -11   6    2.13    2.87
   2  11  -6    2.53    2.14
  -2  11   6   10.34    5.79
  -2 -11   6    7.16    4.14
   1  11  -6    3.88    1.66
  -1 -11   6   -1.46    1.91
  -1  11   6    5.48    4.22
   0  11  -6    3.04    1.48
   0  11   6    2.36    3.12
   0 -11   6    4.24    4.59
   1  11   6   60.31   11.74
   1 -11   6   60.47   11.42
   2 -11   6   14.83    6.01
   3 -11   6   14.33    6.53
   4 -11   6   18.70    7.43
   5  11   6    6.79    5.09
   5 -11   6   14.16    6.93
   6  11   6    5.91    4.09
   6 -11   6   11.68    6.66
   7  11   6   -1.77    3.71
   7 -11   6    7.85    6.28
  11  12  -6    0.39    3.07
  10  12  -6    1.35    4.37
   9  12  -6    2.00    2.95
   9  12  -6    2.99    2.37
   8  12  -6   15.96    5.32
   8  12  -6   33.58    8.86
   7  12  -6    2.90    2.97
   6  12  -6    2.12    1.62
  -6  12   6    5.32    3.75
   5  12  -6    0.91    2.25
  -5  12   6    7.92    3.89
   4  12  -6   46.22    7.82
  -4  12   6   36.40    7.77
  -4 -12   6   50.66   10.33
   3  12  -6    2.72    2.38
  -3  12   6   12.34    5.02
  -3 -12   6    9.80    5.44
   2  12  -6    4.73    2.63
  -2 -12   6    2.86    1.61
  -2  12   6    9.71    4.89
   1  12  -6    9.47    2.71
  -1 -12   6   13.04    5.72
  -1  12   6   10.42    4.97
   0  12  -6    1.25    1.53
   0  12   6    1.41    3.61
   0 -12   6    6.16    4.22
   1  12   6   20.74    7.37
   1 -12   6   31.33    8.46
   2 -12   6   63.37   12.36
   3 -12   6    8.21    5.12
   4 -12   6    4.34    4.74
   5  12   6    4.24    4.44
   5 -12   6    3.66    5.99
   6  12   6    6.65    6.24
   6 -12   6    6.06    5.40
   7  12   6    1.84    3.53
   7 -12   6   12.50    6.85
  11  13  -6    4.83    5.15
  10  13  -6   14.26    6.89
   9  13  -6   13.86    5.03
   9  13  -6    5.84    4.63
   8  13  -6    8.59    3.59
   8  13  -6   18.13    6.55
   7  13  -6   13.36    5.40
   6  13  -6    1.45    1.66
  -6  13   6    4.06    3.29
   5  13  -6   14.48    4.55
  -5  13   6   14.38    5.17
   4  13  -6   13.47    4.19
  -4  13   6   21.94    6.83
  -4 -13   6   17.26    6.46
   3  13  -6   11.91    4.20
  -3  13   6   12.77    5.36
  -3 -13   6   16.23    6.38
  -2  13   6    1.33    2.73
  -2 -13   6    0.56    2.26
  -1 -13   6   -1.60    2.11
  -1  13   6    4.76    4.24
   0 -13   6    7.18    3.54
   0  13   6    5.42    4.33
   1 -13   6    8.06    5.56
   1  13   6    3.38    3.84
   2 -13   6   28.51    9.21
   3 -13   6   86.67   14.63
   4 -13   6    6.57    4.72
   5  13   6    8.55    5.34
   5 -13   6   10.77    6.61
   6  13   6   17.53    7.73
   6 -13   6   36.57   10.55
   7  13   6    1.88    3.04
   7 -13   6   -1.11    2.70
  11  14  -6    4.97    4.51
  10  14  -6   10.19    5.66
   9  14  -6   18.21    5.96
   9  14  -6   10.98    6.10
   8  14  -6    1.43    2.24
   8  14  -6    9.43    6.19
   7  14  -6    7.59    4.42
   6  14  -6    4.56    3.37
  -6  14   6   -0.75    2.09
   5  14  -6    2.47    1.88
  -5  14   6    7.87    3.95
   4  14  -6   22.94    5.93
  -4  14   6   33.88    7.54
  -3  14   6   45.99    9.05
  -3 -14   6   38.02    9.21
  -2  14   6    1.81    3.14
  -2 -14   6    9.30    4.79
  -1 -14   6    5.11    4.98
  -1  14   6    6.94    4.84
   0 -14   6    9.72    5.20
   0  14   6   15.80    6.24
   1 -14   6   14.46    6.12
   1  14   6    0.75    2.83
   2 -14   6    9.23    5.75
   3 -14   6  107.22   15.85
   4 -14   6   12.39    5.95
   5  14   6   24.19    8.05
   5 -14   6    4.87    4.78
   6  14   6    5.41    4.63
   6 -14   6   -0.80    2.78
   7 -14   6    9.73    5.51
  11  15  -6    6.63    5.09
  10  15  -6   -1.32    3.10
   9  15  -6   14.07    5.20
   9  15  -6   20.60    7.85
   8  15  -6   29.92    7.06
   8  15  -6   26.89    8.42
   7  15  -6    0.42    1.63
   7  15  -6    0.96    2.40
   6  15  -6    4.92    3.21
  -6  15   6    5.56    3.41
   5  15  -6   -0.08    1.62
  -5  15   6    9.18    4.18
  -4  15   6   24.04    6.79
  -3 -15   6    4.15    4.44
  -3  15   6    8.58    4.91
  -2  15   6    7.36    4.40
  -2 -15   6    1.42    1.89
  -1 -15   6   15.28    6.22
  -1  15   6   15.70    5.79
   0 -15   6   19.80    6.88
   0  15   6   12.34    5.46
   1  15   6   15.21    6.67
   1 -15   6   10.09    5.29
   2 -15   6    1.96    2.69
   3 -15   6   16.51    7.17
   4 -15   6    6.67    5.23
   5  15   6   15.97    6.99
   5 -15   6    0.57    2.01
   6  15   6    5.83    4.60
   6 -15   6    2.20    4.23
   7 -15   6    6.52    4.91
  11  16  -6   10.45    6.50
  10  16  -6    9.42    5.81
   9  16  -6    4.86    3.07
   9  16  -6    7.47    6.62
   8  16  -6   10.59    4.91
   8  16  -6   11.30    6.28
   7  16  -6   -0.89    2.81
   7  16  -6    2.52    2.59
   6  16  -6    0.99    2.88
  -6  16   6    6.52    3.55
   5  16  -6   10.58    4.25
  -5  16   6   16.42    5.58
  -4  16   6   28.62    6.83
  -3 -16   6   56.42   11.43
  -3  16   6   54.40    9.65
  -2  16   6    1.33    3.32
  -2 -16   6   -0.35    1.88
  -1  16   6    9.95    4.98
  -1 -16   6   12.87    5.76
   0 -16   6    8.00    4.86
   0  16   6    7.34    4.73
   1 -16   6   19.52    7.23
   2 -16   6   13.17    6.45
   3 -16   6   37.49   10.03
   4 -16   6   16.24    7.12
   5  16   6    7.63    5.99
   5 -16   6    1.00    2.77
   6  16   6   -0.22    2.61
   6 -16   6    2.37    3.36
   7 -16   6    1.13    3.53
  11  17  -6   10.02    7.47
  10  17  -6   11.96    6.20
   9  17  -6    9.68    4.71
   9  17  -6   14.32    7.34
   8  17  -6    5.98    3.17
   8  17  -6    0.07    3.53
   7  17  -6   16.19    6.46
   7  17  -6    8.07    4.63
   6  17  -6    8.02    4.80
  -6  17   6   10.65    4.49
  -5  17   6    0.52    2.37
  -4  17   6   15.79    5.15
  -3 -17   6   45.00    9.95
  -3  17   6   44.20    9.08
  -2  17   6   -3.63    1.89
  -2 -17   6    2.22    3.73
  -1  17   6   11.45    5.76
  -1 -17   6   -1.45    2.23
   0 -17   6    5.94    4.43
   0  17   6    4.01    3.59
   1 -17   6   14.29    6.56
   2 -17   6   85.76   14.53
   3 -17   6    1.42    3.93
   4 -17   6   11.12    6.39
   5 -17   6   10.29    5.20
   6  17   6    9.83    6.46
   6 -17   6    2.54    4.84
   7 -17   6   23.47    8.15
  11  18  -6   -0.59    2.15
  10  18  -6   -0.53    2.95
   9  18  -6   -0.06    1.56
   9  18  -6    9.03    4.89
   8  18  -6   11.16    5.09
   8  18  -6   87.18   13.52
   7  18  -6    4.86    2.46
   7  18  -6   10.35    5.48
   6  18  -6   -0.02    1.95
  -6  18   6   -0.98    1.51
  -5  18   6   -1.24    2.92
  -4  18   6   10.47    4.29
  -3 -18   6   26.29    8.34
  -3  18   6   24.24    6.87
  -2  18   6   21.21    6.32
  -2 -18   6   24.75    7.89
  -1 -18   6   -3.82    3.58
  -1  18   6    0.72    2.87
   0 -18   6   -3.77    4.51
   0  18   6    8.56    4.68
   1 -18   6   10.66    5.37
   2 -18   6  195.43   21.44
   3 -18   6    8.95    5.89
   4 -18   6    7.65    5.00
   5 -18   6    3.04    3.74
   6  18   6    9.90    7.02
   6 -18   6    9.92    5.89
   7 -18   6    5.82    4.88
  11  19  -6    6.11    5.49
  10  19  -6    4.45    3.99
   9  19  -6    3.06    2.18
   9  19  -6    2.42    1.95
   8  19  -6    0.23    3.81
   8  19  -6    4.67    4.39
   7  19  -6   11.42    5.08
   7  19  -6   17.18    6.55
   6  19  -6    8.07    4.21
  -6  19   6    2.82    2.48
  -5  19   6   -1.71    2.15
  -4  19   6   10.55    5.28
  -3 -19   6   50.00   10.34
  -3  19   6   64.36   10.35
  -2  19   6   12.02    6.00
  -2 -19   6    8.33    5.28
  -1  19   6   16.94    5.72
  -1 -19   6   17.36    6.75
   0  19   6    7.00    4.33
   0 -19   6    6.56    3.37
   1 -19   6   66.16   12.45
   2 -19   6   28.14    8.73
   3 -19   6    3.58    4.38
   4 -19   6   -2.65    2.21
   5 -19   6    5.11    4.95
   6  19   6    6.51    5.63
   6 -19   6   11.59    6.70
   7 -19   6   12.24    7.69
  11  20  -6    5.78    5.52
  10  20  -6    2.23    3.56
   9  20  -6    2.99    3.11
   9  20  -6    4.94    3.99
   8  20  -6   50.73   10.02
   8  20  -6   34.96    9.53
   7  20  -6    6.53    3.90
   7  20  -6    3.46    4.34
   6  20  -6    5.62    4.55
  -6  20   6    2.44    2.88
   5  20  -6    3.97    4.18
  -5  20   6    5.08    3.00
  -4  20   6   20.78    6.08
  -3  20   6    9.30    5.20
  -2  20   6   15.75    6.20
  -2 -20   6    3.54    4.32
  -1  20   6   22.59    7.10
  -1 -20   6   15.50    6.87
   0  20   6   14.95    6.20
   0 -20   6   16.33    6.93
   1 -20   6  202.48   21.43
   2 -20   6  121.16   16.79
   3 -20   6    6.64    4.85
   4 -20   6    2.68    4.26
   5 -20   6    2.37    2.33
   6 -20   6    1.07    3.59
   7 -20   6   10.65    6.94
  11  21  -6    3.37    5.68
  10  21  -6    2.01    4.14
   9  21  -6    3.92    3.79
   9  21  -6    3.31    3.60
   8  21  -6    8.02    4.59
   8  21  -6    5.98    5.30
   7  21  -6    1.55    2.06
   7  21  -6    7.18    5.70
   6  21  -6    2.61    4.41
  -6  21   6    8.52    4.25
   5  21  -6    8.61    4.94
  -5  21   6    2.03    2.54
  -4  21   6    6.99    4.07
  -3  21   6   14.36    4.88
  -2  21   6   26.01    7.88
  -2 -21   6   25.07    7.43
  -1  21   6   15.96    5.90
  -1 -21   6   11.15    4.67
   0  21   6   13.18    5.03
   0 -21   6    8.88    3.98
   1 -21   6    5.95    5.30
   2 -21   6   43.24   10.75
   3 -21   6   -1.98    3.58
   4 -21   6    6.47    4.54
   5 -21   6   11.56    6.08
   6 -21   6    5.17    3.55
  10  22  -6    9.18    5.51
   9  22  -6    3.45    3.44
   9  22  -6    0.99    3.38
   8  22  -6    5.80    3.95
   8  22  -6    8.14    5.53
   7  22  -6    8.61    5.65
   6  22  -6    6.09    4.85
  -6  22   6    1.55    2.81
   5  22  -6    8.32    4.56
  -5  22   6    1.79    2.04
   4  22  -6   19.92    6.90
  -4  22   6   25.92    6.79
  -3  22   6    5.57    3.79
  -2  22   6    3.90    3.84
  -2 -22   6    1.89    3.68
  -1  22   6    3.95    2.15
  -1 -22   6    1.93    2.76
   0  22   6   -4.26    3.46
   0 -22   6    1.40    3.73
   1 -22   6    8.63    6.11
   2 -22   6   99.49   15.15
   3 -22   6    2.89    3.63
   4 -22   6   -4.13    4.07
   5 -22   6    2.32    4.27
  -6  22  -6    1.00    3.20
   6 -22   6    9.35    6.18
  10  23  -6   17.24    7.89
   9  23  -6    7.53    4.64
   9  23  -6    2.08    2.37
   8  23  -6    6.35    4.32
   8  23  -6   10.91    5.88
   7  23  -6   10.62    5.45
   6  23  -6    7.35    4.40
  -6  23   6   13.08    4.90
   5  23  -6    2.63    2.85
  -5  23   6    9.81    4.18
   4  23  -6    0.00    1.73
  -4  23   6    1.11    3.29
   3  23  -6   48.81   10.92
  -3  23   6   27.62    7.13
  -2  23   6   -2.01    1.54
  -2 -23   6    1.90    3.26
  -1  23   6    2.21    2.20
  -1 -23   6    5.37    4.68
   0  23   6    5.02    3.49
   0 -23   6    2.73    3.81
   1 -23   6   10.51    5.13
   2 -23   6    0.88    2.06
   3 -23   6   16.32    6.79
   4 -23   6   15.65    5.75
  -5  23  -6    3.60    4.62
   5 -23   6    7.49    4.78
  -6  23  -6    7.97    6.26
   6 -23   6    5.64    4.42
  10  24  -6    6.36    5.53
   9  24  -6    3.19    3.38
   9  24  -6    4.03    4.67
   8  24  -6    5.84    4.37
   8  24  -6    9.34    5.58
   7  24  -6    2.04    3.00
   6  24  -6    5.85    4.65
  -6  24   6    4.27    2.48
   5  24  -6    5.00    4.19
  -5  24   6    4.26    3.73
   4  24  -6    1.04    3.71
  -4  24   6    6.25    3.53
   3  24  -6   42.83   10.00
  -3  24   6   37.97    8.24
   2  24  -6    4.47    4.18
  -2  24   6    4.66    3.89
  -1  24   6   11.88    5.52
  -1 -24   6   -0.76    3.43
   0 -24   6    3.19    3.27
[truncated: 65,427 more chars]
