# Supplementary material for: Crystal structure of 9-amino­acridinium chloride N,N-di­methyl­formamide monosolvate
Source: Acta Crystallogr E Crystallogr Commun. 2021 Nov 16;77(Pt 12):1303–6. doi: 10.1107/S2056989021011816 (PMC8647755; doi:10.1107/S2056989021011816)
Supplement: Supplementary file 2 [file e-77-01303-Isup2.hkl]

data_I                                                                          
_shelx_title ' shi_4461_ilgu_a.res in P2(1)/c'                                  
_shelx_refln_list_code          4                                               
_shelx_F_calc_maximum      242.67                                               
_exptl_crystal_F_000      1280.00                                               
_reflns_d_resolution_high  0.8401                                               
                                                                                
loop_                                                                           
 _space_group_symop_operation_xyz                                               
 'x, y, z'                                                                      
 '-x, y+1/2, -z+1/2'                                                            
 '-x, -y, -z'                                                                   
 'x, -y-1/2, z-1/2'                                                             
                                                                                
_cell_length_a    10.5819                                                       
_cell_length_b    42.7051                                                       
_cell_length_c     7.2531                                                       
_cell_angle_alpha  90.000                                                       
_cell_angle_beta  108.800                                                       
_cell_angle_gamma  90.000                                                       
                                                                                
_shelx_F_squared_multiplier     1.000                                           
                                                                                
loop_                                                                           
 _refln_index_h                                                                 
 _refln_index_k                                                                 
 _refln_index_l                                                                 
 _refln_F_squared_calc                                                          
 _refln_F_squared_meas                                                          
 _refln_F_squared_sigma                                                         
 _refln_observed_status                                                         
   1   0   0         45.51         16.86        10.48 o                         
   2   0   0      10737.46      11729.70       397.16 o                         
   3   0   0       1332.50       1500.55        54.94 o                         
   4   0   0       6019.37       6427.37       292.40 o                         
   5   0   0       2459.01       2386.89       108.82 o                         
   6   0   0         69.04         54.67        19.95 o                         
   7   0   0       1005.53        895.35        30.43 o                         
   8   0   0        371.02        298.49        50.38 o                         
   9   0   0         34.90         28.90        22.30 o                         
  10   0   0        286.89        249.53        54.44 o                         
  11   0   0        155.48        171.38        45.73 o                         
   1   1   0        814.88        700.46       210.25 o                         
   2   1   0         73.44        144.91         9.84 o                         
   3   1   0       6093.97       5658.41        82.97 o                         
   4   1   0        411.16        336.91        21.09 o                         
   5   1   0       2116.47       2441.15        63.75 o                         
   6   1   0         17.18         18.76         4.43 o                         
   7   1   0        266.54        241.47        11.35 o                         
   8   1   0        256.67        236.18        31.71 o                         
   9   1   0        112.39        119.20        24.52 o                         
  10   1   0         24.81         41.67        19.71 o                         
  11   1   0         49.25         52.25        42.23 o                         
   1   2   0      24927.22      23993.06       263.24 o                         
   2   2   0          0.20          2.40         2.59 o                         
   3   2   0        252.16        255.98        19.96 o                         
   4   2   0        351.04        342.32        21.36 o                         
   5   2   0       1315.95       1476.61        35.02 o                         
   6   2   0         43.11         31.21         6.00 o                         
   7   2   0        409.20        444.65        14.75 o                         
   8   2   0         12.30         14.58         4.63 o                         
   9   2   0         13.96          8.89         9.27 o                         
  10   2   0         43.09         68.55        24.27 o                         
  11   2   0          6.37         -9.96         9.96 o                         
   1   3   0         46.00         92.34         6.65 o                         
   2   3   0       2525.19       2258.69        57.37 o                         
   3   3   0       3247.28       2936.78        96.83 o                         
   4   3   0       2462.01       2734.55        44.95 o                         
   5   3   0       1502.86       1551.21        36.89 o                         
   6   3   0       2246.10       2239.83        37.39 o                         
   7   3   0        823.58        728.32        42.85 o                         
   8   3   0        268.22        260.27        17.94 o                         
   9   3   0        106.50        106.44        27.63 o                         
  10   3   0        789.88        710.56        62.64 o                         
  11   3   0         13.30         26.81        36.02 o                         
   0   4   0       9989.98       4596.59      3579.51 o                         
   1   4   0        116.04        101.88         4.95 o                         
   2   4   0       2277.26       2195.91        32.72 o                         
   3   4   0       1131.12       1304.86        36.42 o                         
   4   4   0         18.89         25.00         3.87 o                         
   5   4   0        464.42        370.66        14.60 o                         
   6   4   0         83.85         84.47         9.67 o                         
   7   4   0        564.39        579.29        18.76 o                         
   8   4   0        135.56        131.09        23.12 o                         
   9   4   0          0.29         10.95        10.48 o                         
  10   4   0         63.40         93.39        23.55 o                         
  11   4   0        101.39         82.92        42.20 o                         
   1   5   0       3962.89       3732.89        40.11 o                         
   2   5   0        506.64        383.76        14.72 o                         
   3   5   0        632.50        652.61        18.74 o                         
   4   5   0       6712.03       6375.49        59.13 o                         
   5   5   0       5901.38       5872.86        70.91 o                         
   6   5   0        162.09        122.05         9.57 o                         
   7   5   0        315.39        252.29        23.29 o                         
   8   5   0        278.23        317.62        27.59 o                         
   9   5   0          0.70          7.99         9.83 o                         
  10   5   0         86.09         77.39        44.76 o                         
  11   5   0         34.84         57.35        23.66 o                         
   0   6   0          8.19          3.26         1.53 o                         
   1   6   0       8916.71       9357.24        77.03 o                         
   2   6   0         98.69         91.85         6.51 o                         
   3   6   0      18345.29      17751.98       137.18 o                         
   4   6   0       1786.40       1854.61        35.40 o                         
   5   6   0          2.22         11.54         5.46 o                         
   6   6   0       1458.69       1372.20        32.66 o                         
   7   6   0       1330.38       1459.34        32.91 o                         
   8   6   0         82.65         87.72        11.95 o                         
   9   6   0          0.28          5.15        11.72 o                         
  10   6   0          2.00         11.57        10.48 o                         
  11   6   0         92.15         94.97        28.26 o                         
   1   7   0      22442.63      22784.48       236.04 o                         
   2   7   0       1553.26       1535.64        32.35 o                         
   3   7   0         45.07         57.39         7.55 o                         
   4   7   0         92.15        144.93        11.48 o                         
   5   7   0        167.59        140.78        10.40 o                         
   6   7   0        363.64        290.77        15.78 o                         
   7   7   0        556.22        603.32        22.53 o                         
   8   7   0         82.48        111.78        15.39 o                         
   9   7   0        163.69        188.80        43.08 o                         
  10   7   0         11.99          3.26        17.12 o                         
  11   7   0        224.14        212.20        39.41 o                         
   1   8   0         10.95         11.41         2.92 o                         
   2   8   0       2944.76       3076.18        38.28 o                         
   3   8   0        329.73        390.71        17.08 o                         
   4   8   0        477.31        549.42        23.27 o                         
   5   8   0        225.48        184.53        17.65 o                         
   6   8   0         24.16         61.74         8.98 o                         
   7   8   0         36.50         85.09        10.68 o                         
   8   8   0          5.84          8.89        10.97 o                         
   9   8   0         21.01         22.08        13.23 o                         
  10   8   0          5.59         33.60        30.48 o                         
  11   8   0          0.84         60.86        26.33 o                         
   1   9   0        942.99        754.04        20.01 o                         
   2   9   0        736.00        862.07        21.40 o                         
   3   9   0       1538.00       1475.93        34.33 o                         
   4   9   0       5104.26       4972.59       123.94 o                         
   5   9   0          0.18          7.88         4.89 o                         
   6   9   0        475.81        526.60        24.70 o                         
   7   9   0        821.59        775.11        29.53 o                         
   8   9   0        140.23        170.34        12.69 o                         
   9   9   0        102.40        142.47        46.88 o                         
  10   9   0          4.07         25.35        24.16 o                         
  11   9   0         46.26         50.53        22.53 o                         
   0  10   0          8.75          6.58         2.55 o                         
   1  10   0       8915.89      10449.54        67.56 o                         
   2  10   0        201.14        237.85         9.21 o                         
   3  10   0       1067.13       1199.45        36.06 o                         
   4  10   0       1725.71       1680.28        40.01 o                         
   5  10   0        246.32        199.92        24.44 o                         
   6  10   0       1285.38       1264.16        36.95 o                         
   7  10   0         36.14         44.00        15.00 o                         
   8  10   0         11.81         15.05         5.33 o                         
   9  10   0        144.98        157.45        31.21 o                         
  10  10   0         69.10         85.52        25.03 o                         
  11  10   0          0.09          2.80        47.76 o                         
   1  11   0        954.61        974.11        28.37 o                         
   2  11   0      10101.25       9828.03        78.60 o                         
   3  11   0       3276.73       3303.99        47.00 o                         
   4  11   0        339.37        407.52        20.37 o                         
   5  11   0        538.09        563.15        27.78 o                         
   6  11   0        114.64         98.09        12.95 o                         
   7  11   0        873.75        902.58        32.60 o                         
   8  11   0        122.93         75.42        15.75 o                         
   9  11   0        107.76        131.34        29.19 o                         
  10  11   0         10.42          8.20        36.75 o                         
  11  11   0        164.40        112.31        29.15 o                         
   0  12   0      16228.79      14489.48       125.26 o                         
   1  12   0         51.76         36.96         9.57 o                         
   2  12   0       2786.51       2975.34        41.58 o                         
   3  12   0          4.88         14.88         4.95 o                         
   4  12   0        104.99        101.26        10.55 o                         
   5  12   0        329.73        333.88        21.98 o                         
   6  12   0        435.91        431.63        25.34 o                         
   7  12   0        452.88        488.65        44.84 o                         
   8  12   0        297.76        304.18        22.56 o                         
   9  12   0          8.19         20.67        10.23 o                         
  10  12   0         24.01          6.96        11.68 o                         
  11  12   0         22.40         76.70        29.08 o                         
   1  13   0       1626.93       1990.43        55.62 o                         
   2  13   0        859.72        980.36        24.75 o                         
   3  13   0         65.37         51.87         6.58 o                         
   4  13   0        979.00       1003.27        33.72 o                         
   5  13   0         76.24         70.43        11.31 o                         
   6  13   0        387.19        328.17        22.99 o                         
   7  13   0       2200.74       2294.30        55.17 o                         
   8  13   0         78.35         67.03        23.93 o                         
   9  13   0        238.54        237.72        44.79 o                         
  10  13   0          6.06         14.86        10.56 o                         
  11  13   0         86.63        110.32        31.94 o                         
   0  14   0        101.10        107.42        11.13 o                         
   1  14   0      11376.17      11969.95        69.80 o                         
   2  14   0        142.66        172.08        11.12 o                         
   3  14   0          7.01          6.82         2.64 o                         
   4  14   0        735.11        729.93        33.81 o                         
   5  14   0        827.49        824.59        36.32 o                         
   6  14   0        508.86        499.87        29.04 o                         
   7  14   0        686.39        757.05        33.34 o                         
   8  14   0        543.85        505.12        49.74 o                         
   9  14   0        143.09        169.06        39.99 o                         
  10  14   0         36.82         43.99        18.44 o                         
  11  14   0          0.83         45.44        23.67 o                         
   1  15   0       2868.20       2890.60        64.46 o                         
   2  15   0        163.98        125.89        11.97 o                         
   3  15   0         60.63         45.36         5.28 o                         
   4  15   0       1734.71       1777.41        53.76 o                         
   5  15   0        118.22        115.39        14.80 o                         
   6  15   0          4.34         19.81         8.33 o                         
   7  15   0       1841.40       1788.75        56.63 o                         
   8  15   0         22.56        110.46        22.64 o                         
   9  15   0        127.99        123.64        41.87 o                         
  10  15   0        294.29        294.48        45.17 o                         
  11  15   0         63.30         94.18        28.77 o                         
   0  16   0       5726.27       4986.20        79.03 o                         
   1  16   0         30.51         48.70         6.54 o                         
   2  16   0       4267.64       4890.11        59.87 o                         
   3  16   0        872.52        832.27        20.13 o                         
   4  16   0       1361.37       1394.92        48.83 o                         
   5  16   0       1081.95        980.27        42.08 o                         
   6  16   0         76.78        109.36        15.41 o                         
   7  16   0         81.53        185.35        25.92 o                         
   8  16   0       1627.88       1856.53        64.43 o                         
   9  16   0          0.54         24.65        34.46 o                         
  10  16   0         57.38         99.50        33.34 o                         
  11  16   0         56.71         95.62        32.19 o                         
   1  17   0        397.41        388.06        13.02 o                         
   2  17   0        189.24        217.00        15.93 o                         
   3  17   0         48.41         51.92         7.44 o                         
   4  17   0          0.29          4.21         3.38 o                         
   5  17   0        558.98        591.74        33.79 o                         
   6  17   0        543.70        566.58        33.36 o                         
   7  17   0        526.15        564.83        33.85 o                         
   8  17   0       4117.55       4027.26        96.35 o                         
   9  17   0        111.87        144.36        35.81 o                         
  10  17   0         83.57         91.92        26.76 o                         
  11  17   0          3.94         51.72        24.69 o                         
   0  18   0        163.98        156.26        15.22 o                         
   1  18   0         39.38         49.89         5.30 o                         
   2  18   0        108.01        110.69         7.60 o                         
   3  18   0       3743.04       4458.28        68.48 o                         
   4  18   0         25.46         31.09         5.09 o                         
   5  18   0         17.37         14.55         8.71 o                         
   6  18   0        110.89         83.27        35.02 o                         
   7  18   0        131.07        162.90        38.02 o                         
   8  18   0         37.84        144.74        30.12 o                         
   9  18   0         15.13         22.97        17.47 o                         
  10  18   0          3.94         -0.07        11.95 o                         
  11  18   0          5.34         15.24        15.87 o                         
   1  19   0         60.27         51.15         5.15 o                         
   2  19   0        403.85        385.82        45.75 o                         
   3  19   0       3108.05       3484.93        61.84 o                         
   4  19   0         59.73         82.18         7.97 o                         
   5  19   0       1326.18       1237.69        42.75 o                         
   6  19   0         27.07         19.68         9.39 o                         
   7  19   0       1532.79       1428.58        73.33 o                         
   8  19   0         16.11         22.69        10.77 o                         
   9  19   0         45.05         18.58        18.31 o                         
  10  19   0        119.15        151.60        34.27 o                         
  11  19   0          1.77         35.86        20.07 o                         
   0  20   0       2133.37       2175.91        58.47 o                         
   1  20   0          5.63         20.37         3.84 o                         
   2  20   0      14362.57      16207.48       138.77 o                         
   3  20   0        485.82        494.66        41.26 o                         
   4  20   0        737.06        748.85        22.69 o                         
   5  20   0       1277.71       1260.26        40.37 o                         
   6  20   0         47.37         75.66        19.42 o                         
   7  20   0        515.56        650.30        50.45 o                         
   8  20   0        142.27        144.40        23.86 o                         
   9  20   0          2.73         33.38        18.96 o                         
  10  20   0         48.70         69.90        26.51 o                         
   1  21   0        184.36        160.31        10.61 o                         
   2  21   0        423.77        480.69        33.86 o                         
   3  21   0       4565.24       4670.21        96.63 o                         
   4  21   0        805.12        710.05        39.23 o                         
   5  21   0       1065.10       1097.18        34.96 o                         
   6  21   0        701.50        678.93        35.11 o                         
   7  21   0       2174.93       2198.02        90.22 o                         
   8  21   0        158.85        212.56        48.05 o                         
   9  21   0          0.24          8.99        26.87 o                         
  10  21   0        136.19        156.66        69.06 o                         
   0  22   0        170.34        166.11        20.26 o                         
   1  22   0        419.21        450.24        17.90 o                         
   2  22   0         13.22         29.12         7.38 o                         
   3  22   0       2597.12       3185.32        81.84 o                         
   4  22   0        104.84        118.56        16.56 o                         
   5  22   0          1.30          4.74         5.99 o                         
   6  22   0        121.57        132.96        19.33 o                         
   7  22   0         47.73        102.71        52.50 o                         
   8  22   0          0.56         26.88        36.84 o                         
   9  22   0          0.06          5.37        12.04 o                         
  10  22   0          8.28         41.40        25.60 o                         
   1  23   0       1065.29       1076.13        28.71 o                         
   2  23   0       1261.66       1290.21        31.67 o                         
   3  23   0        163.68        260.86        38.20 o                         
   4  23   0        175.26        163.03        19.74 o                         
   5  23   0        492.00        441.05        37.68 o                         
   6  23   0       1018.69        939.70        35.29 o                         
   7  23   0        965.66        953.62        61.65 o                         
   8  23   0        963.21        888.89        64.38 o                         
   9  23   0          1.00         -4.28        22.89 o                         
  10  23   0         55.48         86.67        47.11 o                         
   0  24   0        285.96        249.95        26.02 o                         
   1  24   0         23.80         59.10         7.94 o                         
   2  24   0        156.97        149.24        22.15 o                         
   3  24   0        456.61        431.88        31.73 o                         
   4  24   0        165.39        140.29        27.31 o                         
   5  24   0        516.71        565.70        47.22 o                         
   6  24   0        161.79        220.12        20.88 o                         
   7  24   0         31.67         67.74        19.37 o                         
   8  24   0        252.20        242.04        33.46 o                         
   9  24   0          0.00         39.43        32.25 o                         
  10  24   0         19.98         63.47        24.55 o                         
   1  25   0        267.11        332.22        16.53 o                         
   2  25   0        741.08        618.05        22.43 o                         
   3  25   0        914.36        921.27        46.67 o                         
   4  25   0        557.75        586.72        38.44 o                         
   5  25   0        573.26        563.33        47.48 o                         
   6  25   0          0.96          4.78        14.15 o                         
   7  25   0          6.37          9.86        13.79 o                         
   8  25   0         36.92        -16.71        16.71 o                         
   9  25   0        120.48        169.20        53.32 o                         
  10  25   0        113.54        139.58        69.42 o                         
   0  26   0         21.91         42.46        11.87 o                         
   1  26   0       1817.76       1817.01        38.93 o                         
   2  26   0         49.80         84.98        10.65 o                         
   3  26   0         74.78         68.39        14.58 o                         
   4  26   0        343.16        368.86        31.53 o                         
   5  26   0        209.75        194.49        29.13 o                         
   6  26   0        542.54        493.99        47.15 o                         
   7  26   0         17.41         20.50        15.19 o                         
   8  26   0        182.57        152.07        51.73 o                         
   9  26   0         28.55         31.31        33.84 o                         
  10  26   0         13.50          8.97        26.72 o                         
   1  27   0       1128.69       1162.02        31.88 o                         
   2  27   0        920.20        972.26        29.46 o                         
   3  27   0          0.03         -0.07         5.46 o                         
   4  27   0         82.09         57.83        13.95 o                         
   5  27   0         38.70         41.52        15.66 o                         
   6  27   0        646.86        723.73        57.27 o                         
   7  27   0        602.73        512.23        49.27 o                         
   8  27   0         52.09         68.39        29.60 o                         
   9  27   0         93.13        100.40        44.61 o                         
  10  27   0          0.26        -13.50        13.50 o                         
   0  28   0          0.15          4.81        16.71 o                         
   1  28   0          6.30         33.55         7.39 o                         
   2  28   0        289.56        322.03        25.45 o                         
   3  28   0         58.58         32.37        10.29 o                         
   4  28   0          5.69         33.44        12.92 o                         
   5  28   0         80.47         82.42        21.28 o                         
   6  28   0         37.92         52.41        20.94 o                         
   7  28   0         54.04         52.31        19.34 o                         
   8  28   0        142.70         78.04        33.90 o                         
   9  28   0          0.37         31.13        34.96 o                         
   1  29   0         62.96        167.70        40.76 o                         
   2  29   0        389.73        408.68        20.10 o                         
   3  29   0         85.79         60.63        18.66 o                         
   4  29   0        359.91        362.93        32.42 o                         
   5  29   0        105.09        123.52        53.26 o                         
   6  29   0         58.65        106.19        24.26 o                         
   7  29   0         49.62         58.50        19.42 o                         
   8  29   0         23.33         24.66        24.31 o                         
   9  29   0         71.70         67.80        44.08 o                         
   0  30   0         39.61         42.85        14.54 o                         
   1  30   0       4253.35       4235.94        77.66 o                         
   2  30   0        156.49        177.19        13.88 o                         
   3  30   0         56.50         99.23        25.15 o                         
   4  30   0        359.37        363.91        33.66 o                         
   5  30   0         20.53         37.30        15.18 o                         
   6  30   0        332.09        291.05        38.40 o                         
   7  30   0        229.63        243.76        35.69 o                         
   8  30   0         66.23         84.22        36.55 o                         
   9  30   0          5.39         27.19        28.19 o                         
   1  31   0       1106.62       1131.77        41.25 o                         
   2  31   0        490.05        578.17        24.60 o                         
   3  31   0         52.05         61.24        11.70 o                         
   4  31   0        540.23        492.14        39.07 o                         
   5  31   0          0.73         10.87        21.16 o                         
   6  31   0          5.14          2.08        11.03 o                         
   7  31   0        198.80        158.43        29.34 o                         
   8  31   0          0.68         -3.30        12.24 o                         
   9  31   0        374.66        528.37        93.10 o                         
   0  32   0        612.95        565.27        72.45 o                         
   1  32   0         63.36        109.56        16.22 o                         
   2  32   0        119.46        129.55        12.46 o                         
   3  32   0         24.82         27.74         8.19 o                         
   4  32   0        123.46        113.88        20.77 o                         
   5  32   0        155.99        159.96        29.99 o                         
   6  32   0        166.19        163.80        29.06 o                         
   7  32   0         24.05         17.42        13.58 o                         
   8  32   0         82.72         88.10        35.90 o                         
   9  32   0          2.52         34.66        34.66 o                         
   1  33   0        124.62        205.40        23.14 o                         
   2  33   0        105.35        154.86        13.37 o                         
   3  33   0         80.89         68.49        16.04 o                         
   4  33   0         31.64         46.46        13.70 o                         
   5  33   0        729.54        534.17        52.51 o                         
   6  33   0         44.72         53.53        20.52 o                         
   7  33   0         13.39         27.35        12.31 o                         
   8  33   0         19.27         35.96        27.19 o                         
   9  33   0         67.60        137.24        50.32 o                         
   0  34   0        184.81        241.82        52.02 o                         
   1  34   0       2320.28       2277.65        71.67 o                         
   2  34   0         84.11        109.60        13.16 o                         
   3  34   0          0.14         15.56        10.48 o                         
   4  34   0        295.47        309.68        34.02 o                         
   5  34   0         19.08         72.85        22.56 o                         
   6  34   0        261.98        254.95        37.62 o                         
   7  34   0         11.05         50.33        19.40 o                         
   8  34   0          9.01         28.25        21.60 o                         
   1  35   0        229.83        272.14        26.76 o                         
   2  35   0        101.60        142.67        21.97 o                         
   3  35   0        554.65        484.98        40.60 o                         
   4  35   0        901.11        855.15        54.87 o                         
   5  35   0        541.05        452.16        50.10 o                         
   6  35   0          1.31         12.82        12.11 o                         
   7  35   0         30.66         26.51        13.52 o                         
   8  35   0        141.44        190.68        58.91 o                         
   0  36   0        147.31        184.09        46.32 o                         
   1  36   0         16.11         44.17        12.09 o                         
   2  36   0        259.54        237.38        28.39 o                         
   3  36   0        137.53        180.59        25.55 o                         
   4  36   0        298.44        263.95        31.03 o                         
   5  36   0        108.31        159.67        32.46 o                         
   6  36   0        193.19        204.91        37.13 o                         
   7  36   0        138.89        130.57        29.21 o                         
   8  36   0          5.47         67.91        39.96 o                         
   1  37   0          0.02         30.55        28.57 o                         
   2  37   0         25.43         13.89        11.90 o                         
   3  37   0        266.05        218.19        27.81 o                         
   4  37   0          2.47          9.74        14.11 o                         
   5  37   0        198.78        240.04        37.64 o                         
   6  37   0        443.09        467.02        53.96 o                         
   7  37   0        115.49         76.13        23.42 o                         
   8  37   0         64.56         57.50        32.78 o                         
   0  38   0         68.17         61.50        34.37 o                         
   1  38   0        605.99        439.12        50.51 o                         
   2  38   0          1.67          6.65        20.66 o                         
   3  38   0        110.07        116.29        22.87 o                         
   4  38   0         42.49         36.91        17.76 o                         
   5  38   0         77.43         73.04        23.78 o                         
   6  38   0          3.66         23.36        18.04 o                         
   7  38   0          1.10         -7.67        28.04 o                         
   1  39   0        190.84        267.12        41.19 o                         
   2  39   0         75.90         64.08        25.25 o                         
   3  39   0        336.58        327.06        35.42 o                         
   4  39   0        263.12        273.14        41.46 o                         
   5  39   0         35.29         33.97        16.57 o                         
   6  39   0         19.43         52.97        20.98 o                         
   7  39   0          1.38         13.95        14.33 o                         
   0  40   0       7329.05       6796.92       288.19 o                         
   1  40   0          0.30         29.60        13.80 o                         
   2  40   0        421.17        434.28        52.17 o                         
   3  40   0        108.56        125.27        22.71 o                         
   4  40   0          3.24         -2.82        10.85 o                         
   5  40   0        259.17        232.43        39.25 o                         
   6  40   0        154.98         99.37        34.66 o                         
   7  40   0        135.32        147.95        33.95 o                         
   1  41   0          3.04         10.97        11.09 o                         
   2  41   0         45.69         89.21        25.81 o                         
   3  41   0        295.59        326.05        35.71 o                         
   4  41   0         67.53         73.94        21.62 o                         
   5  41   0         11.78         43.06        21.70 o                         
   6  41   0          5.11         26.61        18.21 o                         
   7  41   0         24.26         10.55         8.62 o                         
   0  42   0          0.01         19.83        24.84 o                         
   1  42   0         29.49         34.06        17.84 o                         
   2  42   0          0.63         -3.76        10.80 o                         
   3  42   0        123.79        117.44        23.13 o                         
   4  42   0         12.38         28.71        15.76 o                         
   5  42   0         47.94         36.40        20.13 o                         
   6  42   0         56.24         76.14        26.15 o                         
   1  43   0          9.75         31.39        19.77 o                         
   2  43   0         52.70         64.84        34.28 o                         
   3  43   0         19.84         43.29        20.11 o                         
   4  43   0        171.56        136.10        29.42 o                         
   5  43   0        153.92        199.44        37.37 o                         
   6  43   0         31.09         46.23        18.33 o                         
   0  44   0        445.43        361.76        72.39 o                         
   1  44   0         10.50         27.70        21.33 o                         
   2  44   0        128.66         97.48        27.74 o                         
   3  44   0         56.63         39.47        20.22 o                         
   4  44   0         10.60         44.33        19.92 o                         
   5  44   0         69.09         74.52        22.79 o                         
   1  45   0        185.08        138.04        39.99 o                         
   2  45   0         30.33         90.93        28.68 o                         
   3  45   0        214.76        275.24        45.83 o                         
   4  45   0         73.21         86.14        25.73 o                         
   5  45   0          1.61         15.85        17.14 o                         
   0  46   0         21.71         53.79        32.43 o                         
   1  46   0        191.44        176.50        36.17 o                         
   2  46   0          0.95         11.49        10.28 o                         
   3  46   0        126.19        115.47        44.20 o                         
   4  46   0        105.70        113.95        31.61 o                         
   5  46   0          8.20         25.04        16.82 o                         
   1  47   0          3.30         15.69        16.53 o                         
   2  47   0         20.77         66.28        26.15 o                         
   3  47   0          2.09        -13.36        15.89 o                         
   4  47   0        119.18        162.31        50.49 o                         
   0  48   0          8.75         10.42        23.54 o                         
   1  48   0          2.64         15.81        17.07 o                         
   2  48   0          1.44         56.44        25.73 o                         
   3  48   0          0.13         40.31        32.84 o                         
   1  49   0          9.37         40.60        24.05 o                         
   2  49   0        127.55        141.64        35.26 o                         
   3  49   0          2.19         41.37        33.25 o                         
   0  50   0          0.03        -11.65        11.65 o                         
   1  50   0        192.09        191.51        41.52 o                         
   2  50   0         32.54         99.90        46.85 o                         
 -12   1   1          1.58         51.38        23.00 o                         
 -11   1   1        357.96        368.55        49.39 o                         
 -10   1   1         33.81         23.70        12.29 o                         
  -9   1   1        134.73        147.23        27.89 o                         
  -8   1   1         22.97         46.56        17.13 o                         
  -7   1   1        661.45        673.19        50.49 o                         
  -6   1   1       3375.57       3682.39       108.69 o                         
  -5   1   1          6.69         20.42         5.86 o                         
  -4   1   1        255.45        338.35        22.13 o                         
  -3   1   1       3436.44       3614.44        63.19 o                         
  -2   1   1        185.35        141.61        10.57 o                         
  -1   1   1       3282.07       3221.31        28.03 o                         
   0   1   1        641.90        683.47        21.51 o                         
   1   1   1        554.51        886.57        20.25 o                         
   2   1   1       5079.17       5385.77        84.62 o                         
   3   1   1        751.33        679.87        22.11 o                         
   4   1   1        492.51        681.50        25.71 o                         
   5   1   1        440.46        514.66        35.10 o                         
   6   1   1       1254.61       1257.98        59.82 o                         
   7   1   1        334.33        336.10        29.09 o                         
   8   1   1         43.53         36.52         7.58 o                         
   9   1   1        512.45        503.03        37.02 o                         
  10   1   1        259.82        218.18        26.48 o                         
  11   1   1          3.62          7.21        15.69 o                         
 -12   2   1         60.42         76.14        25.24 o                         
 -11   2   1         93.46         89.92        27.06 o                         
 -10   2   1          4.51          0.28         9.11 o                         
  -9   2   1        757.22        709.59        59.25 o                         
  -8   2   1        553.46        560.03        49.57 o                         
  -7   2   1        726.22        727.26        52.78 o                         
  -6   2   1       1493.99       1457.26        68.29 o                         
  -5   2   1        307.03        222.75        20.09 o                         
  -4   2   1       4253.50       4212.98        78.45 o                         
  -3   2   1       1017.80       1216.55        25.41 o                         
  -2   2   1        142.93        356.54        79.01 o                         
  -1   2   1       4795.78       4914.33        34.92 o                         
   0   2   1        161.43        119.32         6.59 o                         
   1   2   1      15850.39      15963.01        68.83 o                         
   2   2   1       1096.56       1348.37        28.02 o                         
   3   2   1        998.96       1106.39        28.57 o                         
   4   2   1         10.22         13.99         4.87 o                         
   5   2   1       4124.49       4007.37        91.91 o                         
   6   2   1          8.63         30.27         9.97 o                         
   7   2   1        238.11        227.09        24.49 o                         
   8   2   1          2.44         19.91        13.41 o                         
   9   2   1        571.11        609.15        40.28 o                         
  10   2   1         91.95         82.62        16.48 o                         
  11   2   1          0.86          7.83        14.68 o                         
 -12   3   1          1.32         -3.82        44.32 o                         
 -11   3   1          7.06         26.59        15.02 o                         
 -10   3   1         76.68        104.71        25.71 o                         
  -9   3   1        264.48        239.88        40.93 o                         
  -8   3   1         13.19         21.31         9.80 o                         
  -7   3   1         69.69        109.11        24.69 o                         
  -6   3   1        121.35        190.91        24.46 o                         
  -5   3   1       1448.00       1517.38        73.61 o                         
  -4   3   1       1470.10       1551.27        54.67 o                         
  -3   3   1       5218.94       5166.35        54.58 o                         
  -2   3   1         24.77         27.17         4.94 o                         
  -1   3   1       1450.74       1349.95        18.49 o                         
   0   3   1        179.69        165.49        10.06 o                         
   1   3   1        283.06        221.31        12.04 o                         
   2   3   1       4929.42       4726.35        72.64 o                         
   3   3   1       3226.19       3434.84        50.64 o                         
   4   3   1       1794.61       1812.10        52.22 o                         
   5   3   1       2956.17       3079.25        66.09 o                         
   6   3   1        778.54        599.25        35.48 o                         
   7   3   1        322.08        226.95        23.77 o                         
   8   3   1         32.21         30.74        12.02 o                         
   9   3   1         21.30         21.99        12.15 o                         
  10   3   1        117.14         94.13        21.55 o                         
  11   3   1         47.12         86.54        22.98 o                         
 -12   4   1         34.51         39.39        19.44 o                         
 -11   4   1         12.21          5.15        15.79 o                         
 -10   4   1          3.88        -10.49        11.21 o                         
  -9   4   1          0.37          8.96        10.26 o                         
  -8   4   1         77.95        105.28        23.92 o                         
  -7   4   1        934.64        916.26        59.11 o                         
  -6   4   1       1223.56       1175.12        62.24 o                         
  -5   4   1       2321.55       2231.11        89.29 o                         
  -4   4   1        187.15        182.70        19.02 o                         
  -3   4   1        391.55        478.05        14.80 o                         
  -2   4   1      10338.27       9688.10        67.31 o                         
  -1   4   1         21.72         29.37         3.54 o                         
   0   4   1       1030.71        832.55        23.03 o                         
   1   4   1        259.85        310.19        14.19 o                         
   2   4   1        876.85        787.95        26.97 o                         
   3   4   1        507.59        587.96        25.08 o                         
   4   4   1        993.16        977.15        31.87 o                         
   5   4   1         19.05         56.20         9.55 o                         
   6   4   1        180.95        148.69        17.83 o                         
   7   4   1          1.12          9.30         7.71 o                         
   8   4   1        892.04        842.69        49.98 o                         
   9   4   1         14.54          8.05         9.97 o                         
  10   4   1          5.84         24.94        19.16 o                         
  11   4   1         35.32         57.93        19.97 o                         
 -12   5   1         50.43         13.42        19.72 o                         
 -11   5   1        114.77        110.32        28.72 o                         
 -10   5   1        274.74        249.86        57.23 o                         
  -9   5   1          2.49         16.53        10.31 o                         
  -8   5   1         29.75         23.28        27.48 o                         
  -7   5   1          7.04         12.22         8.31 o                         
  -6   5   1       1255.80       1345.01        66.58 o                         
  -5   5   1       1155.01       1313.34        83.63 o                         
  -4   5   1       2573.53       2316.80        31.64 o                         
  -3   5   1       9049.54       8874.12        77.89 o                         
  -2   5   1       3648.63       4062.88        48.93 o                         
  -1   5   1        120.64        129.99        10.33 o                         
   0   5   1       3329.11       3268.60        40.16 o                         
   1   5   1         11.97         73.98         7.48 o                         
   2   5   1        619.97        621.07        47.10 o                         
   3   5   1      10829.75      10661.09       265.07 o                         
   4   5   1       8953.65       9393.38       117.13 o                         
   5   5   1        103.45         77.72        12.48 o                         
   6   5   1        401.51        360.14        35.37 o                         
   7   5   1         43.12         35.75        40.11 o                         
   8   5   1        281.48        315.76        39.52 o                         
   9   5   1         22.74         47.48        18.13 o                         
  10   5   1         18.50         18.58        10.15 o                         
  11   5   1          1.27         22.04        14.90 o                         
 -12   6   1          0.92         29.90        19.36 o                         
 -11   6   1          3.24          7.84        22.78 o                         
 -10   6   1          6.31          7.25        28.57 o                         
  -9   6   1        183.03        177.37        30.37 o                         
  -8   6   1        212.67        178.49        28.39 o                         
  -7   6   1        113.13        106.83        20.72 o                         
  -6   6   1       1996.82       2062.40        82.08 o                         
  -5   6   1          6.57          4.89         3.68 o                         
  -4   6   1        689.53        688.42        17.45 o                         
  -3   6   1       1295.06       1176.13        30.70 o                         
  -2   6   1         78.46        107.41        13.39 o                         
  -1   6   1      13551.02      13272.05       183.73 o                         
   0   6   1        162.36        152.53        47.49 o                         
   1   6   1       8367.15       8091.88       105.17 o                         
   2   6   1        366.12        442.09        28.71 o                         
   3   6   1        549.03        484.95        30.37 o                         
   4   6   1          4.19          0.94         6.60 o                         
   5   6   1         14.15         34.85        12.80 o                         
   6   6   1         20.27         33.48        11.88 o                         
   7   6   1        126.31         76.32        34.10 o                         
   8   6   1          7.85          7.25         7.72 o                         
   9   6   1        539.38        444.55        49.56 o                         
  10   6   1         35.74         40.50        17.51 o                         
  11   6   1          0.64          5.17        11.64 o                         
 -12   7   1          6.49        -25.19        25.60 o                         
 -11   7   1         12.38         32.19        26.19 o                         
 -10   7   1        236.79        268.56        39.49 o                         
  -9   7   1        179.16        137.54        26.40 o                         
  -8   7   1        124.86        139.22        25.60 o                         
  -7   7   1        227.96        298.17        34.63 o                         
  -6   7   1        111.11        119.34        12.77 o                         
  -5   7   1         31.43         45.90         7.16 o                         
  -4   7   1       1109.23       1175.72        24.43 o                         
  -3   7   1       2131.41       2142.21        35.19 o                         
  -2   7   1      26194.20      25167.73       129.71 o                         
  -1   7   1          2.73        163.19       131.06 o                         
   0   7   1      17073.32      16406.10       128.32 o                         
   1   7   1        677.92        724.42        34.95 o                         
   2   7   1         32.69         94.85        15.91 o                         
   3   7   1       1525.78       1646.74        56.72 o                         
   4   7   1        341.21        379.17        30.74 o                         
   5   7   1        397.41        322.96        24.50 o                         
   6   7   1         55.51          7.96         9.94 o                         
   7   7   1         28.03          9.44         8.65 o                         
   8   7   1        316.84        301.34        25.06 o                         
   9   7   1         82.15         93.81        66.06 o                         
  10   7   1         11.84         13.39        14.44 o                         
  11   7   1         27.46         37.48        16.75 o                         
 -12   8   1         37.69         85.81        42.26 o                         
 -11   8   1          0.80         -1.47        16.89 o                         
 -10   8   1        254.08        258.36        55.85 o                         
  -9   8   1          3.19         36.86        15.89 o                         
  -8   8   1         24.73         25.19        14.84 o                         
  -7   8   1        901.90        813.53        56.38 o                         
  -6   8   1        292.94        295.96        20.29 o                         
  -5   8   1       4117.83       3978.68        68.76 o                         
  -4   8   1       1906.18       1959.22        35.38 o                         
  -3   8   1       1803.30       1892.42        35.14 o                         
  -2   8   1          2.12         41.72         7.78 o                         
  -1   8   1         36.75        204.16        40.52 o                         
   0   8   1       7853.84       7730.05       171.66 o                         
   1   8   1        998.67       1008.00        34.13 o                         
   2   8   1       6195.00       6341.92       121.47 o                         
   3   8   1        396.45        419.60        29.36 o                         
   4   8   1       1141.61       1189.49        55.35 o                         
   5   8   1         14.99         24.55         7.44 o                         
   6   8   1       1259.87       1123.94        72.18 o                         
   7   8   1          9.45          7.72         5.03 o                         
   8   8   1        880.30        875.82        43.10 o                         
   9   8   1         22.60         10.48        14.48 o                         
  10   8   1         70.57         83.85        30.96 o                         
  11   8   1         99.44        137.40        26.13 o                         
 -12   9   1         13.04         45.37        35.19 o                         
 -11   9   1         16.06         27.72        24.84 o                         
 -10   9   1        330.22        354.34        65.27 o                         
  -9   9   1          8.21         29.78        15.07 o                         
  -8   9   1        125.85         84.80        29.13 o                         
  -7   9   1          3.29          5.87         6.18 o                         
  -6   9   1         23.94         41.29         8.98 o                         
  -5   9   1        497.39        459.74        26.32 o                         
  -4   9   1       1856.89       1828.50        36.37 o                         
  -3   9   1         14.10         24.70         4.49 o                         
  -2   9   1       6909.66       6646.56        85.00 o                         
  -1   9   1         69.41         33.18         6.03 o                         
   0   9   1         22.58         29.53         4.97 o                         
   1   9   1       1613.16       1801.36        36.73 o                         
   2   9   1        848.25        824.11        47.43 o                         
   3   9   1       6779.77       6241.99       114.66 o                         
   4   9   1          0.06         -1.41        17.80 o                         
   5   9   1       1384.45       1355.60        54.78 o                         
   6   9   1          7.54          6.60         4.79 o                         
   7   9   1          1.15         -0.23         3.48 o                         
   8   9   1        416.69        406.03        29.81 o                         
   9   9   1          4.18         10.37        14.54 o                         
  10   9   1         53.36         69.40        21.48 o                         
  11   9   1          9.42         32.75        14.99 o                         
 -12  10   1         13.26         59.58        26.58 o                         
 -11  10   1         62.16         17.71        27.31 o                         
 -10  10   1          8.47         -6.06        16.54 o                         
  -9  10   1        301.42        254.53        50.85 o                         
  -8  10   1         11.52         37.66        24.48 o                         
  -7  10   1          1.42          4.90         9.00 o                         
  -6  10   1         91.41        102.22        17.95 o                         
  -5  10   1        203.21        185.30        12.98 o                         
  -4  10   1        237.67        275.22        15.05 o                         
  -3  10   1        159.03        162.78         8.89 o                         
  -2  10   1          8.38          4.31         3.26 o                         
  -1  10   1        552.54        603.95        19.40 o                         
   0  10   1         21.98          6.01         3.11 o                         
   1  10   1          6.32          5.00         3.25 o                         
   2  10   1          0.16          6.12         3.64 o                         
   3  10   1          4.47          7.53        13.36 o                         
   4  10   1          9.13         25.28         7.11 o                         
   5  10   1        135.08        186.12        18.46 o                         
   6  10   1          7.81         11.67         4.79 o                         
   7  10   1        409.48        371.95        23.68 o                         
   8  10   1         23.25         31.09        11.72 o                         
   9  10   1        252.74        267.02        40.33 o                         
  10  10   1          0.76         17.63        21.98 o                         
  11  10   1          5.13         -5.68         9.28 o                         
 -12  11   1          6.83         46.33        23.71 o                         
 -11  11   1         62.84         86.86        38.84 o                         
 -10  11   1         81.55         46.96        26.19 o                         
  -9  11   1        234.15        183.56        46.79 o                         
  -8  11   1          6.66          9.87         7.92 o                         
  -7  11   1        135.33         96.72        15.64 o                         
  -6  11   1         83.28        106.29        19.89 o                         
  -5  11   1         97.68        111.34        11.61 o                         
  -4  11   1          0.11         28.05         8.18 o                         
  -3  11   1       3843.21       3945.66        43.96 o                         
  -2  11   1       2056.12       2111.95        63.99 o                         
  -1  11   1        245.23        339.91        22.72 o                         
   0  11   1       4863.40       4542.84        87.20 o                         
   1  11   1      10114.10       9357.33        69.59 o                         
   2  11   1       5287.30       5295.80        96.49 o                         
   3  11   1        403.98        422.58        22.52 o                         
   4  11   1        916.22        937.01        33.75 o                         
   5  11   1        726.50        631.65        34.69 o                         
   6  11   1         22.10          9.78         5.14 o                         
   7  11   1         20.23         25.97         7.73 o                         
   8  11   1        146.62        160.36        19.64 o                         
   9  11   1         22.70         53.31        22.25 o                         
  10  11   1          0.75         14.76        16.67 o                         
  11  11   1         11.34         19.48        12.29 o                         
 -11  12   1         20.94         10.93        13.74 o                         
 -10  12   1        169.24        175.91        50.97 o                         
  -9  12   1         97.50         81.63        30.31 o                         
  -8  12   1         86.83         92.56        15.56 o                         
  -7  12   1        994.15        970.69        83.75 o                         
  -6  12   1        175.63        133.24        22.25 o                         
  -5  12   1       2875.05       2647.02        53.64 o                         
  -4  12   1       4146.26       4208.55        54.43 o                         
  -3  12   1       1965.50       1878.03        40.08 o                         
  -2  12   1       5385.42       4735.60        74.73 o                         
  -1  12   1         15.06         73.22        13.43 o                         
   0  12   1       6214.85       5787.04        75.01 o                         
   1  12   1       1005.76       1181.88        25.61 o                         
   2  12   1       5597.53       5608.71        65.92 o                         
   3  12   1        182.75        253.68        18.76 o                         
   4  12   1        643.58        667.19        29.35 o                         
   5  12   1         22.28         21.90         8.35 o                         
   6  12   1        373.91        348.85        28.74 o                         
   7  12   1        191.66        218.44        18.96 o                         
   8  12   1        710.07        704.42        40.70 o                         
   9  12   1         40.27         74.27        22.38 o                         
  10  12   1         57.44         76.57        22.89 o                         
  11  12   1        137.78        187.07        38.28 o                         
 -11  13   1         70.14         94.90        27.90 o                         
 -10  13   1        133.06         78.04        35.37 o                         
  -9  13   1        880.94        872.77        97.22 o                         
  -8  13   1        102.49        120.36        19.49 o                         
  -7  13   1         24.03         46.37        12.86 o                         
  -6  13   1        111.39         97.81        20.54 o                         
  -5  13   1          9.99         39.72        12.72 o                         
  -4  13   1        226.56        264.59        17.35 o                         
  -3  13   1        317.65        289.47        17.89 o                         
  -2  13   1        616.78        552.28        19.89 o                         
  -1  13   1        780.33       1038.36        36.05 o                         
   0  13   1       4227.07       4203.21        49.92 o                         
   1  13   1       1087.71       1212.29        28.93 o                         
   2  13   1         28.66         29.04         6.14 o                         
   3  13   1       2156.78       2094.26        43.70 o                         
   4  13   1        266.63        268.79        18.83 o                         
   5  13   1       1118.12       1134.17        46.16 o                         
   6  13   1       1189.61       1222.42        49.53 o                         
   7  13   1        876.30        990.36        47.62 o                         
   8  13   1        117.13        121.57        19.87 o                         
   9  13   1        204.60        204.13        36.71 o                         
  10  13   1        122.20        134.88        31.07 o                         
 -11  14   1          2.60         47.21        23.85 o                         
 -10  14   1         31.73         85.11        28.32 o                         
  -9  14   1        208.16        236.94        52.08 o                         
  -8  14   1        530.45        554.51        82.72 o                         
  -7  14   1          8.24         16.18        10.30 o                         
  -6  14   1        271.82        262.80        23.78 o                         
  -5  14   1        498.54        475.22        21.12 o                         
  -4  14   1        800.73        789.60        19.90 o                         
  -3  14   1       3079.85       3715.75        54.58 o                         
  -2  14   1        375.69        450.51        18.58 o                         
  -1  14   1       5304.62       6020.36        64.05 o                         
   0  14   1        351.39        490.25        16.66 o                         
   1  14   1       1604.15       2045.00        34.62 o                         
   2  14   1        235.35        208.57        13.66 o                         
   3  14   1       1187.24       1377.79        38.85 o                         
   4  14   1         22.36         26.47         6.70 o                         
   5  14   1        116.38        131.46        16.46 o                         
   6  14   1         30.10         49.31        14.02 o                         
   7  14   1        144.03        133.60        19.41 o                         
   8  14   1          1.56          2.77         8.40 o                         
   9  14   1        428.84        443.36        52.04 o                         
  10  14   1         71.20         73.57        24.73 o                         
 -11  15   1         32.51         14.86        11.45 o                         
 -10  15   1        103.87         91.28        28.84 o                         
  -9  15   1        372.52        376.08        50.36 o                         
  -8  15   1       1923.68       1725.15        72.11 o                         
  -7  15   1          2.77         73.03        20.24 o                         
  -6  15   1          0.09          9.32         5.13 o                         
  -5  15   1         93.57         96.81        10.62 o                         
  -4  15   1        218.02        396.53        31.60 o                         
  -3  15   1       2028.71       1980.72        41.27 o                         
  -2  15   1         28.76         29.67         6.21 o                         
  -1  15   1       1791.88       1881.51        37.27 o                         
   0  15   1       6896.56       6576.69        58.85 o                         
   1  15   1         15.13          8.08         4.00 o                         
   2  15   1         85.10         54.58        14.08 o                         
   3  15   1        920.44        900.77        31.84 o                         
   4  15   1        529.70        486.33        30.68 o                         
   5  15   1        224.13        241.34        22.34 o                         
   6  15   1       4429.47       3751.96       111.65 o                         
   7  15   1       1279.21       1275.22        55.62 o                         
   8  15   1        236.46        248.03        25.98 o                         
   9  15   1          9.00         18.38        21.25 o                         
  10  15   1          0.69         14.86        12.89 o                         
 -11  16   1         17.26         44.35        22.68 o                         
 -10  16   1         79.35        114.45        31.56 o                         
  -9  16   1        343.09        370.38        50.65 o                         
  -8  16   1         29.59         88.01        26.28 o                         
  -7  16   1        421.72        440.56        45.96 o                         
  -6  16   1          1.09          7.98         4.15 o                         
  -5  16   1        380.57        331.91        17.71 o                         
  -4  16   1       3371.25       3668.12        58.22 o                         
  -3  16   1        205.03        357.75        20.19 o                         
  -2  16   1       2527.54       2409.44        45.26 o                         
  -1  16   1         53.75         97.36         9.43 o                         
   0  16   1       3272.12       3281.73        42.34 o                         
   1  16   1        233.99        263.73        17.28 o                         
   2  16   1       8055.45       9247.04       105.68 o                         
   3  16   1         41.00        104.14        16.22 o                         
   4  16   1        116.39        106.02        12.18 o                         
   5  16   1         16.43         28.38        12.34 o                         
   6  16   1        186.71        241.31        30.68 o                         
   7  16   1        115.77        147.67        26.42 o                         
   8  16   1        171.57        179.21        22.26 o                         
   9  16   1          9.47         27.16        16.76 o                         
  10  16   1         91.75         92.35        27.13 o                         
 -11  17   1         66.61         64.32        24.67 o                         
 -10  17   1          5.01         32.22        20.66 o                         
  -9  17   1       1049.36        920.72        76.62 o                         
  -8  17   1         79.91        152.01        43.43 o                         
  -7  17   1         16.70         29.18        34.78 o                         
  -6  17   1          0.11         27.22         8.00 o                         
  -5  17   1         53.52         78.60         7.11 o                         
  -4  17   1        119.26        240.65        24.38 o                         
  -3  17   1        916.36        937.52        45.54 o                         
  -2  17   1       1815.58       1867.79        41.32 o                         
  -1  17   1       1712.18       1786.62        35.00 o                         
   0  17   1          2.48         42.45         6.94 o                         
   1  17   1        803.54        740.39        34.46 o                         
   2  17   1       1153.43       1310.40        48.30 o                         
   3  17   1        125.04        111.80        11.44 o                         
   4  17   1       1221.88       1071.95        44.88 o                         
   5  17   1        228.12        231.45        27.99 o                         
   6  17   1        123.25        105.78        20.22 o                         
   7  17   1       3289.60       2911.25       104.45 o                         
   8  17   1          3.91         23.71        15.37 o                         
   9  17   1        243.82        180.85        35.28 o                         
  10  17   1         84.75         73.99        25.69 o                         
 -11  18   1         64.81        124.60        32.96 o                         
 -10  18   1          7.81         24.18        16.62 o                         
  -9  18   1        321.85        459.10        56.08 o                         
  -8  18   1         80.16         68.91        34.13 o                         
  -7  18   1          1.62         25.19        13.56 o                         
  -6  18   1       1753.05       1594.70        41.04 o                         
  -5  18   1        232.92        218.18        15.44 o                         
  -4  18   1       2915.39       2748.01        53.50 o                         
  -3  18   1      10317.05      10124.17       100.17 o                         
  -1  18   1       1012.68       1085.10        28.12 o                         
   0  18   1        373.15        424.30        16.43 o                         
   1  18   1      16492.40      16465.20       176.09 o                         
   2  18   1        572.09        611.25        45.28 o                         
   3  18   1        752.09        832.91        35.73 o                         
   4  18   1         21.54         29.65         8.66 o                         
   5  18   1        328.51        382.97        27.30 o                         
   6  18   1        248.08        196.16        28.25 o                         
   7  18   1        218.74        337.87        39.59 o                         
   8  18   1          0.63         16.96        10.82 o                         
   9  18   1        290.77        288.82        43.33 o                         
  10  18   1         40.79         25.29        23.57 o                         
 -11  19   1         19.29         89.27        31.82 o                         
 -10  19   1          2.19         25.02        18.37 o                         
  -9  19   1        813.43        746.88        69.20 o                         
  -8  19   1       2894.92       2502.18       172.61 o                         
  -7  19   1        218.01        246.18        53.97 o                         
  -6  19   1         79.28         98.34        13.15 o                         
  -5  19   1        182.66        202.32        15.34 o                         
  -4  19   1       1300.73       1462.67        40.10 o                         
  -3  19   1       2378.25       2613.10        52.85 o                         
  -2  19   1        171.07        204.86        15.13 o                         
  -1  19   1       1165.14       1099.53        28.99 o                         
   0  19   1        381.88        367.89        15.08 o                         
   1  19   1       1905.70       1825.68        47.38 o                         
   2  19   1       4066.37       4009.05        75.41 o                         
   3  19   1         74.90         65.74        11.30 o                         
   4  19   1       2590.22       2095.28        59.45 o                         
   5  19   1         19.74         28.48         8.69 o                         
   6  19   1       1345.86       1196.06        91.75 o                         
   7  19   1       1295.72       1093.84        74.77 o                         
   8  19   1          4.87         38.99        12.36 o                         
   9  19   1         30.40         62.96        25.60 o                         
  10  19   1         31.12         76.49        22.65 o                         
 -11  20   1          0.91         14.70        16.14 o                         
 -10  20   1          8.40         11.90        27.31 o                         
  -9  20   1         51.19        101.97        31.56 o                         
  -8  20   1         82.84        136.48        60.32 o                         
  -7  20   1          7.59          6.71        17.83 o                         
  -6  20   1         79.85         61.77         6.67 o                         
  -5  20   1         83.53         83.47        11.50 o                         
  -4  20   1         48.43         48.17        14.08 o                         
  -3  20   1        207.51        286.82        35.24 o                         
  -2  20   1        374.57        332.97        20.97 o                         
  -1  20   1         36.72         62.15        12.53 o                         
   0  20   1        175.19        171.35        12.08 o                         
   1  20   1         88.40        101.79        10.02 o                         
   2  20   1          1.23         17.03         7.30 o                         
   3  20   1         60.74         47.07         8.84 o                         
   4  20   1          3.49         16.17        10.27 o                         
   5  20   1         35.13         25.13         9.10 o                         
   6  20   1        111.95        118.84        17.57 o                         
   7  20   1         22.73         67.11        23.83 o                         
   8  20   1          6.76         28.59         9.26 o                         
   9  20   1          3.11          1.64        12.30 o                         
  10  20   1          3.47         -0.46        14.83 o                         
 -11  21   1         20.61         38.73        18.48 o                         
 -10  21   1          0.07         16.52        19.24 o                         
  -9  21   1       1232.43       1074.90        83.34 o                         
  -8  21   1       1023.68       1179.62       119.82 o                         
  -7  21   1          9.65         24.17        10.57 o                         
  -6  21   1         23.54         45.57        10.80 o                         
  -5  21   1         92.94        135.47        15.31 o                         
  -4  21   1        540.36        567.57        29.16 o                         
  -3  21   1       1663.83       1806.17        50.84 o                         
  -2  21   1         23.92         16.63        11.86 o                         
  -1  21   1        700.79        657.29        23.77 o                         
   0  21   1        133.96        149.86        11.78 o                         
   1  21   1       1555.45       1346.36        32.30 o                         
   2  21   1       3615.86       3777.85       139.27 o                         
   3  21   1        522.91        514.39        28.76 o                         
   4  21   1       1192.24       1078.35        43.20 o                         
   5  21   1        195.65        163.75        18.41 o                         
   6  21   1        714.47        730.66        39.72 o                         
   7  21   1       2190.28       2024.70        69.93 o                         
   8  21   1          2.55         69.21        34.90 o                         
   9  21   1         30.05         46.78        19.43 o                         
  10  21   1          2.58        -11.74        33.55 o                         
 -11  22   1        122.55        176.12        39.42 o                         
 -10  22   1          0.64         12.42        15.43 o                         
  -9  22   1          1.84         47.32        37.19 o                         
  -8  22   1         17.66        142.83        48.26 o                         
  -7  22   1         73.98         60.47        15.22 o                         
  -6  22   1       1812.81       1628.08        61.21 o                         
  -5  22   1        309.08        317.24        26.79 o                         
  -4  22   1       1411.98       1392.08        54.09 o                         
  -3  22   1       1275.65       1193.48        49.03 o                         
  -2  22   1         20.00        103.20        26.71 o                         
  -1  22   1         56.06         52.08         8.22 o                         
   0  22   1        170.29        243.92        15.04 o                         
   1  22   1       2187.27       2143.34        44.87 o                         
   2  22   1        608.89        470.41        40.90 o                         
   3  22   1        370.52        328.00        23.70 o                         
   4  22   1         20.68         42.33        12.34 o                         
   5  22   1        999.05        955.70        43.31 o                         
   6  22   1         72.42         66.03        13.39 o                         
   7  22   1       2137.66       2069.79        70.93 o                         
   8  22   1          0.43         21.66        35.25 o                         
   9  22   1         33.69         36.08        16.97 o                         
  10  22   1         54.19         89.37        26.72 o                         
 -11  23   1         12.08         44.02        27.25 o                         
 -10  23   1        126.63        162.98        37.26 o                         
  -9  23   1          0.75         63.62        39.02 o                         
  -8  23   1         47.22         98.52        40.14 o                         
  -7  23   1         12.23         42.31        13.41 o                         
  -6  23   1          0.15         60.05        15.60 o                         
  -5  23   1        145.05        185.57        21.74 o                         
  -4  23   1        103.95        175.79        21.23 o                         
  -3  23   1        110.76        105.23        16.67 o                         
  -2  23   1       1548.40       1626.60        55.41 o                         
  -1  23   1        431.27        416.70        19.87 o                         
   0  23   1        417.61        510.84        22.03 o                         
   1  23   1       1466.38       1445.80        37.97 o                         
   2  23   1         54.50        108.51        14.04 o                         
   3  23   1        199.69        180.74        23.61 o                         
   4  23   1       1595.72       1445.24        75.56 o                         
   5  23   1        679.31        654.81        35.80 o                         
   6  23   1        960.90        981.13        45.95 o                         
   7  23   1        258.53        248.78        25.42 o                         
   8  23   1        228.26        255.89        59.50 o                         
   9  23   1        120.73        104.47        30.05 o                         
  10  23   1          0.33         69.15        34.22 o                         
 -10  24   1        124.91        109.86        30.06 o                         
  -9  24   1        249.32        297.08        67.09 o                         
  -8  24   1         13.78         33.55        19.07 o                         
  -7  24   1        429.85        400.99        39.51 o                         
  -6  24   1          8.50         32.27        10.29 o                         
  -5  24   1        398.33        413.69        31.50 o                         
  -4  24   1         16.09          5.17         7.73 o                         
  -3  24   1        177.40        154.59        18.04 o                         
  -2  24   1        131.77        204.48        48.58 o                         
  -1  24   1         28.30         65.96         9.56 o                         
   0  24   1       1543.65       1424.57        37.23 o                         
   1  24   1        182.35        193.20        14.78 o                         
   2  24   1          1.66         11.25         5.11 o                         
   3  24   1         83.74         80.58        18.30 o                         
   4  24   1         17.51         12.23         7.90 o                         
   5  24   1          9.08         12.35         7.74 o                         
   6  24   1        128.75        176.91        20.11 o                         
   7  24   1         35.88         55.25        21.89 o                         
   8  24   1         60.91        110.23        44.14 o                         
   9  24   1          7.20         33.24        25.72 o                         
 -10  25   1         84.89         99.38        28.71 o                         
  -9  25   1         38.35         74.09        37.14 o                         
  -8  25   1          1.27          2.71        16.36 o                         
  -7  25   1         21.22         35.79        13.86 o                         
  -6  25   1        122.55        138.77        20.36 o                         
  -5  25   1         42.15         61.44        14.12 o                         
  -4  25   1          4.03         23.97        11.02 o                         
  -3  25   1        126.71        159.29        19.03 o                         
  -2  25   1       2419.11       2420.34        64.05 o                         
  -1  25   1        188.76        214.27        15.17 o                         
   0  25   1          5.72         55.14        12.19 o                         
   1  25   1       1050.12        930.55        31.80 o                         
   2  25   1        820.71        804.25        29.52 o                         
   3  25   1        738.97        825.02        62.06 o                         
   4  25   1        796.20        681.67        34.73 o                         
   5  25   1        341.77        361.09        26.49 o                         
   6  25   1         92.07         93.53        14.27 o                         
   7  25   1        160.59        131.30        27.05 o                         
   8  25   1        114.80        142.01        45.55 o                         
   9  25   1          2.76          5.77        15.36 o                         
 -10  26   1          0.20         47.27        27.01 o                         
  -9  26   1         94.81        134.83        45.90 o                         
  -8  26   1        197.92        198.74        50.61 o                         
  -7  26   1          3.39          9.17         9.45 o                         
  -6  26   1        416.45        364.76        31.49 o                         
  -5  26   1         17.80         21.16        12.10 o                         
  -4  26   1        167.91        212.03        23.29 o                         
  -3  26   1        263.80        267.11        25.18 o                         
  -2  26   1        146.67        351.73        40.83 o                         
  -1  26   1        233.69        272.75        18.89 o                         
   0  26   1         26.35         58.81        10.09 o                         
   1  26   1        397.74        461.71        23.19 o                         
   2  26   1        107.13         96.54        10.77 o                         
   3  26   1          6.83         16.95        16.60 o                         
   4  26   1          0.30          4.48         5.48 o                         
   5  26   1         26.19         24.45         8.97 o                         
   6  26   1          6.40         11.96         5.92 o                         
   7  26   1         94.70        154.61        29.28 o                         
   8  26   1          2.24         42.43        30.37 o                         
   9  26   1         75.65         78.77        27.17 o                         
 -10  27   1         70.83         80.09        63.88 o                         
  -9  27   1         80.19        121.12        50.26 o                         
  -8  27   1         21.00         43.02        26.54 o                         
  -7  27   1         31.55         45.86        16.99 o                         
  -6  27   1        232.70        215.25        25.25 o                         
  -5  27   1         58.02        100.75        19.08 o                         
  -4  27   1        188.06        219.10        24.38 o                         
  -3  27   1        426.86        417.34        31.94 o                         
  -2  27   1       3226.66       2883.29        79.31 o                         
  -1  27   1         96.06        101.25        12.48 o                         
   0  27   1        352.24        402.17        26.63 o                         
   1  27   1        583.73        665.26        28.53 o                         
   2  27   1         29.46         33.69         7.37 o                         
   3  27   1         67.80         76.94        18.90 o                         
   4  27   1          0.54         53.07        26.90 o                         
   5  27   1        791.25        797.37        38.57 o                         
   6  27   1         46.34         59.00        19.97 o                         
   7  27   1          1.15          2.38        16.92 o                         
   8  27   1         62.52         72.98        41.37 o                         
   9  27   1         77.01         81.27        41.37 o                         
 -10  28   1         50.83         84.22        43.20 o                         
  -9  28   1         73.55        161.08        50.97 o                         
  -8  28   1        203.56        184.73        51.73 o                         
  -7  28   1        449.63        503.08        48.23 o                         
  -6  28   1        154.42        178.47        23.77 o                         
  -5  28   1        791.60        842.71        48.76 o                         
  -4  28   1          2.62         20.46         9.05 o                         
  -3  28   1        570.71        495.59        35.34 o                         
  -2  28   1        274.01        488.42        48.55 o                         
  -1  28   1         10.19         44.58        13.06 o                         
   0  28   1       1883.46       1684.01        48.29 o                         
   1  28   1        591.34        594.40        30.09 o                         
   2  28   1         33.51         66.27         9.96 o                         
   3  28   1         21.33         22.59        18.16 o                         
   4  28   1       1002.54        917.86        90.81 o                         
   5  28   1          1.38         17.95         7.91 o                         
   6  28   1          0.74          7.26        10.03 o                         
   7  28   1          4.99         34.42        15.61 o                         
   8  28   1        567.19        500.53        88.92 o                         
   9  28   1         16.93         66.38        44.14 o                         
 -10  29   1        135.39        156.31        50.49 o                         
  -9  29   1          0.01        -10.24        12.65 o                         
  -8  29   1         39.64         23.31        15.01 o                         
  -7  29   1          0.02         31.27        15.61 o                         
  -6  29   1        279.00        272.04        29.12 o                         
  -5  29   1         40.67         44.92        13.92 o                         
  -4  29   1        182.82        209.98        24.02 o                         
  -3  29   1        294.79        248.00        26.33 o                         
  -2  29   1       2423.13       2120.37        72.75 o                         
  -1  29   1          8.63         38.07        11.87 o                         
   0  29   1         83.31        134.22        19.22 o                         
   1  29   1        467.43        451.80        27.23 o                         
   2  29   1         95.69         96.55        11.19 o                         
   3  29   1        418.83        504.57        47.77 o                         
   4  29   1         27.30         37.09        15.19 o                         
   5  29   1        890.41        753.28        61.71 o                         
   6  29   1         93.99         89.65        22.04 o                         
   7  29   1        130.91        149.23        28.81 o                         
   8  29   1        118.10        129.47        48.55 o                         
   9  29   1          7.72         20.13        27.13 o                         
  -9  30   1          1.52         15.30        19.66 o                         
  -8  30   1          7.71         39.90        33.43 o                         
  -7  30   1         85.51         78.01        19.91 o                         
  -6  30   1         85.06         88.23        16.58 o                         
  -5  30   1          7.43          7.75         6.62 o                         
  -4  30   1          7.42          9.41         8.81 o                         
  -3  30   1        694.63        669.94        42.33 o                         
  -2  30   1          5.05         87.10        34.84 o                         
  -1  30   1        365.05        359.03        28.79 o                         
   0  30   1        123.68        188.59        18.59 o                         
   1  30   1       1108.97       1018.27        47.27 o                         
   2  30   1          8.73          9.61         5.53 o                         
   3  30   1          0.64         36.04        10.97 o                         
   4  30   1         18.38         43.13        24.95 o                         
   5  30   1        127.98        214.51        34.07 o                         
   6  30   1         11.82         30.89        18.92 o                         
   7  30   1          6.06          7.22        32.10 o                         
   8  30   1          3.93          3.71        27.66 o                         
   9  30   1         52.09         72.03        38.96 o                         
  -9  31   1          7.78         39.84        34.31 o                         
  -8  31   1          0.03          7.77        23.19 o                         
  -7  31   1         22.81         59.13        20.60 o                         
  -6  31   1          0.07          6.69         8.98 o                         
  -5  31   1         82.80         76.05        20.11 o                         
  -4  31   1        344.44        354.28        32.45 o                         
  -3  31   1          1.91         50.73        19.30 o                         
  -2  31   1         17.39         86.54        38.39 o                         
  -1  31   1         14.24         53.61        15.11 o                         
   0  31   1       2943.98       2782.59        69.38 o                         
   1  31   1        953.85        865.94        38.32 o                         
   2  31   1         22.93         50.55        10.62 o                         
   3  31   1        344.85        391.28        43.98 o                         
   4  31   1          7.68          3.20         9.07 o                         
   5  31   1         26.79         18.67        11.87 o                         
   6  31   1          0.40          3.86         9.68 o                         
   7  31   1         72.64         75.48        22.71 o                         
   8  31   1          2.01         20.77        22.48 o                         
  -9  32   1         13.52         77.15        37.37 o                         
  -8  32   1         63.04         55.14        29.37 o                         
  -7  32   1        273.38        249.60        36.24 o                         
  -6  32   1        300.89        305.03        31.93 o                         
  -5  32   1        718.50        804.36        50.40 o                         
  -4  32   1        423.60        462.03        37.56 o                         
  -3  32   1        532.78        498.57        38.09 o                         
  -2  32   1       1919.51       1817.38        47.26 o                         
  -1  32   1          0.17        113.24        20.36 o                         
   0  32   1       4127.42       3879.80        79.40 o                         
   1  32   1        197.05        218.75        20.64 o                         
   2  32   1       1239.95       1212.69        40.37 o                         
   3  32   1         46.88        115.48        43.96 o                         
   4  32   1        906.32        893.44        68.93 o                         
   5  32   1         53.26         63.91        20.84 o                         
   6  32   1        170.49        194.60        33.83 o                         
   7  32   1          2.14         28.24        17.42 o                         
   8  32   1        135.53        136.71        47.90 o                         
  -9  33   1         88.03         40.55        34.31 o                         
  -8  33   1        219.17        194.27        56.14 o                         
  -7  33   1        313.77        311.21        41.91 o                         
  -6  33   1        115.68         99.15        19.56 o                         
  -5  33   1          0.08         65.43        17.43 o                         
  -4  33   1        269.56        315.07        32.16 o                         
  -3  33   1        734.39        627.71        42.94 o                         
  -2  33   1        747.18        775.20        31.77 o                         
  -1  33   1         49.10        311.85        57.44 o                         
   0  33   1        101.23        200.58        22.77 o                         
   1  33   1        284.00        240.82        21.52 o                         
   2  33   1          3.02         45.70        23.57 o                         
   3  33   1         77.72        130.78        27.67 o                         
   4  33   1       1048.09        874.41        68.28 o                         
   5  33   1         37.78         55.53        27.01 o                         
   6  33   1         29.09         69.39        24.09 o                         
   7  33   1          1.20         50.13        22.48 o                         
   8  33   1         33.60         16.60        26.31 o                         
  -9  34   1          3.24        -16.83        17.01 o                         
  -8  34   1         40.26         26.66        27.95 o                         
  -7  34   1         64.86        100.10        25.85 o                         
  -6  34   1        606.02        616.27        47.33 o                         
  -5  34   1        442.88        334.14        34.29 o                         
  -4  34   1        166.11        154.69        30.47 o                         
  -3  34   1        263.76        326.04        32.14 o                         
  -2  34   1         32.69         85.76        15.89 o                         
  -1  34   1       9618.71       9075.47       155.61 o                         
   1  34   1       1195.65       1159.74        61.60 o                         
   2  34   1        110.06         97.58        16.91 o                         
   3  34   1        426.59        346.21        44.50 o                         
   4  34   1         32.22        104.10        30.15 o                         
   5  34   1        351.76        403.71        49.01 o                         
   6  34   1         27.27         11.93         9.73 o                         
   7  34   1        268.23        300.26        43.37 o                         
   8  34   1          0.54        114.58        48.20 o                         
  -9  35   1          8.43         17.71        29.19 o                         
  -8  35   1          1.10         14.60        29.72 o                         
  -7  35   1         17.47         41.89        31.49 o                         
  -6  35   1        458.37        410.84        39.45 o                         
  -5  35   1          3.22         96.51        20.71 o                         
  -4  35   1         28.53         64.83        17.02 o                         
  -3  35   1        113.52        187.52        26.82 o                         
  -2  35   1        890.68        784.15        47.66 o                         
   0  35   1        478.88        466.77        52.07 o                         
   1  35   1        372.31        373.77        35.98 o                         
   2  35   1        674.70        659.80        57.92 o                         
   3  35   1        806.36        785.44        64.08 o                         
   4  35   1       1720.84       1368.23        86.75 o                         
   5  35   1         62.40         87.54        24.14 o                         
   6  35   1         63.31         76.30        24.34 o                         
   7  35   1          1.30         11.31        15.21 o                         
   8  35   1        158.86         85.22        41.96 o                         
  -8  36   1          4.76         -7.24        14.30 o                         
  -7  36   1         80.09        129.90        30.08 o                         
  -6  36   1        115.30         80.89        19.38 o                         
  -5  36   1        355.92        350.27        35.69 o                         
  -4  36   1        131.83        164.71        24.03 o                         
  -3  36   1         73.12         99.49        18.72 o                         
  -2  36   1        865.14        828.84        52.37 o                         
  -1  36   1         32.06         86.88        41.14 o                         
   0  36   1       1077.06       1099.14        77.87 o                         
   1  36   1         33.40         22.36        18.01 o                         
   2  36   1        306.80        404.49        66.50 o                         
   3  36   1         15.41         43.69        35.52 o                         
   4  36   1         60.55         58.11        25.45 o                         
   5  36   1         22.79         45.04        21.03 o                         
   6  36   1        353.27        246.16        40.25 o                         
   7  36   1          0.96          1.52        21.13 o                         
  -8  37   1         21.33         53.38        32.96 o                         
  -7  37   1         28.88         55.79        32.96 o                         
  -6  37   1          1.81         47.35        16.75 o                         
  -5  37   1        103.46        105.09        22.00 o                         
  -4  37   1        162.36        155.42        24.30 o                         
  -3  37   1        640.69        551.62        42.57 o                         
  -2  37   1         13.61        106.33        33.90 o                         
  -1  37   1        149.18        461.36        71.42 o                         
   0  37   1          0.48         37.88        25.66 o                         
   1  37   1         58.82         44.08        24.95 o                         
   2  37   1        140.20        104.76        37.55 o                         
   3  37   1         48.44         60.46        20.48 o                         
   4  37   1        170.04        169.06        31.69 o                         
   5  37   1        484.12        463.52        53.91 o                         
   6  37   1        123.30        107.07        27.57 o                         
   7  37   1         41.05        113.05        30.00 o                         
  -8  38   1        104.20         98.40        39.90 o                         
  -7  38   1          8.47         -4.24        13.36 o                         
  -6  38   1        384.98        393.14        40.24 o                         
  -5  38   1          5.17         15.93        10.84 o                         
  -4  38   1        317.23        286.68        32.22 o                         
  -3  38   1         57.01         80.35        18.93 o                         
  -2  38   1         61.33         49.73        19.03 o                         
  -1  38   1       6515.73       5783.38       184.51 o                         
   0  38   1          0.98        125.88        42.55 o                         
   1  38   1         78.13        171.08        46.96 o                         
   2  38   1        190.70        215.93        53.08 o                         
   3  38   1         22.99         -2.08        11.27 o                         
   4  38   1          7.22         12.45        15.05 o                         
   5  38   1         43.04         66.52        27.51 o                         
   6  38   1          6.97         53.29        20.97 o                         
   7  38   1        220.45        261.08        43.43 o                         
  -7  39   1         49.27         43.02        31.19 o                         
  -6  39   1        414.24        384.55        40.80 o                         
  -5  39   1         20.15         29.08        12.96 o                         
  -4  39   1         11.41         32.52        16.05 o                         
  -3  39   1        755.63        734.92        50.78 o                         
  -2  39   1        157.94        149.44        51.47 o                         
  -1  39   1        603.55       1181.86        86.89 o                         
   0  39   1        153.25        166.31        46.02 o                         
   1  39   1         13.48         33.66        24.36 o                         
   2  39   1        595.98        590.16        85.33 o                         
   3  39   1        139.31        118.43        27.95 o                         
   4  39   1          0.72          6.67        13.16 o                         
   5  39   1         10.19         18.83        20.57 o                         
   6  39   1        120.27        124.43        29.43 o                         
   7  39   1          7.08         19.23        19.51 o                         
  -7  40   1          0.76         24.36        13.65 o                         
  -6  40   1         17.68         56.42        19.49 o                         
  -5  40   1         11.45          6.91         7.00 o                         
  -4  40   1        160.40        166.36        26.18 o                         
  -3  40   1          9.76         49.72        16.95 o                         
  -2  40   1         15.31         25.02        15.63 o                         
  -1  40   1        158.82        216.08        40.59 o                         
   0  40   1         13.40         48.32        27.31 o                         
   1  40   1         26.51         27.72        22.36 o                         
   2  40   1         93.46        181.56        51.79 o                         
   3  40   1          7.84         10.49        19.72 o                         
   4  40   1         15.42         18.27        14.47 o                         
   5  40   1          0.15         21.17        17.42 o                         
   6  40   1          0.88          4.46        14.98 o                         
  -7  41   1         41.87          5.30        14.89 o                         
  -6  41   1         27.16         48.41        17.47 o                         
  -5  41   1          7.05         60.19        17.44 o                         
  -4  41   1          0.33         55.02        17.95 o                         
  -3  41   1         76.17        109.25        22.47 o                         
  -2  41   1         26.74         33.51        17.26 o                         
  -1  41   1        242.48        284.01        43.72 o                         
   0  41   1         12.57         14.12        23.54 o                         
   1  41   1        105.29        141.95        45.26 o                         
   2  41   1        169.45        190.68        53.08 o                         
   3  41   1         33.87         58.88        21.26 o                         
   4  41   1         54.89         56.86        19.59 o                         
   5  41   1         88.37         96.53        27.49 o                         
   6  41   1        101.97         90.73        27.58 o                         
  -7  42   1          4.96         31.13        30.07 o                         
  -6  42   1        180.19        185.78        36.75 o                         
  -5  42   1          5.77         13.99        13.97 o                         
  -4  42   1        221.39        254.96        32.29 o                         
  -3  42   1         89.61         67.54        17.91 o                         
  -2  42   1         71.86         91.12        28.02 o                         
  -1  42   1         59.28         65.93        23.03 o                         
   0  42   1         53.84         52.67        24.07 o                         
   1  42   1        549.15        461.10        78.33 o                         
   2  42   1        111.66         96.93        39.37 o                         
   3  42   1         19.74         31.49        29.43 o                         
   4  42   1          0.00         16.71        16.54 o                         
   5  42   1        253.03        204.75        38.69 o                         
   6  42   1          7.40         23.54        15.65 o                         
  -6  43   1         32.18         31.96        25.01 o                         
  -5  43   1         20.93         38.57        16.54 o                         
  -4  43   1         32.12         54.52        17.85 o                         
  -3  43   1        300.86        341.75        48.75 o                         
  -2  43   1         72.38        130.02        63.06 o                         
  -1  43   1        209.37        213.69        55.38 o                         
   0  43   1          0.22         32.90        26.54 o                         
   1  43   1          3.73         16.42        24.25 o                         
   2  43   1         83.16         98.81        38.55 o                         
   3  43   1        161.74        189.91        55.61 o                         
   4  43   1        475.03        317.28        46.50 o                         
   5  43   1         36.59         25.83        18.60 o                         
  -6  44   1          0.44          7.53        11.36 o                         
  -5  44   1        141.76        176.67        28.97 o                         
  -4  44   1         63.78         82.94        20.02 o                         
  -3  44   1         36.84         67.00        31.99 o                         
  -2  44   1          0.70          6.96        51.44 o                         
  -1  44   1          7.74         25.84        19.54 o                         
   0  44   1         67.39         92.16        39.72 o                         
   1  44   1         38.84         63.74        37.55 o                         
   2  44   1        251.08        289.61        66.09 o                         
   3  44   1         18.52         23.78        27.54 o                         
   4  44   1          2.85         51.67        22.99 o                         
   5  44   1          2.01         64.65        25.09 o                         
  -5  45   1          0.02         39.28        17.32 o                         
  -4  45   1          6.24         27.70        13.39 o                         
  -3  45   1         56.77         83.19        28.93 o                         
  -2  45   1          4.96         13.24        17.01 o                         
  -1  45   1         61.82        108.35        43.67 o                         
   0  45   1        187.63        192.38        55.44 o                         
   1  45   1         55.66         52.73        29.48 o                         
   2  45   1        225.51        209.51        57.91 o                         
   3  45   1        119.59         91.45        43.84 o                         
   4  45   1          8.77          3.84         9.60 o                         
  -5  46   1         12.54         10.58        13.42 o                         
  -4  46   1         60.42        103.82        26.43 o                         
  -3  46   1         77.58         82.80        39.55 o                         
  -2  46   1          8.67         40.14        33.84 o                         
  -1  46   1        195.59        249.76        64.62 o                         
   0  46   1          5.78         69.68        38.43 o                         
   1  46   1         92.93         66.44        37.19 o                         
   2  46   1          4.57         15.42        16.71 o                         
   3  46   1         16.73         17.36        18.19 o                         
   4  46   1          0.01         -6.06        19.13 o                         
  -4  47   1         90.94        107.78        28.60 o                         
  -3  47   1          7.02         12.95        14.71 o                         
  -2  47   1         35.35         27.01        27.66 o                         
  -1  47   1         25.85         53.14        34.66 o                         
   0  47   1         19.98         87.34        41.49 o                         
   1  47   1         10.81         26.07        28.66 o                         
   2  47   1          8.47         31.19        30.25 o                         
   3  47   1        101.58         82.04        44.84 o                         
  -4  48   1          9.07         25.19        26.78 o                         
  -3  48   1         79.87        104.28        41.96 o                         
  -2  48   1          2.98         34.31        37.61 o                         
  -1  48   1          9.80         47.14        27.19 o                         
   0  48   1         28.18         54.26        38.61 o                         
   1  48   1         53.61         41.20        30.01 o                         
   2  48   1         82.11         88.39        39.78 o                         
   3  48   1          4.04         84.16        42.78 o                         
  -3  49   1        128.57        166.73        55.97 o                         
  -2  49   1        107.79        120.35        48.96 o                         
  -1  49   1          0.01         -7.06        22.13 o                         
   0  49   1         45.19         90.98        45.32 o                         
   1  49   1        183.31        199.51        61.85 o                         
   2  49   1          2.94         88.92        43.08 o                         
  -2  50   1          0.02         14.01        21.36 o                         
  -1  50   1         12.17         60.91        33.96 o                         
   0  50   1          0.01         21.13        22.72 o                         
   1  50   1        398.55        526.66        95.93 o                         
 -12   0   2        437.64        346.58        70.68 o                         
 -11   0   2          0.18         -4.94        15.71 o                         
 -10   0   2         67.60        107.93        38.84 o                         
  -9   0   2        249.38        305.44        58.50 o                         
  -8   0   2        413.23        316.97        53.14 o                         
  -7   0   2         10.47         44.55        31.90 o                         
  -6   0   2       2989.94       3111.47       144.95 o                         
  -5   0   2       1812.14       1500.59        91.81 o                         
  -4   0   2       7397.02       7117.40       128.71 o                         
  -3   0   2       1068.59       1049.61        38.56 o                         
  -1   0   2       4986.86       4868.54        62.16 o                         
   0   0   2      30260.85      29605.32       205.72 o                         
   1   0   2       9329.32       8871.85       114.42 o                         
   2   0   2       3530.32       3855.06       114.88 o                         
   3   0   2         10.87         36.53         8.21 o                         
   4   0   2          9.81         14.96        33.40 o                         
   5   0   2        466.21        458.68        40.52 o                         
   6   0   2       1312.69       1095.58        59.18 o                         
   7   0   2         60.68         72.81        17.55 o                         
   8   0   2         60.06         65.18        17.32 o                         
   9   0   2         29.09         42.73        35.49 o                         
  10   0   2        138.70        192.15        52.38 o                         
 -12   1   2         95.78        141.86        36.22 o                         
 -11   1   2         90.26        113.38        28.14 o                         
 -10   1   2          8.34         15.70        25.75 o                         
  -9   1   2        134.26        135.00        28.04 o                         
  -8   1   2         12.72         11.88        18.13 o                         
  -7   1   2       3260.46       3114.29       110.90 o                         
  -6   1   2          8.05         30.72         7.98 o                         
  -5   1   2          0.14          7.61         9.44 o                         
  -4   1   2        422.00        368.17        24.36 o                         
  -3   1   2        695.50        747.19        23.05 o                         
  -2   1   2      58887.75      57728.64       341.20 o                         
  -1   1   2        142.96        137.02         8.73 o                         
   1   1   2        788.44        973.56        89.12 o                         
   2   1   2       1050.30       1035.80        23.25 o                         
   3   1   2       2240.28       2545.59        53.74 o                         
   4   1   2       1457.18       1346.71        37.21 o                         
   5   1   2       1086.25       1096.50        38.10 o                         
   6   1   2        356.27        366.30        24.53 o                         
   7   1   2         46.09         22.17         7.49 o                         
   8   1   2         67.52         59.43        17.24 o                         
   9   1   2        418.33        446.54        54.89 o                         
  10   1   2          9.99         10.62        14.06 o                         
 -12   2   2          0.82         28.84        32.60 o                         
 -11   2   2          0.06         14.39        16.28 o                         
 -10   2   2          0.06         15.17        13.28 o                         
  -9   2   2          5.67         -9.38         9.38 o                         
  -8   2   2         32.16         36.93        15.18 o                         
  -7   2   2        505.42        628.31        50.80 o                         
  -6   2   2        698.97        691.66        42.59 o                         
  -5   2   2         53.92         71.58         9.46 o                         
  -4   2   2          0.02          5.00         4.70 o                         
  -3   2   2       5719.12       5604.06        63.21 o                         
  -2   2   2        252.99        300.94        25.69 o                         
  -1   2   2      46470.09      46862.82       226.65 o                         
   0   2   2         62.00        101.56        10.47 o                         
   1   2   2         59.23        105.73        31.74 o                         
   2   2   2       1140.16       1133.82        20.77 o                         
   3   2   2       1568.54       1668.94        35.69 o                         
   4   2   2       1019.10       1081.07        40.87 o                         
   5   2   2       1056.04       1076.60        45.28 o                         
   6   2   2          5.79         10.00         7.05 o                         
   7   2   2         86.38         72.93        14.60 o                         
   8   2   2        166.28        124.80        21.29 o                         
   9   2   2        169.70        138.53        23.49 o                         
  10   2   2          0.05         13.32        14.65 o                         
 -12   3   2         57.00         50.30        22.35 o                         
 -11   3   2          1.79          7.01        16.01 o                         
 -10   3   2          3.02         15.36        15.38 o                         
  -9   3   2          2.01          9.88        15.42 o                         
  -8   3   2          1.61         -1.37        20.86 o                         
  -7   3   2        190.31        207.65        29.39 o                         
  -6   3   2        147.41        171.76        20.70 o                         
  -5   3   2       1132.66       1130.17        36.33 o                         
  -4   3   2          8.86         14.69         5.25 o                         
  -3   3   2        577.82        604.96        20.98 o                         
  -2   3   2      21411.04      21204.25       128.93 o                         
  -1   3   2       4324.99       4398.62        45.72 o                         
   0   3   2        647.17        687.33        17.36 o                         
   1   3   2       3229.97       3276.65        48.64 o                         
   2   3   2        202.76        256.42        10.92 o                         
   3   3   2       1656.06       1653.46        45.26 o                         
   4   3   2       1016.75       1215.45        35.76 o                         
   5   3   2         38.66         10.65         6.72 o                         
   6   3   2        222.57        205.18        21.99 o                         
   7   3   2          1.29         14.40         8.48 o                         
   8   3   2        134.22        166.98        24.33 o                         
   9   3   2        156.11        138.30        23.76 o                         
  10   3   2         15.72         32.33        21.07 o                         
 -12   4   2         14.84         15.46        17.83 o                         
 -11   4   2          0.00         30.14        16.90 o                         
 -10   4   2        108.53        126.46        29.82 o                         
  -9   4   2         84.87         79.46        38.37 o                         
  -8   4   2        195.37        169.38        34.13 o                         
  -7   4   2        130.51        165.92        36.66 o                         
  -6   4   2         32.99         31.84         6.96 o                         
  -5   4   2       1029.83        969.03        42.02 o                         
  -4   4   2        172.42        144.37        12.64 o                         
  -3   4   2        572.79        704.40        25.17 o                         
  -2   4   2      37088.26      37884.28       233.45 o                         
  -1   4   2       2005.63       2202.16        38.86 o                         
   0   4   2        483.07        456.12        18.30 o                         
   1   4   2       3489.68       3418.18        49.07 o                         
   2   4   2         20.16          9.44         5.05 o                         
   3   4   2       3318.55       3251.23        56.79 o                         
   4   4   2       1059.42       1064.73        35.83 o                         
   5   4   2        220.35        220.97        17.26 o                         
   6   4   2        767.92        766.59        42.55 o                         
   7   4   2         14.37         17.71         9.62 o                         
   8   4   2       1042.83        958.55        55.11 o                         
   9   4   2          6.84         26.51        13.74 o                         
  10   4   2         14.34         16.56        14.56 o                         
 -12   5   2          0.06         27.67        16.74 o                         
 -11   5   2         44.60         38.13        17.50 o                         
 -10   5   2         43.55         66.58        20.22 o                         
  -9   5   2        574.51        635.59        60.41 o                         
  -8   5   2        564.57        459.59        46.35 o                         
  -7   5   2        594.10        602.90        49.48 o                         
  -6   5   2         92.59        112.88         9.18 o                         
  -5   5   2        133.92        156.58        15.77 o                         
  -4   5   2         99.29        107.83        11.53 o                         
  -3   5   2        601.28        582.28        22.81 o                         
  -2   5   2        181.08        284.06        23.89 o                         
  -1   5   2       5615.53       6030.53        65.05 o                         
   0   5   2       2713.36       2581.67        41.92 o                         
   1   5   2       1846.68       1674.40        34.81 o                         
   2   5   2       2797.13       2893.25        47.09 o                         
   3   5   2       5913.96       5467.52        62.79 o                         
   4   5   2         63.86         46.06         8.15 o                         
   5   5   2        735.47        809.47        33.65 o                         
   6   5   2        124.62        102.74        15.90 o                         
   7   5   2        217.29        201.80        24.37 o                         
   8   5   2          0.86          5.85        16.72 o                         
   9   5   2        111.93        105.95        18.84 o                         
  10   5   2         66.06         66.56        25.92 o                         
 -12   6   2         27.50         -2.54        36.11 o                         
 -11   6   2         63.06         82.05        25.49 o                         
 -10   6   2          0.66         -3.34        16.71 o                         
  -9   6   2         35.09         41.34        17.75 o                         
  -8   6   2        233.27        270.69        36.19 o                         
  -7   6   2          7.17          7.99         4.19 o                         
  -6   6   2       1637.90       1643.74        54.42 o                         
  -5   6   2        729.75        649.34        23.20 o                         
  -4   6   2        104.86        135.30        11.72 o                         
  -3   6   2        318.25        411.04        16.91 o                         
  -2   6   2        602.18        641.60        22.04 o                         
  -1   6   2       1588.79       1616.70        34.55 o                         
   0   6   2        712.02        781.86        22.76 o                         
   1   6   2       6609.54       6316.97        59.11 o                         
   2   6   2       4702.85       4673.35        78.04 o                         
   3   6   2         79.83         91.47         8.90 o                         
   4   6   2        428.72        489.14        23.58 o                         
   5   6   2       2915.00       2999.78        64.41 o                         
   6   6   2         22.04         22.15         7.90 o                         
   7   6   2        209.59        211.99        24.44 o                         
   8   6   2         17.57         38.09        12.94 o                         
   9   6   2         33.27         47.31        14.68 o                         
  10   6   2         18.28         50.93        24.10 o                         
 -12   7   2          4.54          1.00        19.89 o                         
 -11   7   2          5.30         21.43        17.02 o                         
 -10   7   2          7.33          8.05        37.66 o                         
  -9   7   2          9.93          5.17        10.48 o                         
  -8   7   2        484.15        455.18        47.27 o                         
  -7   7   2        202.35        204.00        16.70 o                         
  -6   7   2       2120.88       1922.02        38.01 o                         
  -5   7   2       1307.99       1239.24        29.66 o                         
  -4   7   2        345.11        282.81        16.62 o                         
  -3   7   2        487.90        465.33        19.54 o                         
  -2   7   2         76.08         72.22         7.53 o                         
  -1   7   2      26019.22      26071.75       448.54 o                         
   0   7   2        634.39        710.59        21.08 o                         
   1   7   2       1403.30       1561.13        47.04 o                         
   2   7   2        288.34        345.56        22.99 o                         
   3   7   2         29.61         38.97         7.67 o                         
   4   7   2        158.38        155.93        14.06 o                         
   5   7   2        291.24        308.67        21.35 o                         
   6   7   2         37.21         53.98        12.70 o                         
   7   7   2         64.26         82.52        16.19 o                         
   8   7   2        105.10        118.08        18.94 o                         
   9   7   2         22.71          1.03         7.74 o                         
  10   7   2         55.67         29.74        16.05 o                         
 -12   8   2         15.52         37.37        34.72 o                         
 -11   8   2         16.66         35.08        19.41 o                         
 -10   8   2         66.28         67.62        23.13 o                         
  -9   8   2          6.50         25.21        16.04 o                         
  -8   8   2         28.76         27.80        15.32 o                         
  -7   8   2        215.73        186.94        16.57 o                         
  -6   8   2        197.51        208.74        14.06 o                         
  -5   8   2        231.53        203.00        13.34 o                         
  -4   8   2        851.97        859.54        28.59 o                         
  -3   8   2          1.36         14.81         4.98 o                         
  -2   8   2        141.72        157.31        13.13 o                         
  -1   8   2        639.50        857.86        40.91 o                         
   0   8   2        230.55        285.76        12.96 o                         
   1   8   2          2.01         18.42         5.78 o                         
   2   8   2       1356.34       1242.10        39.92 o                         
   3   8   2        738.00        708.17        30.69 o                         
   4   8   2          1.46         25.04         6.22 o                         
   5   8   2         13.62         21.02         8.13 o                         
   6   8   2        177.83        237.52        23.82 o                         
   7   8   2          4.97          8.32         9.74 o                         
   8   8   2          8.87         19.03        10.29 o                         
   9   8   2          3.89          6.11         8.98 o                         
  10   8   2         10.22         18.61        16.31 o                         
 -12   9   2          9.94         25.95        27.01 o                         
 -11   9   2          3.52         23.42        26.19 o                         
 -10   9   2        126.92        128.30        38.61 o                         
  -9   9   2         79.85        109.17        26.93 o                         
  -8   9   2        113.26        130.58        26.57 o                         
  -7   9   2         34.75         28.95        10.41 o                         
  -6   9   2          2.61         19.44         6.56 o                         
  -5   9   2       1080.64       1026.38        29.86 o                         
  -4   9   2         96.93        109.39         9.92 o                         
  -3   9   2        410.90        423.66        17.96 o                         
  -2   9   2       1229.63       1115.70        34.59 o                         
  -1   9   2       4754.75       5091.05        98.92 o                         
   0   9   2        334.20        287.19        12.39 o                         
   1   9   2        288.84        237.86        12.85 o                         
   2   9   2        699.43        786.49        28.27 o                         
   3   9   2         83.32         77.17        10.97 o                         
   4   9   2        675.74        645.38        50.80 o                         
   5   9   2        125.04        167.96        15.94 o                         
   6   9   2          5.54          4.28         6.32 o                         
   7   9   2        289.21        295.05        30.67 o                         
   8   9   2         11.32          4.21         9.29 o                         
   9   9   2          0.02         13.60        12.47 o                         
  10   9   2         88.16        113.78        29.77 o                         
 -12  10   2          5.64         12.65        25.01 o                         
 -11  10   2         38.17         77.80        33.49 o                         
 -10  10   2        101.07         76.09        29.66 o                         
  -9  10   2        674.18        582.33        82.86 o                         
  -8  10   2        128.01         82.98        37.08 o                         
  -7  10   2         27.67         40.45         6.24 o                         
  -6  10   2        756.48        715.88        31.74 o                         
  -5  10   2        973.99        965.73        31.92 o                         
  -4  10   2       1541.03       1518.49        54.58 o                         
  -3  10   2         78.09         46.33        10.16 o                         
  -2  10   2        185.91        241.21        20.25 o                         
  -1  10   2        398.99        341.49        26.52 o                         
   0  10   2       4752.96       4607.95        78.76 o                         
   1  10   2        155.13        140.86         9.60 o                         
   2  10   2       3611.06       3624.00        58.97 o                         
   3  10   2       1023.24        955.99        36.28 o                         
   4  10   2        912.71        785.01        37.07 o                         
   5  10   2        740.75        850.42        35.14 o                         
   6  10   2          0.69          2.29         7.67 o                         
   7  10   2       1415.10       1291.34        61.02 o                         
   8  10   2          3.46          2.70         5.32 o                         
   9  10   2        452.76        454.59        41.76 o                         
  10  10   2          9.01         36.71        21.85 o                         
 -12  11   2          0.05         21.60        26.13 o                         
 -11  11   2         10.35         -1.29        18.19 o                         
 -10  11   2        115.91        141.60        43.14 o                         
  -9  11   2        437.64        320.74        63.21 o                         
  -8  11   2        551.04        617.06        80.21 o                         
  -7  11   2         87.47         99.18        10.57 o                         
  -6  11   2        928.21        901.14        31.41 o                         
  -5  11   2        882.62        874.15        30.85 o                         
  -4  11   2        566.49        620.87        23.54 o                         
  -3  11   2       3255.17       3387.37        50.44 o                         
  -2  11   2       2080.85       1852.86        46.51 o                         
  -1  11   2       2509.02       2341.10        69.16 o                         
   0  11   2       2239.07       2205.56        55.15 o                         
   1  11   2        211.63        216.85        11.03 o                         
   2  11   2        342.65        392.99        20.64 o                         
   3  11   2        141.62        130.76        17.86 o                         
   4  11   2        521.94        518.48        30.58 o                         
   5  11   2        122.48         97.37        12.45 o                         
   6  11   2         81.17         84.33        16.18 o                         
   7  11   2        187.85        263.26        29.61 o                         
   8  11   2         24.19         37.46         9.83 o                         
   9  11   2         53.63         52.17        16.39 o                         
  10  11   2        105.22         69.49        23.22 o                         
 -12  12   2          3.26         -1.77        13.30 o                         
 -11  12   2          3.24          8.30        24.54 o                         
 -10  12   2        248.74        268.13        60.50 o                         
  -9  12   2        514.78        561.79        80.21 o                         
  -8  12   2         82.41        132.00        40.61 o                         
  -7  12   2          2.74         12.71         5.25 o                         
  -6  12   2         30.30         70.90        10.12 o                         
  -5  12   2          0.03          9.30         4.20 o                         
  -4  12   2        184.49        192.89        14.68 o                         
  -3  12   2        136.01        120.82        11.32 o                         
  -2  12   2       1730.46       1710.35        45.40 o                         
  -1  12   2        466.41        415.16        30.51 o                         
   0  12   2       1269.88       1098.62        39.56 o                         
   1  12   2        598.59        554.50        30.05 o                         
   2  12   2        497.35        495.74        23.49 o                         
   3  12   2          4.27          4.38         6.16 o                         
   4  12   2        408.02        386.91        26.44 o                         
   5  12   2        138.90        146.17        33.28 o                         
   6  12   2        382.29        395.48        32.45 o                         
   7  12   2          3.50         24.17         8.56 o                         
   8  12   2        240.87        255.62        24.21 o                         
   9  12   2          5.09         16.55         9.80 o                         
  10  12   2          1.51         15.45        16.06 o                         
 -12  13   2          1.11          7.71        28.07 o                         
 -11  13   2          7.45         51.85        37.66 o                         
 -10  13   2        264.02        353.34        71.56 o                         
  -9  13   2        151.37        176.67        49.55 o                         
  -8  13   2        287.72        348.46        60.15 o                         
  -7  13   2        432.58        405.08        34.16 o                         
  -6  13   2        338.27        282.90        18.45 o                         
  -5  13   2        179.22        193.88        15.23 o                         
  -4  13   2         27.59         25.73         6.23 o                         
  -3  13   2       5643.36       5514.87        89.62 o                         
  -2  13   2       2761.53       2476.11        55.00 o                         
  -1  13   2        290.68        318.80        27.49 o                         
   0  13   2         16.10         24.88         8.11 o                         
   1  13   2         40.13         43.37         8.12 o                         
   2  13   2        719.50        698.60        27.58 o                         
   3  13   2        134.60        135.69        14.83 o                         
   4  13   2        127.32        124.46        15.84 o                         
   5  13   2        233.31        365.26        44.32 o                         
   6  13   2        628.81        657.48        40.94 o                         
   7  13   2          2.60          0.92         8.34 o                         
   8  13   2        148.79        153.56        19.57 o                         
   9  13   2         28.53         47.19        19.63 o                         
  10  13   2         34.90         10.36        13.02 o                         
 -12  14   2          7.84         39.55        24.78 o                         
 -11  14   2        281.95        306.73        66.80 o                         
 -10  14   2        192.72        266.18        59.03 o                         
  -9  14   2          2.55         16.24        29.43 o                         
  -8  14   2         50.72         58.97        31.01 o                         
  -7  14   2        219.88        220.67        22.00 o                         
  -6  14   2        352.94        331.84        20.23 o                         
  -5  14   2       1061.08       1107.84        35.35 o                         
  -4  14   2        486.94        542.88        24.13 o                         
  -3  14   2        241.57        293.68        18.54 o                         
  -2  14   2          3.27         27.80         7.09 o                         
  -1  14   2       1779.01       1817.44        53.73 o                         
   0  14   2       2127.38       2043.04        50.81 o                         
   1  14   2        289.80        290.17        18.80 o                         
   2  14   2       2351.65       2143.44        46.13 o                         
   3  14   2        271.09        250.62        19.76 o                         
   4  14   2        548.78        504.10        30.22 o                         
   5  14   2       2273.94       2424.38       151.25 o                         
   6  14   2         43.70        118.14        27.10 o                         
   7  14   2          0.21          7.15         8.02 o                         
   8  14   2         10.53          7.43         5.73 o                         
   9  14   2        217.14        221.31        29.59 o                         
  10  14   2          7.51         46.90        21.35 o                         
 -11  15   2          1.06         19.36        26.84 o                         
 -10  15   2          8.60         82.45        43.61 o                         
  -9  15   2        595.24        636.07        85.63 o                         
  -8  15   2        105.47        127.71        21.15 o                         
  -7  15   2        188.42        183.56        16.05 o                         
  -6  15   2         13.18         11.88         4.99 o                         
  -5  15   2       1093.39       1129.44        35.50 o                         
  -4  15   2        523.88        576.11        37.24 o                         
  -3  15   2       2629.60       2426.35        50.93 o                         
  -2  15   2       1504.16       1244.62        35.46 o                         
  -1  15   2        519.85        473.79        17.78 o                         
   0  15   2        414.17        452.86        23.79 o                         
   1  15   2         99.55        138.75        13.56 o                         
   2  15   2        318.46        387.37        24.91 o                         
   3  15   2        133.41        123.15        13.10 o                         
   4  15   2        317.17        264.51        29.40 o                         
   5  15   2       4457.32       4490.54       131.07 o                         
   6  15   2       1367.42       1446.11        76.81 o                         
   7  15   2          7.35         26.77         8.36 o                         
   8  15   2        221.75        253.22        28.94 o                         
   9  15   2         50.03         70.93        18.59 o                         
  10  15   2        134.86        217.49        41.01 o                         
 -11  16   2          0.02         57.20        36.37 o                         
 -10  16   2         33.15        124.18        51.14 o                         
  -9  16   2         43.37         91.51        38.19 o                         
  -8  16   2        704.34        647.90        72.33 o                         
  -7  16   2        311.46        293.51        19.80 o                         
  -6  16   2         22.76         32.99         7.28 o                         
  -5  16   2        428.17        455.36        22.44 o                         
  -4  16   2       7375.02       7234.28       132.82 o                         
  -3  16   2         76.84         53.26         8.65 o                         
  -2  16   2          0.65         38.26        20.22 o                         
  -1  16   2        827.78        758.91        22.68 o                         
   0  16   2       6163.73       7149.70        85.08 o                         
   1  16   2        515.42        495.86        25.03 o                         
   2  16   2       1232.69       1327.59        32.41 o                         
   3  16   2       1339.29       1307.45        38.99 o                         
   4  16   2        127.08        107.55        16.60 o                         
   5  16   2        962.55        968.79       118.61 o                         
   6  16   2       3510.36       3562.87       122.26 o                         
   7  16   2          1.56         15.45         9.83 o                         
   8  16   2        106.60        106.62        20.36 o                         
   9  16   2          0.13         19.09        12.96 o                         
  10  16   2          9.85         40.74        24.15 o                         
 -11  17   2          2.04         49.49        30.43 o                         
 -10  17   2        962.54       1006.42       115.47 o                         
  -9  17   2         11.11         61.03        34.19 o                         
  -8  17   2          2.22         66.38        26.31 o                         
  -7  17   2        434.32        443.88        30.80 o                         
  -6  17   2        351.30        323.86        19.72 o                         
  -5  17   2        171.70        150.97        15.13 o                         
  -4  17   2       1071.77       1155.66        54.90 o                         
  -3  17   2         24.38         16.00         5.02 o                         
  -2  17   2       1266.88       1154.07        29.84 o                         
  -1  17   2        396.90        373.69        16.18 o                         
   0  17   2        204.66        271.49        20.98 o                         
   1  17   2        292.36        430.01        24.54 o                         
   2  17   2        201.65        191.33        12.60 o                         
   3  17   2        476.33        516.44        32.79 o                         
   4  17   2          1.94          7.72         7.73 o                         
   5  17   2        367.04        381.71        31.78 o                         
   6  17   2       1361.49       1402.31        80.01 o                         
   7  17   2          0.23          7.69         8.93 o                         
   8  17   2         35.21         58.98        17.33 o                         
   9  17   2        163.20        199.89        28.67 o                         
 -11  18   2         21.82         13.46        17.15 o                         
 -10  18   2         42.62        145.48        57.03 o                         
  -9  18   2         84.66        123.18        44.73 o                         
  -8  18   2        117.13        109.88        26.42 o                         
  -7  18   2         15.25         15.47         7.55 o                         
  -6  18   2          0.73          4.06         4.38 o                         
  -5  18   2       1701.12       1995.18        73.04 o                         
  -4  18   2          3.55         16.69        10.80 o                         
  -3  18   2        614.26        635.32        26.23 o                         
  -2  18   2          7.69          9.86         4.80 o                         
  -1  18   2        114.53        117.67        10.96 o                         
   0  18   2         45.10         48.62        13.99 o                         
   1  18   2       4311.82       4936.38        80.49 o                         
   2  18   2         60.66         59.74         7.30 o                         
   3  18   2         18.55         15.25        16.71 o                         
   4  18   2         94.53        131.57        17.71 o                         
   5  18   2         64.47         60.94        15.15 o                         
   6  18   2       1184.45       1050.00        53.78 o                         
   7  18   2        374.14        386.77        34.06 o                         
   8  18   2          7.28         21.00        23.11 o                         
   9  18   2         53.30         59.49        16.57 o                         
 -11  19   2          7.76         58.69        27.64 o                         
 -10  19   2         25.00         64.15        38.25 o                         
  -9  19   2       1423.47       1549.14       136.71 o                         
  -8  19   2         24.93         51.19        12.57 o                         
  -7  19   2         72.60        100.42        12.20 o                         
  -6  19   2        127.96        106.17        10.40 o                         
  -5  19   2          5.33         37.94        19.16 o                         
  -4  19   2        481.60        529.16        41.11 o                         
  -3  19   2        126.06        144.70        11.61 o                         
  -2  19   2        802.10        771.88        47.80 o                         
  -1  19   2         89.06         52.04         9.91 o                         
   0  19   2        877.36       1012.78        53.00 o                         
   1  19   2       2325.92       2386.28        91.91 o                         
   2  19   2        489.65        517.64        18.47 o                         
   3  19   2        904.41        812.71        41.61 o                         
   4  19   2        173.09        192.08        21.83 o                         
   5  19   2       1394.65       1186.07        54.86 o                         
   6  19   2       1662.98       1586.00        65.86 o                         
   7  19   2         12.27         50.59        19.88 o                         
   8  19   2         12.08         40.49        15.45 o                         
   9  19   2         86.22        112.53        21.81 o                         
 -11  20   2         20.25         60.43        27.20 o                         
 -10  20   2        107.77        152.45        34.24 o                         
  -9  20   2         57.75        353.40        75.51 o                         
  -8  20   2        146.67        141.77        30.90 o                         
  -7  20   2        600.19        598.16        40.53 o                         
  -6  20   2         77.14         87.20        17.85 o                         
  -5  20   2        794.03        785.22        48.66 o                         
  -4  20   2       1075.88       1327.00        63.58 o                         
  -3  20   2        145.85        119.35        11.24 o                         
  -2  20   2        275.94        294.73        56.53 o                         
  -1  20   2        677.86        550.57        29.59 o                         
   0  20   2       5826.14       6228.85       175.91 o                         
   1  20   2       3367.80       3476.87        72.69 o                         
   2  20   2        445.75        503.27        32.38 o                         
   3  20   2       2057.88       2034.15        73.56 o                         
   4  20   2        526.52        542.77        35.46 o                         
   5  20   2        265.17        288.88        28.07 o                         
   6  20   2        531.38        545.56        40.30 o                         
   7  20   2         10.97          2.77         7.55 o                         
   8  20   2        226.80        278.16        32.22 o                         
   9  20   2          4.05         19.30        17.40 o                         
 -11  21   2          0.06         31.98        25.20 o                         
 -10  21   2        116.48        172.73        37.03 o                         
  -9  21   2       1783.91       1741.41       105.58 o                         
  -8  21   2        174.26        215.17        30.78 o                         
  -7  21   2         87.69         94.23        18.10 o                         
  -6  21   2        375.93        379.73        29.81 o                         
  -5  21   2          3.89         60.91        20.06 o                         
  -4  21   2        851.88        889.55        52.96 o                         
  -3  21   2         38.32         33.80         6.87 o                         
  -2  21   2        927.70        805.91        41.89 o                         
  -1  21   2        101.69         95.67        10.80 o                         
   0  21   2       1380.54       1683.84        69.81 o                         
   1  21   2       2458.65       2464.17        59.09 o                         
   2  21   2          0.69         10.36         6.94 o                         
   3  21   2        641.46        643.18        38.01 o                         
   4  21   2          1.83          7.27         8.93 o                         
   5  21   2       1121.07       1195.95        60.15 o                         
   6  21   2       2647.00       2476.86        82.98 o                         
   7  21   2          9.55         20.23         9.83 o                         
   8  21   2         25.02         26.51        11.68 o                         
   9  21   2         43.15         62.63        22.89 o                         
 -11  22   2         17.60         90.51        31.91 o                         
 -10  22   2         36.03         42.29        23.32 o                         
  -9  22   2         92.63        174.44        56.26 o                         
  -8  22   2         17.34         31.95        13.46 o                         
  -7  22   2          6.78         51.08        13.08 o                         
  -6  22   2        103.19         99.68        20.17 o                         
  -5  22   2       2522.67       2514.80        94.23 o                         
  -4  22   2         15.08         44.05        16.19 o                         
  -3  22   2          0.29         18.68         6.15 o                         
  -2  22   2         69.61         66.45        15.54 o                         
  -1  22   2         61.10         64.07        15.05 o                         
   0  22   2          0.16         12.02        10.38 o                         
   1  22   2       1059.68       1232.49        42.55 o                         
   2  22   2        401.20        360.90        27.83 o                         
   3  22   2          1.43         27.06        13.56 o                         
   4  22   2         40.94         49.33        11.79 o                         
   5  22   2        511.82        493.53        36.44 o                         
   6  22   2        313.30        360.49        37.99 o                         
   7  22   2         19.92         34.33        12.20 o                         
   8  22   2          2.32        -12.86        12.86 o                         
   9  22   2         89.09         96.69        27.12 o                         
 -11  23   2          6.78         11.13        23.98 o                         
 -10  23   2        132.38        104.60        30.17 o                         
  -9  23   2         76.98         88.16        39.31 o                         
  -8  23   2         43.59         37.01        13.18 o                         
  -7  23   2        345.26        396.45        41.06 o                         
  -6  23   2        166.24        149.13        25.03 o                         
  -5  23   2        506.78        517.98        45.24 o                         
  -4  23   2       1939.57       2026.64        81.36 o                         
  -3  23   2          2.13          6.45         4.53 o                         
  -2  23   2        383.73        327.07        27.45 o                         
  -1  23   2        846.54        786.25        31.46 o                         
   0  23   2         49.97         56.36        17.39 o                         
   1  23   2        544.05        728.93        39.65 o                         
   2  23   2        452.01        454.33        31.51 o                         
   3  23   2        693.92        728.10        40.77 o                         
   4  23   2        124.57        102.05        17.55 o                         
   5  23   2        226.48        268.17        27.04 o                         
   6  23   2         82.44        116.83        19.71 o                         
   7  23   2        103.75        101.54        18.73 o                         
   8  23   2          4.75         10.06        13.21 o                         
   9  23   2          0.97         58.56        39.90 o                         
 -11  24   2          4.02         24.73        14.77 o                         
 -10  24   2          7.37         15.57        18.24 o                         
  -9  24   2          2.87         36.78        27.13 o                         
  -8  24   2         98.53        107.88        22.70 o                         
  -7  24   2        154.99        166.45        28.87 o                         
  -6  24   2         27.40         45.10        16.29 o                         
  -5  24   2        342.10        334.62        36.04 o                         
  -4  24   2       1252.76       1221.54        64.06 o                         
  -3  24   2         84.69         91.24        13.50 o                         
  -2  24   2        548.87        499.55        69.18 o                         
  -1  24   2        313.18        289.78        23.20 o                         
   0  24   2          0.03         11.34         8.72 o                         
   1  24   2        702.24        785.47        49.48 o                         
   2  24   2         55.64         79.52        14.79 o                         
   3  24   2       1112.16       1068.83        49.66 o                         
   4  24   2        942.98        952.68        48.20 o                         
   5  24   2        240.02        235.97        25.33 o                         
   6  24   2        954.58        882.85        49.88 o                         
   7  24   2          5.95         10.48        11.53 o                         
   8  24   2         85.51        101.25        26.85 o                         
   9  24   2         20.72         87.57        42.20 o                         
 -10  25   2         24.43         48.57        25.28 o                         
  -9  25   2         12.90         65.27        33.96 o                         
  -8  25   2        152.20        203.02        31.28 o                         
  -7  25   2          3.03         -0.49        16.13 o                         
  -6  25   2         11.05         25.92        14.81 o                         
  -5  25   2         75.55         99.28        21.99 o                         
  -4  25   2         82.06         91.33        20.81 o                         
  -3  25   2          2.74          0.91         6.76 o                         
  -2  25   2        297.03        297.95        26.98 o                         
  -1  25   2       1562.77       1467.48       112.14 o                         
   0  25   2         93.28        148.35        46.35 o                         
   1  25   2        101.39        125.24        26.57 o                         
   2  25   2        167.02        182.90        20.61 o                         
   3  25   2        384.35        360.99        29.42 o                         
   4  25   2        524.70        472.85        34.46 o                         
   5  25   2        358.14        286.32        27.92 o                         
   6  25   2        123.70        104.28        17.71 o                         
   7  25   2          2.39         28.50        16.21 o                         
   8  25   2         57.36         49.61        34.90 o                         
   9  25   2          7.12         29.43        37.78 o                         
 -10  26   2         61.53         90.99        29.67 o                         
  -9  26   2        178.61        284.49        63.50 o                         
  -8  26   2        144.65        147.68        27.39 o                         
  -7  26   2          6.85         14.42        12.12 o                         
  -6  26   2        145.40        149.39        27.09 o                         
  -5  26   2        371.40        368.22        38.76 o                         
  -4  26   2        359.14        362.41        36.13 o                         
  -3  26   2         30.05         35.86        12.95 o                         
  -2  26   2         94.42         92.35        18.16 o                         
  -1  26   2        257.61        334.22        57.67 o                         
   0  26   2        793.37        732.95        49.87 o                         
   1  26   2        260.81        210.50        26.79 o                         
   2  26   2        833.39        707.85        55.66 o                         
   3  26   2        306.80        301.98        26.97 o                         
   4  26   2        493.61        486.03        34.89 o                         
   5  26   2        362.55        338.69        30.30 o                         
   6  26   2          0.45         22.15         9.53 o                         
   7  26   2        350.27        388.54        75.27 o                         
   8  26   2         15.86         24.36        30.37 o                         
 -10  27   2         42.01         59.68        35.49 o                         
  -9  27   2         12.85         38.67        28.19 o                         
  -8  27   2         32.25         46.78        14.75 o                         
  -7  27   2        364.76        353.04        41.80 o                         
  -6  27   2        366.32        335.12        39.09 o                         
  -5  27   2         48.80         42.08        15.69 o                         
  -4  27   2         13.40         25.62        11.67 o                         
  -3  27   2         42.49         55.37        11.16 o                         
  -2  27   2         24.13          9.97        10.59 o                         
  -1  27   2       3131.10       3048.26       160.84 o                         
   0  27   2        405.86        483.82        66.03 o                         
   1  27   2         33.45         41.95        13.03 o                         
   2  27   2          5.36         22.92        22.13 o                         
   3  27   2         14.42         18.49        10.24 o                         
   4  27   2        383.87        362.72        30.67 o                         
   5  27   2         15.96         29.56        10.32 o                         
   6  27   2         38.81         84.52        24.02 o                         
   7  27   2         74.85         94.47        27.04 o                         
   8  27   2        130.03        168.02        53.44 o                         
 -10  28   2         57.69         89.04        43.02 o                         
  -9  28   2         57.18         83.16        37.55 o                         
  -8  28   2          2.10         21.30        17.18 o                         
  -7  28   2         48.72         79.31        25.34 o                         
  -6  28   2          2.24         16.01        13.53 o                         
  -5  28   2         24.99         32.45        14.46 o                         
  -4  28   2         39.61         37.55        13.01 o                         
  -3  28   2        113.33         95.67        10.03 o                         
  -2  28   2        106.41        102.77        17.05 o                         
  -1  28   2          0.07         15.54        20.48 o                         
   0  28   2          4.04         29.25        19.89 o                         
   1  28   2         75.96         81.53        18.57 o                         
   2  28   2          0.16         -7.76        11.28 o                         
   3  28   2         85.35         81.29        16.16 o                         
   4  28   2         77.65        125.13        19.29 o                         
   5  28   2         23.06         31.46        10.23 o                         
   6  28   2        110.59        129.92        39.08 o                         
   7  28   2          6.43          7.83        20.04 o                         
   8  28   2         84.75        133.71        51.20 o                         
 -10  29   2          1.30         -0.88        26.60 o                         
  -9  29   2         11.22         66.27        32.84 o                         
  -8  29   2        229.63        231.16        36.68 o                         
  -7  29   2         58.90         64.78        41.81 o                         
  -6  29   2         35.09         35.10        15.76 o                         
  -5  29   2          0.03         26.73        16.96 o                         
  -4  29   2          0.57         18.55        13.44 o                         
  -3  29   2        691.58        609.78        64.80 o                         
  -2  29   2        135.16        125.32        19.73 o                         
  -1  29   2       1410.15       1381.36       114.11 o                         
   0  29   2         10.45         16.42        22.36 o                         
   1  29   2          2.80         15.95         9.87 o                         
   2  29   2         73.81        113.73        24.28 o                         
   3  29   2         76.67         94.55        22.74 o                         
   4  29   2        333.09        308.39        28.86 o                         
   5  29   2        307.70        292.83        28.99 o                         
   6  29   2         10.89         43.03        21.17 o                         
   7  29   2         14.73         23.22        16.97 o                         
   8  29   2          0.34         68.68        36.96 o                         
 -10  30   2          3.92          8.30        20.42 o                         
  -9  30   2         35.65         57.14        35.66 o                         
  -8  30   2         11.69         35.46        17.48 o                         
  -7  30   2          1.18         40.19        22.51 o                         
  -6  30   2        123.25         95.43        23.00 o                         
  -5  30   2        529.20        550.84        50.48 o                         
  -4  30   2        452.80        514.29        45.21 o                         
  -3  30   2        104.93        159.69        20.92 o                         
  -2  30   2          1.09          7.59         8.22 o                         
  -1  30   2         58.92         92.10        31.66 o                         
   0  30   2        814.22        949.98        95.52 o                         
   1  30   2        179.19        205.20        27.64 o                         
   2  30   2        825.11        733.23        60.00 o                         
   3  30   2         32.11         53.36        18.58 o                         
   4  30   2        310.67        342.89        30.20 o                         
   5  30   2        763.66        715.74        64.04 o                         
   6  30   2         20.17         47.36        20.79 o                         
   7  30   2        234.45        295.80        43.28 o                         
   8  30   2          1.80         70.97        42.55 o                         
  -9  31   2         36.50         12.59        22.01 o                         
  -8  31   2        214.14        173.97        31.57 o                         
  -7  31   2         15.49         28.65        16.60 o                         
  -6  31   2        132.90        117.53        24.50 o                         
  -5  31   2          0.03         38.57        18.24 o                         
  -4  31   2         16.87         22.91         8.39 o                         
  -3  31   2       2753.95       2319.79        65.30 o                         
  -2  31   2         17.36         34.47        12.10 o                         
  -1  31   2        122.26        202.39        49.44 o                         
   0  31   2          0.11         -6.12        10.53 o                         
   1  31   2         28.41         54.50        30.90 o                         
   2  31   2        203.81        185.16        32.20 o                         
   3  31   2         17.31         -6.87        15.74 o                         
   4  31   2         12.53          3.73        19.42 o                         
   5  31   2         79.21         89.39        23.27 o                         
   6  31   2        143.36        140.82        31.29 o                         
   7  31   2          7.07         29.19        17.54 o                         
   8  31   2        127.35        217.99        64.97 o                         
  -9  32   2          4.94          9.71        24.31 o                         
  -8  32   2        163.14        144.42        29.75 o                         
  -7  32   2        188.54        158.98        29.88 o                         
  -6  32   2        278.16        336.46        41.87 o                         
  -5  32   2        107.78        134.81        26.87 o                         
  -4  32   2          4.27         28.61        13.89 o                         
  -3  32   2          5.03         30.95         8.36 o                         
  -2  32   2         74.43         81.11        16.68 o                         
  -1  32   2        292.87        306.62        58.73 o                         
   0  32   2          8.91         30.60        24.95 o                         
   1  32   2        165.99        151.66        42.67 o                         
   2  32   2          6.39         16.46        12.62 o                         
   3  32   2        166.54        147.45        30.60 o                         
   4  32   2        114.73        130.68        28.15 o                         
   5  32   2          9.08         42.04        23.14 o                         
   6  32   2        148.25        155.03        32.78 o                         
   7  32   2         12.01         31.94        16.24 o                         
  -9  33   2         30.25         87.92        41.67 o                         
  -8  33   2        126.05        117.58        33.60 o                         
  -7  33   2         12.50         36.43        18.60 o                         
  -6  33   2        272.59        223.59        34.00 o                         
  -5  33   2         24.45         51.39        18.98 o                         
  -4  33   2        230.03        197.14        29.69 o                         
  -3  33   2        285.31        285.85        15.13 o                         
  -2  33   2         33.09         63.97        17.15 o                         
  -1  33   2        932.80        897.95        98.81 o                         
   0  33   2        235.93        276.90        53.61 o                         
   1  33   2         34.19         23.60        16.24 o                         
   2  33   2         62.13         41.49        29.43 o                         
   3  33   2        467.69        406.65        48.49 o                         
   4  33   2          0.03         -5.25        13.27 o                         
   5  33   2         90.36        111.56        28.11 o                         
   6  33   2         19.77          3.17        22.54 o                         
   7  33   2         25.65         21.94        16.74 o                         
  -9  34   2         42.25        105.11        43.08 o                         
  -8  34   2         53.45         67.01        22.82 o                         
  -7  34   2         31.77         41.20        16.37 o                         
  -6  34   2        195.33        137.64        29.11 o                         
  -5  34   2        211.01        222.48        42.78 o                         
  -4  34   2        159.45        168.64        28.19 o                         
  -3  34   2         99.07        122.74        25.45 o                         
  -2  34   2        195.61        214.93        34.22 o                         
  -1  34   2        211.25        236.88        54.56 o                         
   0  34   2        410.14        536.61        79.39 o                         
   1  34   2         50.21         33.25        18.42 o                         
   2  34   2        448.51        451.45        72.56 o                         
   3  34   2         17.10         31.08        18.63 o                         
   4  34   2         68.76         76.85        25.28 o                         
   5  34   2         56.97         79.65        24.89 o                         
   6  34   2          1.79         47.90        22.28 o                         
   7  34   2        411.71        454.06        56.51 o                         
  -9  35   2         50.85        104.11        44.67 o                         
  -8  35   2         65.30         64.88        22.38 o                         
  -7  35   2         52.25         66.86        20.17 o                         
  -6  35   2         40.33         37.86        16.56 o                         
  -5  35   2          5.96         18.10        16.01 o                         
  -4  35   2          3.28         -1.60         8.74 o                         
  -3  35   2         27.47         16.81        18.45 o                         
  -2  35   2        126.86        215.69        52.38 o                         
  -1  35   2       1082.70        988.88       107.76 o                         
   0  35   2         60.69         54.73        33.66 o                         
   1  35   2         53.10         48.08        28.78 o                         
   2  35   2        284.78        260.83        57.20 o                         
   3  35   2        515.90        461.84        52.74 o                         
   4  35   2        170.65        175.86        52.94 o                         
   5  35   2        123.37        138.30        30.90 o                         
   6  35   2          0.26          8.59        22.01 o                         
   7  35   2        128.20        162.27        35.82 o                         
  -8  36   2          4.49         13.21        25.66 o                         
  -7  36   2         41.94         73.94        22.51 o                         
  -6  36   2          0.27          9.62        10.33 o                         
  -5  36   2        338.63        349.83        66.21 o                         
  -4  36   2         54.43         43.73        14.54 o                         
  -3  36   2          2.58         10.23         8.36 o                         
  -2  36   2       1744.31       1643.72       139.89 o                         
  -1  36   2          7.36         22.30        24.19 o                         
   0  36   2         21.92         11.48        27.01 o                         
   1  36   2        505.38        465.98        73.33 o                         
   2  36   2        594.59        513.36        78.51 o                         
   3  36   2        737.34        628.86        62.17 o                         
   4  36   2        379.50        358.15        49.08 o                         
   5  36   2         16.13         36.98        21.40 o                         
   6  36   2        144.60        202.21        38.31 o                         
   7  36   2          0.17         -0.70        13.42 o                         
  -8  37   2         62.49        103.27        27.44 o                         
  -7  37   2        144.51        202.85        36.60 o                         
  -6  37   2         52.66         66.59        22.19 o                         
  -5  37   2         91.02         80.67        23.10 o                         
  -4  37   2         59.16         42.12        28.98 o                         
  -3  37   2         42.10         62.67        19.59 o                         
  -2  37   2        592.94        541.37        82.22 o                         
  -1  37   2         32.73        101.93        47.26 o                         
   0  37   2        172.49        251.30        58.97 o                         
   1  37   2        106.47        131.83        41.67 o                         
   2  37   2         48.19         58.09        32.13 o                         
   3  37   2        163.01        166.36        62.53 o                         
   4  37   2         53.93         66.23        24.32 o                         
   5  37   2         59.93         63.77        25.59 o                         
   6  37   2         53.59         97.66        29.10 o                         
  -8  38   2          9.09         30.99        19.40 o                         
  -7  38   2         70.24         67.03        23.65 o                         
  -6  38   2         47.02         41.62        17.68 o                         
  -5  38   2          4.72         10.58        14.15 o                         
  -4  38   2         23.50         25.01        19.19 o                         
  -3  38   2        633.53        564.72        58.03 o                         
  -2  38   2         14.35         91.45        49.20 o                         
  -1  38   2        808.63        782.43       100.58 o                         
   0  38   2          0.22         66.56        35.02 o                         
   1  38   2          8.00         31.96        27.60 o                         
   2  38   2         86.01         82.51        36.55 o                         
   3  38   2         13.46         16.97        32.66 o                         
   4  38   2         72.28         95.20        26.73 o                         
   5  38   2         42.62         19.41        16.02 o                         
   6  38   2          0.14         14.07        10.79 o                         
  -8  39   2         13.71         33.95        17.45 o                         
  -7  39   2        331.87        262.06        42.20 o                         
  -6  39   2         59.16         49.57        32.34 o                         
  -5  39   2         13.77         31.71        16.04 o                         
  -4  39   2          6.43         14.53        11.37 o                         
  -3  39   2         16.43         52.34        19.21 o                         
  -2  39   2        789.87        922.61       112.23 o                         
  -1  39   2        197.35        219.04        55.97 o                         
   0  39   2        364.48        359.99        68.97 o                         
   1  39   2          0.61         31.31        37.78 o                         
   2  39   2        130.64        105.81        41.55 o                         
   3  39   2         38.01         16.24        19.72 o                         
   4  39   2         83.13         72.52        34.28 o                         
   5  39   2         59.98         78.69        26.14 o                         
   6  39   2         15.97         47.60        24.53 o                         
  -7  40   2         18.85         49.12        22.68 o                         
  -6  40   2        112.11         84.61        24.81 o                         
  -5  40   2        187.14        174.36        32.08 o                         
  -4  40   2          3.13          5.34         7.69 o                         
  -3  40   2         12.02          6.68        22.89 o                         
  -2  40   2       1438.40       1384.89       135.42 o                         
  -1  40   2        221.69        173.96        49.55 o                         
   0  40   2         11.23          5.41        23.01 o                         
   1  40   2        447.53        422.61        75.62 o                         
   2  40   2          2.08         14.60        23.95 o                         
   3  40   2        129.91        156.49        48.02 o                         
   4  40   2        199.59        237.05        43.18 o                         
   5  40   2         42.42         11.66        14.62 o                         
  -7  41   2        117.06         85.13        25.39 o                         
  -6  41   2          6.54         40.42        19.45 o                         
  -5  41   2         76.47         88.41        36.52 o                         
  -4  41   2        108.08        100.21        24.09 o                         
  -3  41   2          0.01          6.44        11.45 o                         
  -2  41   2        973.15       1131.48       123.59 o                         
  -1  41   2        142.12        191.44        55.14 o                         
   0  41   2        149.89        154.01        47.43 o                         
   1  41   2        116.29         78.98        41.02 o                         
   2  41   2         34.44         47.49        25.84 o                         
   3  41   2          0.78         83.22        39.49 o                         
   4  41   2        256.96        225.74        47.85 o                         
   5  41   2        123.99         96.27        30.43 o                         
  -7  42   2         41.37         31.24        17.91 o                         
  -6  42   2         22.47         41.53        19.18 o                         
  -5  42   2        157.99        193.05        33.11 o                         
  -4  42   2         31.48         41.05        19.48 o                         
  -3  42   2         23.59         14.95        21.60 o                         
  -2  42   2          3.19        136.89        49.44 o                         
  -1  42   2         52.02         84.92        38.55 o                         
   0  42   2         96.44        137.48        50.38 o                         
   1  42   2         61.56         63.03        36.13 o                         
   2  42   2        102.50         62.38        32.19 o                         
   3  42   2         46.15         27.37        27.37 o                         
   4  42   2         11.80         14.96        10.56 o                         
   5  42   2          0.53         39.28        23.15 o                         
  -6  43   2          5.40          6.92        13.32 o                         
  -5  43   2         64.47         62.29        23.88 o                         
  -4  43   2         56.07         64.71        25.45 o                         
  -3  43   2         52.92        149.66        49.85 o                         
  -2  43   2        276.18        294.55        67.50 o                         
  -1  43   2         16.39          0.18        13.54 o                         
   0  43   2        141.46        243.29        63.27 o                         
   1  43   2          3.50          2.00        19.83 o                         
   2  43   2         68.13         39.08        32.31 o                         
   3  43   2        140.16        172.61        54.85 o                         
   4  43   2          0.94         11.53        31.40 o                         
  -6  44   2          5.58         24.79        35.75 o                         
  -5  44   2         80.17         91.50        25.46 o                         
  -4  44   2         16.16         12.24        17.60 o                         
  -3  44   2         24.59         17.77        25.66 o                         
  -2  44   2         16.29         39.14        29.84 o                         
  -1  44   2         64.13         70.03        34.90 o                         
   0  44   2          5.62         43.61        31.60 o                         
   1  44   2        220.13        226.70        57.38 o                         
   2  44   2         56.50         54.44        28.37 o                         
   3  44   2         94.29        124.71        44.20 o                         
   4  44   2          0.02         20.66        25.66 o                         
  -5  45   2         10.93         38.67        34.07 o                         
  -4  45   2          3.62         17.07        29.72 o                         
  -3  45   2        115.54        143.60        49.14 o                         
  -2  45   2        123.19        153.60        49.08 o                         
  -1  45   2          0.68         49.44        31.66 o                         
   0  45   2         88.26        278.25        68.50 o                         
   1  45   2          3.84         57.50        35.08 o                         
   2  45   2         80.17         56.85        36.49 o                         
   3  45   2          9.19         45.37        28.31 o                         
  -5  46   2         28.55         98.58        46.96 o                         
  -4  46   2         28.04         49.85        33.49 o                         
  -3  46   2         69.09         66.74        37.90 o                         
  -2  46   2         19.86         40.96        33.96 o                         
  -1  46   2          0.22         -7.00        14.65 o                         
   0  46   2        150.98        212.28        64.09 o                         
   1  46   2         67.51         42.78        27.90 o                         
   2  46   2        206.06        181.56        57.85 o                         
   3  46   2         12.43         17.71        24.66 o                         
  -4  47   2         28.29         57.91        32.54 o                         
  -3  47   2        154.41        193.56        60.09 o                         
  -2  47   2         10.12         44.02        33.55 o                         
  -1  47   2         80.25         40.43        33.96 o                         
   0  47   2          0.26          4.24        22.13 o                         
   1  47   2         51.90        101.28        42.14 o                         
   2  47   2         16.34         20.95        21.25 o                         
  -3  48   2          4.28         27.90        34.02 o                         
  -2  48   2          2.98         50.49        38.55 o                         
  -1  48   2         29.70         94.63        45.85 o                         
   0  48   2          1.07         34.84        37.43 o                         
   1  48   2          5.46         51.08        40.73 o                         
  -2  49   2          0.03         10.48        24.54 o                         
  -1  49   2         51.96         74.15        40.49 o                         
   0  49   2         42.47         54.08        39.67 o                         
 -12   1   3         40.75         89.15        29.79 o                         
 -11   1   3         84.45        118.73        28.81 o                         
 -10   1   3         20.09         21.81        32.40 o                         
  -9   1   3         75.07         74.98        21.40 o                         
  -8   1   3       1963.38       1715.25       147.14 o                         
  -7   1   3         39.73         35.06         7.96 o                         
  -6   1   3        228.67        201.03        30.31 o                         
  -5   1   3         56.77         71.79        11.15 o                         
  -4   1   3        142.02        171.49        14.83 o                         
  -3   1   3       2292.60       2183.56        40.39 o                         
  -2   1   3         20.66         19.09         4.07 o                         
  -1   1   3       1667.44       1613.76        31.14 o                         
   0   1   3        198.34        215.54        16.36 o                         
   1   1   3         13.28         12.90         3.58 o                         
   2   1   3       3092.92       3395.01        64.46 o                         
   3   1   3        273.09        280.25        29.34 o                         
   4   1   3         47.95        120.82        23.03 o                         
   5   1   3        230.14        248.51        32.73 o                         
   6   1   3        214.41        207.41        32.53 o                         
   7   1   3         47.21         67.39        21.20 o                         
   8   1   3        397.29        388.83        50.08 o                         
   9   1   3         20.59         22.05        28.04 o                         
 -12   2   3          9.30         17.59        39.31 o                         
 -11   2   3        163.72        100.71        32.28 o                         
 -10   2   3          7.67         17.77        33.57 o                         
  -9   2   3        105.12        117.75        56.35 o                         
  -8   2   3        248.90        297.34        19.82 o                         
  -7   2   3          9.39         12.15         4.69 o                         
  -6   2   3         40.86         53.34        16.07 o                         
  -5   2   3       1752.68       1666.00        57.46 o                         
  -4   2   3          8.23         13.88         5.51 o                         
  -3   2   3        271.53        229.74        12.41 o                         
  -2   2   3        116.53        107.01         7.57 o                         
  -1   2   3         38.75         33.50         5.81 o                         
   0   2   3       3663.34       3498.61        42.82 o                         
   1   2   3          1.71         14.60         5.62 o                         
   2   2   3        689.07        702.71        31.02 o                         
   3   2   3        443.20        519.12        41.51 o                         
   4   2   3       1152.84       1106.89        61.22 o                         
   5   2   3          9.81         60.96        20.37 o                         
   6   2   3         68.65         45.09        18.17 o                         
   7   2   3        221.76        227.99        37.89 o                         
   8   2   3        341.92        327.42        45.23 o                         
   9   2   3          9.62         17.67        14.68 o                         
 -12   3   3          1.40         23.18        17.05 o                         
 -11   3   3         43.38         34.70        29.25 o                         
 -10   3   3          0.59          2.70        11.36 o                         
  -9   3   3          0.29         -5.10        10.63 o                         
  -8   3   3          0.12          8.19         6.33 o                         
  -7   3   3         16.06         21.63         7.31 o                         
  -6   3   3        257.89        261.15        32.55 o                         
  -5   3   3         21.36         34.39         9.95 o                         
  -4   3   3        791.79        822.16        29.34 o                         
  -3   3   3        359.01        357.60        15.20 o                         
  -2   3   3         74.96         69.82         6.19 o                         
  -1   3   3       2082.23       1764.70        33.52 o                         
   0   3   3        593.62        636.85        26.93 o                         
   1   3   3        187.18        233.14        15.54 o                         
   2   3   3        119.36        119.28         9.41 o                         
   3   3   3       3229.30       3305.31        97.81 o                         
   4   3   3        562.76        501.72        26.89 o                         
   5   3   3         74.52         69.97        11.84 o                         
   6   3   3        147.53        137.20        18.05 o                         
   7   3   3        985.29        810.42        46.64 o                         
   8   3   3         12.29         34.29        19.84 o                         
   9   3   3         13.96         22.58        25.13 o                         
 -12   4   3          5.82         32.47        19.57 o                         
 -11   4   3         47.25         55.77        24.10 o                         
 -10   4   3         18.85         32.53        53.17 o                         
  -9   4   3         31.81         18.41        18.89 o                         
  -8   4   3        234.01        197.65        16.66 o                         
  -7   4   3        185.21        181.10        17.62 o                         
  -6   4   3        959.35        890.26        47.25 o                         
  -5   4   3        145.13        176.70        20.99 o                         
  -4   4   3       5781.17       5654.35        78.93 o                         
  -3   4   3        210.32        209.01        12.16 o                         
  -2   4   3        298.80        301.53        14.26 o                         
  -1   4   3        513.95        428.83        21.75 o                         
   0   4   3        119.79        140.66         9.30 o                         
   1   4   3       3996.51       3948.01        58.49 o                         
   2   4   3        237.49        263.35        12.84 o                         
   3   4   3        784.61        773.30        63.39 o                         
   4   4   3         62.16         48.81        12.02 o                         
   5   4   3          1.15         24.78         8.30 o                         
   6   4   3        522.38        504.03        34.00 o                         
   7   4   3          0.45         29.99        13.71 o                         
   8   4   3          0.49         -2.85        10.06 o                         
   9   4   3         34.89         59.45        22.88 o                         
 -12   5   3          0.70          2.79        16.24 o                         
 -11   5   3         99.27        130.09        30.17 o                         
 -10   5   3         94.41        117.20        28.35 o                         
  -9   5   3        111.78        109.70        26.78 o                         
  -8   5   3          0.22          7.24         6.89 o                         
  -7   5   3         65.54         65.28        11.41 o                         
  -6   5   3        929.45        869.97        34.53 o                         
  -5   5   3       1804.12       1872.29        59.81 o                         
  -4   5   3        172.39        166.98        15.26 o                         
  -3   5   3       2382.72       2354.45        38.92 o                         
  -2   5   3       1985.74       1981.18        46.04 o                         
  -1   5   3         97.91        111.85        13.38 o                         
   0   5   3         29.46         24.44         6.03 o                         
   1   5   3        239.26        369.82        29.12 o                         
   2   5   3       1534.39       1590.30        39.66 o                         
   3   5   3       1103.77       1182.20        29.20 o                         
   4   5   3        304.06        249.99        15.96 o                         
   5   5   3        246.04        261.10        22.27 o                         
   6   5   3        247.11        264.04        26.82 o                         
   7   5   3        430.21        401.57        34.92 o                         
   8   5   3         24.41         51.98        20.78 o                         
   9   5   3         21.43         70.20        26.74 o                         
 -12   6   3          5.27          2.43         9.95 o                         
 -11   6   3         49.59         60.75        29.28 o                         
 -10   6   3          1.80         11.31        19.72 o                         
  -9   6   3         35.88         55.75        25.95 o                         
  -8   6   3        153.37        151.77        16.56 o                         
  -7   6   3          1.30          4.91         4.16 o                         
  -6   6   3         91.42        106.17        12.85 o                         
  -5   6   3        713.15        789.43        39.22 o                         
  -4   6   3          3.10          5.69         7.43 o                         
  -3   6   3       6017.61       5748.27        71.52 o                         
  -2   6   3         11.16         24.38         7.75 o                         
  -1   6   3         51.97         44.68         7.65 o                         
   0   6   3       1073.20        962.57        26.16 o                         
   1   6   3       1186.78       1111.63        36.12 o                         
   2   6   3       1953.70       2020.87        29.55 o                         
   3   6   3        844.68        714.39        23.58 o                         
   4   6   3        176.74        134.22        12.41 o                         
   5   6   3          0.52         -0.74         3.75 o                         
   6   6   3          4.92          9.66         5.75 o                         
   7   6   3        342.24        273.99        27.79 o                         
   8   6   3         20.60         18.81        24.92 o                         
   9   6   3          0.36         21.39        22.69 o                         
 -12   7   3          3.36         19.71        15.75 o                         
 -11   7   3          0.01          1.17        14.81 o                         
 -10   7   3          1.38          9.51        19.60 o                         
  -9   7   3        129.03        196.54        32.94 o                         
  -8   7   3        245.77        260.96        13.98 o                         
  -7   7   3        527.83        504.19        26.65 o                         
  -6   7   3         18.41         17.32         6.92 o                         
  -5   7   3          6.55         15.19         8.10 o                         
  -4   7   3       1069.55       1091.24        36.56 o                         
  -3   7   3        598.00        700.01        28.68 o                         
  -2   7   3       1741.96       1755.53        44.33 o                         
  -1   7   3       1404.25       1304.47        40.27 o                         
   0   7   3       2530.54       2655.08        44.04 o                         
   1   7   3         94.12        175.46        29.98 o                         
   2   7   3         38.98         68.99        13.36 o                         
   3   7   3         38.89         41.40        11.35 o                         
   4   7   3        671.43        572.72        30.33 o                         
   5   7   3         21.37         20.06         8.45 o                         
   6   7   3        217.78        239.10        33.45 o                         
   7   7   3         15.66         11.81         9.87 o                         
   8   7   3         46.27         51.96        18.28 o                         
   9   7   3         37.29         30.24        27.90 o                         
 -12   8   3         95.95        149.66        54.03 o                         
 -11   8   3        122.95        132.30        31.66 o                         
 -10   8   3         12.78         37.41        30.04 o                         
  -9   8   3         82.79         70.04        12.50 o                         
  -8   8   3         52.40         54.68         7.41 o                         
  -7   8   3         17.23         33.94         6.95 o                         
  -6   8   3        247.33        228.89        18.49 o                         
  -5   8   3          6.79         14.24         7.85 o                         
  -4   8   3       5101.33       4836.68        85.58 o                         
  -3   8   3          2.60          3.23         4.39 o                         
  -2   8   3        264.98        316.23        19.21 o                         
  -1   8   3       1779.49       1646.96        37.79 o                         
   0   8   3         39.24         53.55        12.18 o                         
   1   8   3       3707.90       3607.71        71.20 o                         
   2   8   3         79.29         97.73        13.44 o                         
   3   8   3        805.52        805.59        26.42 o                         
   4   8   3         57.62         55.93         9.28 o                         
   5   8   3         10.26         10.04         5.72 o                         
   6   8   3        471.73        487.74        34.64 o                         
   7   8   3        114.03        149.10        21.14 o                         
   8   8   3         26.69         41.95        19.64 o                         
   9   8   3         77.35         71.48        25.72 o                         
 -12   9   3          6.04        123.88        50.91 o                         
 -11   9   3          0.90         59.15        35.25 o                         
 -10   9   3          7.28         20.51        18.18 o                         
  -9   9   3        160.55        138.63        40.36 o                         
  -8   9   3          0.34          6.80         6.40 o                         
  -7   9   3        344.62        340.43        18.66 o                         
  -6   9   3        385.34        402.00        24.17 o                         
  -5   9   3        112.16        134.89        15.28 o                         
  -4   9   3        436.32        416.53        30.24 o                         
  -3   9   3         93.87         88.06        11.20 o                         
  -2   9   3        153.35        177.11        15.09 o                         
  -1   9   3        496.02        548.94        22.28 o                         
   0   9   3       1085.26       1118.66        33.30 o                         
   1   9   3        203.11        215.52        33.60 o                         
   2   9   3        669.80        593.02        31.02 o                         
   3   9   3          0.00          9.90         5.67 o                         
   4   9   3        843.36        901.44        32.12 o                         
   5   9   3        134.42        119.47        13.96 o                         
   6   9   3        298.25        277.46        26.40 o                         
   7   9   3         17.03         17.36        10.10 o                         
   8   9   3         68.53         70.26        20.35 o                         
   9   9   3         97.63         85.90        26.24 o                         
 -12  10   3          0.07          4.59        29.43 o                         
 -11  10   3         54.55         79.10        41.31 o                         
 -10  10   3          0.42         12.59        24.07 o                         
  -9  10   3         14.34         11.18         8.12 o                         
  -8  10   3         14.76         17.82         5.46 o                         
  -7  10   3         40.63         62.53         8.86 o                         
  -6  10   3        199.98        171.61        14.97 o                         
  -5  10   3        458.25        470.20        32.34 o                         
  -4  10   3         68.40         82.46        14.46 o                         
  -3  10   3          3.44          4.95         6.71 o                         
  -2  10   3         44.31         57.36         8.96 o                         
  -1  10   3          5.89         -2.65         5.16 o                         
   0  10   3         94.14        129.13        12.73 o                         
   1  10   3        213.56        182.40        18.29 o                         
   2  10   3         38.79         76.04        18.83 o                         
   3  10   3         87.69        118.83        12.07 o                         
   4  10   3         13.77         20.08         8.41 o                         
   5  10   3        157.85        123.77        13.42 o                         
   6  10   3         16.82         33.58        12.13 o                         
   7  10   3        161.64        182.53        23.16 o                         
   8  10   3         20.08         44.80        19.75 o                         
   9  10   3          6.19         34.20        21.99 o                         
 -12  11   3         59.98         90.51        43.26 o                         
 -11  11   3        266.52        321.09        68.68 o                         
 -10  11   3        174.77        225.17        54.91 o                         
  -9  11   3        163.14        161.30        20.37 o                         
  -8  11   3          4.70          1.64         4.64 o                         
  -7  11   3        400.78        405.99        22.23 o                         
  -6  11   3         62.55         57.41        10.30 o                         
  -5  11   3        203.68        208.64        21.84 o                         
  -4  11   3        367.39        364.87        27.11 o                         
  -3  11   3          4.66         -4.14         5.37 o                         
  -2  11   3       1323.72       1168.06        42.08 o                         
  -1  11   3        287.63        339.97        31.54 o                         
   0  11   3       2031.94       2321.39        49.50 o                         
   1  11   3       1576.04       1537.30        69.03 o                         
   2  11   3       1962.17       1778.49        52.71 o                         
   3  11   3          0.05         11.75         5.00 o                         
   4  11   3        547.64        528.69        25.27 o                         
   5  11   3          5.20         13.62         5.16 o                         
   6  11   3        494.20        506.36        35.58 o                         
   7  11   3        325.75        350.51        34.83 o                         
   8  11   3        180.69        150.25        31.75 o                         
   9  11   3         32.97         61.11        29.13 o                         
 -12  12   3         44.83        102.34        45.96 o                         
 -11  12   3         82.05         70.03        39.67 o                         
 -10  12   3         15.16         16.54        17.54 o                         
  -9  12   3         79.44         49.37        11.75 o                         
  -8  12   3         11.15         12.97         5.58 o                         
  -7  12   3          2.03          6.40         5.57 o                         
  -6  12   3         59.14         83.63        13.23 o                         
  -5  12   3         91.09         84.93        14.25 o                         
  -4  12   3        815.62        834.53        34.26 o                         
  -3  12   3         24.98         16.67        14.15 o                         
  -2  12   3       1341.31       1265.69        44.20 o                         
  -1  12   3       1780.91       1681.06        69.60 o                         
   0  12   3        129.07        171.09        13.09 o                         
   1  12   3       1926.63       1938.79        76.67 o                         
   2  12   3         54.35         76.11        12.69 o                         
   3  12   3       1144.07       1170.07        46.20 o                         
   4  12   3        120.47        159.49        19.18 o                         
   5  12   3        134.23        149.28        15.43 o                         
   6  12   3        278.07        261.63        26.38 o                         
   7  12   3        168.26        164.44        22.62 o                         
   8  12   3         31.29         78.93        24.99 o                         
   9  12   3         58.74        161.88       131.33 o                         
 -12  13   3          4.84          8.12        27.60 o                         
 -11  13   3        144.60        160.19        51.38 o                         
 -10  13   3        107.42        107.87        41.20 o                         
  -9  13   3        123.19         94.37        18.21 o                         
  -8  13   3        112.82        104.21        12.79 o                         
  -7  13   3        536.99        470.62        24.61 o                         
  -6  13   3         26.61         26.93         6.83 o                         
  -5  13   3        364.29        403.18        25.36 o                         
  -4  13   3          5.08         28.36         9.95 o                         
  -3  13   3        593.17        552.77        40.93 o                         
  -2  13   3       2007.18       2064.58        57.13 o                         
  -1  13   3         34.77         34.02        17.48 o                         
   0  13   3        702.51        708.51        30.10 o                         
   1  13   3          9.70         44.11        35.52 o                         
   2  13   3        105.57        115.35        13.65 o                         
   3  13   3         53.87         64.74        13.80 o                         
   4  13   3       1511.55       1483.69        47.27 o                         
   5  13   3        647.05        623.01        36.42 o                         
   6  13   3        227.49        262.27        25.47 o                         
   7  13   3         18.90         39.24        11.79 o                         
   8  13   3          6.73         31.40        16.80 o                         
   9  13   3         76.09        103.41        27.91 o                         
 -12  14   3          5.88         44.96        35.96 o                         
 -11  14   3         56.59        101.64        47.85 o                         
 -10  14   3        211.95        241.88        58.15 o                         
  -9  14   3          8.40         32.88        13.02 o                         
  -8  14   3         75.01         82.27        12.01 o                         
  -7  14   3         51.75         58.59        10.28 o                         
  -6  14   3         21.29         36.36         8.57 o                         
  -5  14   3       3242.65       3249.11        71.02 o                         
  -4  14   3         66.76         89.16        13.59 o                         
  -3  14   3        223.54        237.78        20.02 o                         
  -2  14   3        369.88        355.82        40.49 o                         
  -1  14   3       1971.52       1571.09        96.40 o                         
   0  14   3        318.67        299.49        44.08 o                         
   1  14   3        361.23        392.51        35.91 o                         
   2  14   3        421.40        378.04        22.22 o                         
   3  14   3         23.45         24.62         9.01 o                         
   4  14   3       1775.57       1620.83        49.73 o                         
   5  14   3         86.26        108.85        14.69 o                         
   6  14   3         15.29         40.19        12.17 o                         
   7  14   3        206.87        216.97        25.92 o                         
   8  14   3         51.19         44.55        17.57 o                         
   9  14   3         25.53         42.53        17.56 o                         
 -12  15   3         12.38         25.66        29.25 o                         
 -11  15   3         14.43          7.47        23.83 o                         
 -10  15   3        324.97        332.04        68.21 o                         
  -9  15   3         80.77         99.10        18.87 o                         
  -8  15   3         83.32         90.07        13.09 o                         
  -7  15   3          0.17         12.61         5.59 o                         
  -6  15   3        302.15        290.27        26.00 o                         
  -5  15   3        357.48        345.15        30.31 o                         
  -4  15   3         60.90         61.27        13.51 o                         
  -3  15   3        209.86        219.67        22.93 o                         
  -2  15   3        439.96        457.27        44.37 o                         
  -1  15   3        765.75        730.70        66.80 o                         
   0  15   3       3699.89       3519.90       145.48 o                         
   1  15   3        310.64        297.32        32.19 o                         
   2  15   3        192.86        174.87        17.72 o                         
   3  15   3        153.11        131.08        15.52 o                         
   4  15   3        952.37        780.49        37.53 o                         
   5  15   3          1.04         75.25        19.23 o                         
   6  15   3         32.29         38.71        13.08 o                         
   7  15   3        564.93        559.22        35.43 o                         
   8  15   3        131.48        142.31        30.50 o                         
   9  15   3         25.91         53.38        38.90 o                         
 -11  16   3        195.62        309.03        70.62 o                         
 -10  16   3          8.28         89.16        39.84 o                         
  -9  16   3          3.36          7.45         8.90 o                         
  -8  16   3          2.28         17.93         7.36 o                         
  -7  16   3         57.81         62.11        14.44 o                         
  -6  16   3        956.26        986.66        39.53 o                         
  -5  16   3        119.50        194.40        24.13 o                         
  -4  16   3        501.20        481.03        33.01 o                         
  -3  16   3         13.28         15.59         8.78 o                         
  -2  16   3        301.19        283.93        27.81 o                         
  -1  16   3        197.95        136.30        30.78 o                         
   0  16   3       4871.10       4869.12       170.37 o                         
   1  16   3        279.76        328.99        33.19 o                         
   2  16   3          4.98         16.04        10.28 o                         
   3  16   3        224.24        223.40        19.67 o                         
   4  16   3         11.54         23.48        12.07 o                         
   5  16   3       2015.48       1964.07        75.75 o                         
   6  16   3         39.43         29.76         8.70 o                         
   7  16   3        161.01        163.75        19.61 o                         
   8  16   3         89.96        100.76        27.09 o                         
   9  16   3         92.01        103.58        47.32 o                         
 -11  17   3        494.50        601.70       102.46 o                         
 -10  17   3          2.24         36.66        34.55 o                         
  -9  17   3          2.32         12.07         9.65 o                         
  -8  17   3         97.87        101.76        16.96 o                         
  -7  17   3        146.01        122.74        14.57 o                         
  -6  17   3       1410.10       1320.24        45.71 o                         
  -5  17   3          7.89          8.99        12.15 o                         
  -4  17   3        198.85        158.51        34.84 o                         
  -3  17   3        340.27        379.55        30.70 o                         
  -2  17   3        432.37        435.18        57.47 o                         
  -1  17   3       1938.28       1844.08        77.62 o                         
   0  17   3         38.32        104.40        28.60 o                         
   1  17   3         18.49         29.01        14.77 o                         
   2  17   3          4.11         22.72        16.98 o                         
   3  17   3        123.34        135.69        14.84 o                         
   4  17   3         85.66         66.95        12.18 o                         
   5  17   3       5253.83       4748.52       108.56 o                         
   6  17   3        169.67        161.91        16.68 o                         
   7  17   3         24.23         44.93         9.69 o                         
   8  17   3          5.32          4.83        22.72 o                         
   9  17   3         48.45         78.86        44.43 o                         
 -11  18   3         75.31        127.18        56.09 o                         
 -10  18   3        366.99        579.92       104.70 o                         
  -9  18   3          2.04         20.31        12.93 o                         
  -8  18   3          2.79         18.66        12.36 o                         
  -7  18   3         59.69         71.74        15.53 o                         
  -6  18   3         76.19         69.62        11.90 o                         
  -5  18   3         12.89         21.48        14.54 o                         
  -4  18   3         47.70         92.60        14.93 o                         
  -3  18   3       2135.34       2072.10        70.18 o                         
  -2  18   3        368.21        350.74        41.76 o                         
  -1  18   3        428.67        496.17        41.22 o                         
   0  18   3       2162.57       2024.18        82.54 o                         
   1  18   3        262.85        285.84        42.73 o                         
   2  18   3       1503.75       1244.29        67.74 o                         
   3  18   3        259.40        202.44        17.41 o                         
   4  18   3         12.16         27.16        10.77 o                         
   5  18   3          6.12        104.76        17.74 o                         
   6  18   3          8.83         16.05         6.43 o                         
   7  18   3        147.25        138.41        18.95 o                         
   8  18   3        168.83        129.46        42.31 o                         
 -11  19   3          1.60         49.79        34.66 o                         
 -10  19   3       1261.35       1282.90       133.65 o                         
  -9  19   3         20.38         25.65        13.09 o                         
  -8  19   3        148.78        147.78        31.25 o                         
  -7  19   3          7.30         11.04        10.43 o                         
  -6  19   3          5.99         21.77        17.48 o                         
  -5  19   3       1279.15       1175.32        90.45 o                         
  -4  19   3        177.25        156.45        19.26 o                         
  -3  19   3         21.60         48.40        14.41 o                         
  -2  19   3         48.06         62.75        13.22 o                         
  -1  19   3       1334.75       1095.93        91.75 o                         
   0  19   3         98.34         63.04        16.45 o                         
   1  19   3        210.92        219.82        41.43 o                         
   2  19   3          2.14         31.44        14.25 o                         
   3  19   3        243.06        189.47        15.08 o                         
   4  19   3       1219.06       1109.18        42.05 o                         
   5  19   3          1.02         43.21        11.33 o                         
   6  19   3         95.59         59.59        12.54 o                         
   7  19   3        215.63        225.47        29.03 o                         
   8  19   3         92.02         89.69        23.61 o                         
 -11  20   3         33.91         50.32        34.96 o                         
 -10  20   3          3.09        282.78        79.27 o                         
  -9  20   3          0.14          9.75         9.51 o                         
  -8  20   3          5.35         33.31        22.60 o                         
  -7  20   3        123.82        134.00        33.07 o                         
  -6  20   3          0.01         30.66        17.95 o                         
  -5  20   3         87.01         88.39        32.13 o                         
  -4  20   3         96.20         96.15        15.12 o                         
  -3  20   3         10.71          9.27         7.54 o                         
  -2  20   3          0.35          4.07         4.21 o                         
  -1  20   3          5.58         18.95        22.13 o                         
   0  20   3        253.06        273.76        30.90 o                         
   1  20   3        118.04        129.55        22.34 o                         
   2  20   3         59.37         39.52        11.53 o                         
   3  20   3         43.38         58.09         9.44 o                         
   4  20   3         10.50         26.29        16.52 o                         
   5  20   3         50.72         48.74        11.48 o                         
   6  20   3        130.57        179.00        19.78 o                         
   7  20   3          6.57         17.05        10.16 o                         
   8  20   3          3.36         52.27        22.53 o                         
 -11  21   3         72.46        120.70        47.26 o                         
 -10  21   3        270.86        183.44        55.97 o                         
  -9  21   3          0.09         11.31        12.95 o                         
  -8  21   3         92.31        111.17        29.90 o                         
  -7  21   3          0.67         17.24        18.48 o                         
  -6  21   3         62.84         66.80        22.95 o                         
  -5  21   3        714.31        654.96        70.62 o                         
  -4  21   3          2.73         12.45        17.36 o                         
  -3  21   3          0.79         34.54        12.41 o                         
  -2  21   3         37.72         40.97        10.48 o                         
  -1  21   3       1053.06       1062.68        92.16 o                         
   0  21   3         20.47         25.34        14.45 o                         
   1  21   3          8.29         15.18         9.59 o                         
   2  21   3         44.73         44.64        13.45 o                         
   3  21   3       1431.61       1206.93        33.82 o                         
   4  21   3       1082.13       1091.77        40.63 o                         
   5  21   3        328.17        326.84        25.51 o                         
   6  21   3         48.10         18.33        16.15 o                         
   7  21   3        144.07        160.40        24.94 o                         
   8  21   3         45.69         88.51        39.84 o                         
 -11  22   3          4.55         84.45        43.84 o                         
 -10  22   3        322.27        330.33        71.98 o                         
  -9  22   3          3.86         19.60        14.12 o                         
  -8  22   3         18.17         65.50        26.25 o                         
  -7  22   3          4.17         11.65        12.18 o                         
  -6  22   3         34.60         42.49        23.13 o                         
  -5  22   3        685.01        697.62        73.51 o                         
  -4  22   3         62.58         55.79        11.77 o                         
  -3  22   3       1413.19       1250.06        43.59 o                         
  -2  22   3        145.66        139.20        16.58 o                         
  -1  22   3        720.31        651.13        73.68 o                         
   0  22   3       1320.73       1233.17        67.23 o                         
   1  22   3         71.39         51.35        22.92 o                         
   2  22   3       1693.05       1474.50        63.04 o                         
   3  22   3         17.62         26.37         8.75 o                         
   4  22   3          0.56         12.82         8.31 o                         
   5  22   3       1208.44       1127.38        60.27 o                         
   6  22   3         42.95         45.58        14.56 o                         
   7  22   3          0.96         -4.30        11.45 o                         
   8  22   3         17.54          6.59        26.13 o                         
 -11  23   3         35.45         26.69        25.81 o                         
 -10  23   3         42.40         32.02        29.25 o                         
  -9  23   3         10.69         25.25        15.18 o                         
  -8  23   3        206.22        208.45        42.31 o                         
  -7  23   3          8.47         14.12        11.42 o                         
  -6  23   3        460.72        451.27        59.68 o                         
  -5  23   3          5.94         53.91        24.84 o                         
  -4  23   3        129.20        161.95        16.33 o                         
  -3  23   3          4.53         28.83         9.38 o                         
  -2  23   3         33.64         49.71        10.35 o                         
  -1  23   3       1952.94       1595.40       117.11 o                         
   0  23   3       1214.24       1234.52       103.58 o                         
   1  23   3         43.55         26.17        15.42 o                         
   2  23   3         60.66         60.87        14.31 o                         
   3  23   3        892.05        776.03        47.70 o                         
   4  23   3        609.05        588.08        28.76 o                         
   5  23   3       1741.32       1661.86        73.23 o                         
   6  23   3          1.76          7.85         7.15 o                         
   7  23   3         12.53         28.37        13.62 o                         
   8  23   3         15.74        -11.65        20.01 o                         
 -11  24   3         54.52         56.10        25.14 o                         
 -10  24   3         13.30         36.89        22.38 o                         
  -9  24   3         15.94         64.85        25.78 o                         
  -8  24   3         34.31         60.20        27.54 o                         
  -7  24   3          8.99         60.44        27.90 o                         
  -6  24   3         33.69         42.49        22.13 o                         
  -5  24   3         24.44         31.98        12.51 o                         
  -4  24   3       1007.72        851.23        35.37 o                         
  -3  24   3         64.73         52.94         9.72 o                         
  -2  24   3          0.89          5.46        21.75 o                         
  -1  24   3        208.18        194.74        43.79 o                         
   0  24   3        392.37        410.78        62.03 o                         
   1  24   3        440.59        424.85        72.30 o                         
   2  24   3         45.59         66.39        14.62 o                         
   3  24   3        349.60        360.86        33.31 o                         
   4  24   3         66.76         58.21        14.69 o                         
   5  24   3        230.50        237.88        29.63 o                         
   6  24   3          3.37          8.89         8.53 o                         
   7  24   3         59.82         99.91        27.24 o                         
   8  24   3          7.82         48.38        29.31 o                         
 -10  25   3         18.50         37.15        20.06 o                         
  -9  25   3         37.37         39.92        15.08 o                         
  -8  25   3         25.35         15.71        25.48 o                         
  -7  25   3        169.23        197.23        33.96 o                         
  -6  25   3         21.62         21.40        10.87 o                         
  -5  25   3        166.27        126.34        22.70 o                         
  -4  25   3        388.95        376.25        26.97 o                         
  -3  25   3          6.29         16.11         6.68 o                         
  -2  25   3          7.43          9.06         9.59 o                         
  -1  25   3          6.00         12.77        14.12 o                         
   0  25   3        100.63         83.16        31.13 o                         
   1  25   3          0.02          6.79         9.36 o                         
   2  25   3         46.61         66.52        15.03 o                         
   3  25   3         70.35         63.94        15.92 o                         
   4  25   3         30.29         37.83        10.99 o                         
   5  25   3        258.05        308.29        32.48 o                         
   6  25   3         57.68         91.54        19.19 o                         
   7  25   3        118.44        111.59        27.70 o                         
   8  25   3         10.58         74.74        37.78 o                         
 -10  26   3         15.14         24.48        20.55 o                         
  -9  26   3          0.63         35.66        19.33 o                         
  -8  26   3          0.89         24.53        16.24 o                         
  -7  26   3         26.32         56.96        20.30 o                         
  -6  26   3         11.35         30.60        15.47 o                         
  -5  26   3         55.79         53.75        15.38 o                         
  -4  26   3          4.43         14.50         5.65 o                         
  -3  26   3        119.51        110.61        13.22 o                         
  -2  26   3        219.80        192.75        23.36 o                         
  -1  26   3         65.01         55.91        23.54 o                         
   0  26   3        120.68         86.57        31.54 o                         
   1  26   3         62.14         74.48        19.39 o                         
   2  26   3        174.25        151.98        20.77 o                         
   3  26   3         61.71         79.24        17.09 o                         
   4  26   3        245.99        245.65        28.39 o                         
   5  26   3          1.03         31.78        12.88 o                         
   6  26   3          1.92          4.06         7.79 o                         
   7  26   3         31.75         54.70        20.82 o                         
 -10  27   3          0.13          4.41        23.42 o                         
  -9  27   3          0.03         -0.17        28.75 o                         
  -8  27   3        128.67        136.01        27.45 o                         
  -7  27   3        206.59        205.07        32.51 o                         
  -6  27   3          0.51         20.73        10.15 o                         
  -5  27   3         40.42         27.27        10.44 o                         
  -4  27   3        325.18        369.47        23.04 o                         
  -3  27   3         19.20         13.87         6.56 o                         
  -2  27   3          6.92         10.86         9.23 o                         
  -1  27   3         19.42         33.19        18.01 o                         
   0  27   3         30.53         47.96        22.54 o                         
   1  27   3        297.57        324.80        59.79 o                         
   2  27   3          6.82         -0.77         6.68 o                         
   3  27   3        107.75        102.35        18.88 o                         
   4  27   3         77.71         98.65        30.99 o                         
   5  27   3         31.72         68.51        15.92 o                         
   6  27   3        169.80        152.12        32.42 o                         
   7  27   3          0.33         20.30        18.81 o                         
 -10  28   3         33.13         43.31        28.90 o                         
  -9  28   3          8.15         10.62        10.42 o                         
  -8  28   3          0.39         27.69        17.01 o                         
  -7  28   3         53.74         84.50        25.39 o                         
  -6  28   3        138.06        138.35        26.08 o                         
  -5  28   3         31.89         35.91        14.05 o                         
  -4  28   3       1630.19       1444.24        43.83 o                         
  -3  28   3          0.06         11.48         6.04 o                         
  -2  28   3        233.25        200.04        20.32 o                         
  -1  28   3        809.00        802.14        89.34 o                         
   0  28   3        280.61        307.85        57.20 o                         
   1  28   3        460.92        402.60        65.80 o                         
   2  28   3        174.61        163.53        22.52 o                         
   3  28   3        639.99        551.89        41.49 o                         
   4  28   3        262.93        233.54        27.54 o                         
   5  28   3         86.96         72.00        16.33 o                         
   6  28   3        278.76        247.76        42.05 o                         
   7  28   3         79.62         93.78        26.94 o                         
 -10  29   3         51.81         83.86        42.73 o                         
  -9  29   3         37.13         79.24        22.30 o                         
  -8  29   3        182.31        224.60        36.07 o                         
  -7  29   3        284.33        284.90        38.15 o                         
  -6  29   3          7.25         10.85        24.19 o                         
  -5  29   3          0.55          7.58         9.45 o                         
  -4  29   3        501.28        457.95        24.64 o                         
  -3  29   3         35.29         37.81        17.86 o                         
  -2  29   3        218.14        207.18        20.90 o                         
  -1  29   3        572.09        545.32        75.51 o                         
   0  29   3         20.48         44.96        25.72 o                         
   1  29   3        191.74        152.01        41.78 o                         
   2  29   3        189.94        161.64        37.16 o                         
   3  29   3        157.70        153.37        22.87 o                         
   4  29   3         40.89         62.88        15.98 o                         
   5  29   3         12.42         10.62        10.50 o                         
   6  29   3        234.54        246.09        42.33 o                         
   7  29   3         28.34         43.04        29.40 o                         
 -10  30   3         13.25         68.21        37.72 o                         
  -9  30   3          0.44         29.20        16.15 o                         
  -8  30   3          5.13         35.22        18.47 o                         
  -7  30   3         21.49         65.00        20.98 o                         
  -6  30   3          2.89          5.61         8.67 o                         
  -5  30   3         47.90         65.52        23.95 o                         
  -4  30   3         94.18         93.34        11.60 o                         
  -3  30   3        540.08        483.64        32.17 o                         
  -2  30   3        190.23        199.32        22.17 o                         
  -1  30   3        205.37        145.89        42.43 o                         
   0  30   3         35.24         60.03        33.02 o                         
   1  30   3          3.14         10.83        20.19 o                         
   2  30   3          8.89         35.66        25.36 o                         
   3  30   3          0.49         15.67        10.16 o                         
   4  30   3         37.38         55.90        15.39 o                         
   5  30   3          0.29         42.62        20.47 o                         
   6  30   3         14.82         40.96        23.27 o                         
   7  30   3         38.74        110.10        29.34 o                         
  -9  31   3         35.88          9.19        36.31 o                         
  -8  31   3         27.78         27.80        19.74 o                         
  -7  31   3        331.46        330.17        41.77 o                         
  -6  31   3         65.57         96.20        22.74 o                         
  -5  31   3        261.68        263.55        33.76 o                         
  -4  31   3        101.41         89.18        10.49 o                         
  -3  31   3        221.77        211.73        19.48 o                         
  -2  31   3       2765.10       2432.30        84.83 o                         
  -1  31   3         52.76         60.09        30.13 o                         
   0  31   3          3.48         11.53        14.95 o                         
   1  31   3        112.61        116.58        43.79 o                         
   2  31   3        693.16        609.58        82.98 o                         
   3  31   3        194.62        213.90        35.96 o                         
   4  31   3        135.85        158.75        23.93 o                         
   5  31   3          2.50         -0.66         9.60 o                         
   6  31   3        268.44        291.00        70.83 o                         
   7  31   3         48.26         62.50        34.99 o                         
  -9  32   3         45.33        104.43        26.76 o                         
  -8  32   3         77.87         90.60        25.42 o                         
  -7  32   3         12.54         83.17        25.26 o                         
  -6  32   3         45.81         47.41        15.96 o                         
  -5  32   3         50.87         31.85        15.19 o                         
  -4  32   3         40.96         68.80        17.57 o                         
  -3  32   3          0.37         31.47        24.64 o                         
  -2  32   3        282.27        380.71        70.27 o                         
  -1  32   3        554.83        433.15        71.27 o                         
   0  32   3         24.30         31.43        24.25 o                         
   1  32   3        529.16        562.97        83.51 o                         
   2  32   3        206.23        212.69        50.49 o                         
   3  32   3         45.94         82.54        24.83 o                         
   4  32   3          1.15         14.07        12.67 o                         
   5  32   3         14.32          7.19        16.87 o                         
   6  32   3         13.34         14.11        21.24 o                         
  -9  33   3        179.74        162.27        49.08 o                         
  -8  33   3          3.87         27.40        18.57 o                         
  -7  33   3         90.46        113.20        26.90 o                         
  -6  33   3          0.06         25.24        14.81 o                         
  -5  33   3         15.35         13.17        23.95 o                         
  -4  33   3        197.75        180.05        27.53 o                         
  -3  33   3        466.47        527.78        42.71 o                         
  -2  33   3        251.85        241.82        54.14 o                         
  -1  33   3        159.12        148.48        42.49 o                         
   0  33   3        269.58        336.98        62.56 o                         
   1  33   3        403.74        367.70        68.86 o                         
   2  33   3        498.11        544.08        83.22 o                         
   3  33   3          0.73         26.31        17.80 o                         
   4  33   3         74.23         53.49        17.77 o                         
   5  33   3         67.54         85.15        24.82 o                         
   6  33   3        110.43        169.89        37.15 o                         
  -9  34   3          0.13         10.87        21.57 o                         
  -8  34   3        114.66         96.81        25.78 o                         
  -7  34   3         85.77        124.07        29.80 o                         
  -6  34   3          0.35          7.75        19.30 o                         
  -5  34   3        144.99        135.14        27.06 o                         
  -4  34   3         45.03         57.27        23.16 o                         
  -3  34   3       6327.43       5967.63        99.15 o                         
  -2  34   3         14.53         54.73        36.13 o                         
  -1  34   3         41.45         35.25        16.01 o                         
   0  34   3        294.44        307.20        65.56 o                         
   1  34   3         13.71         -1.29        17.42 o                         
   2  34   3        864.85        804.38       101.22 o                         
   3  34   3          0.28         30.63        17.89 o                         
   4  34   3         32.79         28.13        16.64 o                         
   5  34   3         54.89         49.98        19.21 o                         
   6  34   3          0.49         38.45        21.40 o                         
  -9  35   3          5.23         24.54        17.43 o                         
  -8  35   3         16.08         41.68        20.20 o                         
  -7  35   3         94.10        120.31        45.58 o                         
  -6  35   3        110.11        147.59        29.49 o                         
  -5  35   3         12.43         26.41        22.33 o                         
  -4  35   3         75.50         75.79        37.84 o                         
  -3  35   3        338.29        560.29       168.73 o                         
  -2  35   3       1013.78       1074.15       115.64 o                         
  -1  35   3         60.25         72.33        30.66 o                         
   0  35   3         60.88         68.68        33.49 o                         
   1  35   3         66.69         69.86        37.08 o                         
   2  35   3        177.48         79.98        34.55 o                         
   3  35   3        150.46        203.92        52.73 o                         
   4  35   3        105.49        103.66        28.96 o                         
   5  35   3        233.74        292.39        46.70 o                         
   6  35   3          0.68         22.68        16.32 o                         
  -8  36   3         32.28         27.84        16.95 o                         
  -7  36   3         50.28         62.25        21.84 o                         
  -6  36   3         25.61         40.72        24.81 o                         
  -5  36   3          0.74          7.20        20.19 o                         
  -4  36   3        740.65        701.63        54.70 o                         
  -3  36   3         99.76         99.54        20.98 o                         
  -2  36   3       1531.09       1470.87       135.71 o                         
  -1  36   3         84.70         85.45        38.84 o                         
   0  36   3          0.87         18.54        13.65 o                         
   1  36   3        212.77        182.50        49.55 o                         
   2  36   3         68.27        101.40        43.61 o                         
   3  36   3        333.13        279.60        63.68 o                         
   4  36   3        121.71        131.54        33.60 o                         
   5  36   3         12.00         28.07        20.70 o                         
  -8  37   3         34.13         64.46        23.71 o                         
  -7  37   3          7.97         21.64        13.73 o                         
  -6  37   3          0.08         16.75        16.04 o                         
  -5  37   3         27.30         97.27        24.75 o                         
  -4  37   3        224.86        234.55        32.39 o                         
  -3  37   3         41.66        105.11        44.49 o                         
  -2  37   3         41.73        105.40        44.14 o                         
  -1  37   3         42.17         41.49        25.84 o                         
   0  37   3        248.40        218.93        53.67 o                         
   1  37   3         66.52        140.30        43.43 o                         
   2  37   3         44.78          9.71        21.48 o                         
   3  37   3        500.89        465.87        81.92 o                         
   4  37   3        162.85        150.68        34.66 o                         
   5  37   3         60.21         78.10        25.24 o                         
  -8  38   3         21.12        102.76        29.48 o                         
  -7  38   3         24.45         45.37        19.86 o                         
  -6  38   3          0.39         31.64        37.64 o                         
  -5  38   3        713.30        631.26        56.43 o                         
  -4  38   3          0.03          9.94        17.01 o                         
  -3  38   3        789.63        772.42       101.99 o                         
  -2  38   3          5.76         27.13        28.37 o                         
  -1  38   3        226.30        203.80        55.08 o                         
   0  38   3        518.55        516.95        85.16 o                         
   1  38   3          3.01         13.95        26.01 o                         
   2  38   3        141.48        175.49        50.55 o                         
   3  38   3         81.66        108.76        40.55 o                         
   4  38   3        138.19         99.01        29.60 o                         
   5  38   3         22.35         85.76        29.61 o                         
  -7  39   3         19.53         38.52        18.23 o                         
  -6  39   3        109.33        128.06        29.78 o                         
  -5  39   3         48.90         96.00        31.34 o                         
  -4  39   3         75.56         85.16        38.78 o                         
  -3  39   3        542.65        693.27        99.28 o                         
  -2  39   3         13.02         46.08        29.19 o                         
  -1  39   3         10.94         30.48        23.78 o                         
   0  39   3          2.12         40.02        29.66 o                         
   1  39   3         27.87         43.67        28.66 o                         
   2  39   3        236.70        211.69        58.50 o                         
   3  39   3        112.33         93.63        37.31 o                         
   4  39   3          0.66          8.82        31.69 o                         
   5  39   3        144.91        153.52        35.37 o                         
  -7  40   3          2.44         33.74        17.85 o                         
  -6  40   3         34.49         61.91        22.09 o                         
  -5  40   3         43.20         13.12        23.01 o                         
  -4  40   3          1.67         16.65        22.60 o                         
  -3  40   3         14.32         62.79        44.73 o                         
  -2  40   3         23.73         48.32        36.08 o                         
  -1  40   3         34.52         44.55        26.01 o                         
   0  40   3         15.35        -13.77        20.60 o                         
   1  40   3          5.05          5.83        21.42 o                         
   2  40   3          0.71          6.89        13.12 o                         
   3  40   3          6.23         46.67        33.84 o                         
   4  40   3          5.65         16.83        22.13 o                         
  -7  41   3         13.63         42.18        18.83 o                         
  -6  41   3         32.64         55.03        29.96 o                         
  -5  41   3          1.34         56.09        40.78 o                         
  -4  41   3         42.24         21.36        25.25 o                         
  -3  41   3        135.54        202.57        58.91 o                         
  -2  41   3         56.25         74.21        34.96 o                         
  -1  41   3         31.99         37.96        25.95 o                         
   0  41   3         58.00         65.80        38.90 o                         
   1  41   3         18.22          1.47        11.24 o                         
   2  41   3         50.00         64.03        33.07 o                         
   3  41   3          0.49         15.65        24.60 o                         
   4  41   3          0.03         -4.77        13.89 o                         
  -6  42   3          0.12          1.65        18.01 o                         
  -5  42   3        154.48        174.79        54.03 o                         
  -4  42   3         33.98         34.55        30.48 o                         
  -3  42   3        494.28        401.07        79.92 o                         
  -2  42   3         76.71         50.61        30.43 o                         
  -1  42   3          3.74         -8.06        15.42 o                         
   0  42   3        346.65        239.88        62.38 o                         
   1  42   3         27.64         35.49        27.07 o                         
   2  42   3        140.87        146.36        47.85 o                         
   3  42   3         62.10         23.95        23.89 o                         
  -6  43   3         39.51         55.79        38.78 o                         
  -5  43   3          8.87         50.73        33.60 o                         
  -4  43   3          5.56          8.83        23.48 o                         
  -3  43   3        116.23        237.70        64.91 o                         
  -2  43   3         82.63         65.74        35.25 o                         
  -1  43   3         77.04         72.86        42.20 o                         
   0  43   3        147.45        130.24        45.20 o                         
   1  43   3         35.46         41.31        34.72 o                         
   2  43   3         52.49         54.56        40.84 o                         
   3  43   3         61.46         33.31        24.66 o                         
  -5  44   3          0.88         14.07        31.19 o                         
  -4  44   3        140.92        164.90        51.20 o                         
  -3  44   3          0.01         50.02        33.66 o                         
  -2  44   3         23.51         17.66        27.19 o                         
  -1  44   3         27.64          9.18        11.06 o                         
   0  44   3         13.20         24.13        22.30 o                         
   1  44   3        155.36        226.34        63.91 o                         
   2  44   3         47.51         46.14        32.07 o                         
  -5  45   3         55.38         59.97        33.49 o                         
  -4  45   3         11.67         55.85        32.02 o                         
  -3  45   3          6.14         22.72        26.13 o                         
  -2  45   3         16.29         28.13        24.66 o                         
  -1  45   3          6.85         71.09        36.49 o                         
   0  45   3         33.41         50.55        30.43 o                         
   1  45   3         35.72         70.86        36.96 o                         
   2  45   3         32.32         32.25        30.78 o                         
  -4  46   3          2.41          8.30        25.07 o                         
  -3  46   3          5.97          6.59        14.83 o                         
  -2  46   3         14.69         47.02        30.54 o                         
  -1  46   3          1.36         14.36        23.83 o                         
   0  46   3         37.78         79.04        33.19 o                         
   1  46   3         13.82         43.67        33.07 o                         
  -3  47   3         20.72         44.20        26.13 o                         
  -2  47   3         23.74         88.34        44.84 o                         
  -1  47   3         19.33         47.85        39.96 o                         
   0  47   3         29.71         39.19        25.19 o                         
 -12   0   4          3.16         54.85        35.43 o                         
 -11   0   4         13.57          3.24        11.24 o                         
 -10   0   4          4.42        -27.07        27.07 o                         
  -9   0   4       1013.62        941.99       152.04 o                         
  -8   0   4        425.64        414.37        66.15 o                         
  -7   0   4         42.18         35.19        18.71 o                         
  -6   0   4        806.73        840.81        79.57 o                         
  -5   0   4         16.83         11.77        16.18 o                         
  -4   0   4      15331.00      14627.74       421.20 o                         
  -3   0   4          7.13         16.49         9.08 o                         
  -2   0   4       4580.10       4454.77        97.47 o                         
  -1   0   4        605.33        616.94        27.28 o                         
   0   0   4         14.63         16.27         9.49 o                         
   1   0   4       1111.17       1250.55        65.12 o                         
   2   0   4        964.99        952.04        76.21 o                         
   3   0   4        300.17        265.13        42.49 o                         
   4   0   4        444.23        430.26        58.91 o                         
   5   0   4        120.88        114.47        31.90 o                         
   6   0   4        387.72        359.17        62.32 o                         
   7   0   4        912.86        781.07        95.93 o                         
   8   0   4         17.23         48.08        28.43 o                         
 -12   1   4          8.98         31.11        22.57 o                         
 -11   1   4          4.06          8.21        25.98 o                         
 -10   1   4         30.43          2.80        21.13 o                         
  -9   1   4        188.92        196.33        14.96 o                         
  -8   1   4        140.10        167.60        29.81 o                         
  -7   1   4         14.70         21.28        13.12 o                         
  -6   1   4        127.74        162.23        25.80 o                         
  -5   1   4        685.10        703.30        48.69 o                         
  -4   1   4       9478.80       8822.75       133.75 o                         
  -3   1   4         45.14        147.69        27.35 o                         
  -2   1   4       1569.72       1345.37        43.35 o                         
  -1   1   4        771.33        714.87        20.65 o                         
   0   1   4         88.44         99.32        13.01 o                         
   1   1   4       3515.99       3418.31        91.27 o                         
   2   1   4        582.82        669.99        46.02 o                         
   3   1   4          9.66         20.77        11.00 o                         
   4   1   4        331.39        352.62        37.87 o                         
   5   1   4          0.12         21.21        12.46 o                         
   6   1   4        292.05        339.57        42.59 o                         
   7   1   4          4.14         46.09        22.93 o                         
   8   1   4         16.07         47.88        20.15 o                         
 -12   2   4          0.01         -8.61         8.61 o                         
 -11   2   4          8.36          4.99        11.71 o                         
 -10   2   4          6.00         26.74        14.93 o                         
  -9   2   4        102.95         87.27         9.54 o                         
  -8   2   4         71.20         84.74        20.77 o                         
  -7   2   4         56.74         57.39        15.99 o                         
  -6   2   4          8.71         18.86        11.04 o                         
  -5   2   4        631.11        650.43        57.59 o                         
  -4   2   4        112.94        238.83        28.77 o                         
  -3   2   4      11390.51      11405.62       121.60 o                         
  -2   2   4        156.28        153.56        19.17 o                         
  -1   2   4         96.84         73.78        10.21 o                         
   0   2   4        194.39        201.21        17.77 o                         
   1   2   4        848.73        849.44        52.54 o                         
   2   2   4       1105.23       1138.62        58.26 o                         
   3   2   4         51.29         59.00        17.58 o                         
   4   2   4         15.58         44.23        16.82 o                         
   5   2   4         15.39         32.98        26.13 o                         
   6   2   4        196.67        116.19        27.14 o                         
   7   2   4        122.68         81.78        29.60 o                         
   8   2   4         44.34         46.19        18.07 o                         
 -12   3   4          0.33         12.67        14.25 o                         
 -11   3   4          5.26         34.66        19.45 o                         
 -10   3   4         11.68         20.24        13.06 o                         
  -9   3   4          1.16         -5.19        12.34 o                         
  -8   3   4        167.04        155.29        18.44 o                         
  -7   3   4        111.24        106.07        22.32 o                         
  -6   3   4        492.75        459.46        42.61 o                         
  -5   3   4          7.19          1.06        20.86 o                         
  -4   3   4        582.84        632.85        68.33 o                         
  -3   3   4      11960.38      11712.81       152.75 o                         
  -2   3   4        935.44        862.61        30.41 o                         
  -1   3   4         34.43         29.06         6.63 o                         
   0   3   4        407.13        439.66        18.82 o                         
   1   3   4         70.64        115.98        20.44 o                         
   2   3   4         11.22         44.52        10.86 o                         
   3   3   4        563.28        611.53        63.35 o                         
   4   3   4        307.50        266.95        32.49 o                         
   5   3   4          3.80         13.37        11.01 o                         
   6   3   4          1.29         25.86        15.16 o                         
   7   3   4         44.48         58.36        23.02 o                         
   8   3   4         20.01         18.29        14.11 o                         
 -12   4   4          0.19         25.08        39.52 o                         
 -11   4   4         25.03         23.13        22.60 o                         
 -10   4   4         14.81         44.51        39.72 o                         
  -9   4   4         78.11        102.56        15.30 o                         
  -8   4   4          7.06          6.99         6.80 o                         
  -7   4   4         43.72         66.35        20.81 o                         
  -6   4   4         76.01         76.07        18.25 o                         
  -5   4   4          1.66         18.62         9.21 o                         
  -4   4   4      16568.08      15789.60       135.95 o                         
  -3   4   4         44.70        156.34        19.04 o                         
  -2   4   4        196.41        216.91        15.64 o                         
  -1   4   4         53.86         64.12        12.49 o                         
   0   4   4        219.31        217.30        18.20 o                         
   1   4   4        861.94        831.02        49.95 o                         
   2   4   4          8.21         23.68         8.68 o                         
   3   4   4        179.90        202.04        27.57 o                         
   4   4   4        339.56        354.07        37.22 o                         
   5   4   4          1.19         30.54        25.16 o                         
   6   4   4         63.45         48.17        20.80 o                         
   7   4   4        126.19        133.93        29.32 o                         
   8   4   4          4.25          1.25         8.30 o                         
 -12   5   4         10.04         23.58        18.48 o                         
 -11   5   4         22.58         48.42        21.58 o                         
 -10   5   4         21.46         52.55        21.98 o                         
  -9   5   4        248.51        208.37        22.14 o                         
  -8   5   4         26.50         20.86        11.60 o                         
  -7   5   4         28.15         41.41        15.27 o                         
  -6   5   4        165.79        125.65        29.81 o                         
  -5   5   4        656.07        566.49        44.07 o                         
  -4   5   4        705.01        911.32        56.74 o                         
  -3   5   4         32.05         43.39        15.42 o                         
  -2   5   4         16.53         27.93         5.38 o                         
  -1   5   4       1695.61       1446.04        32.62 o                         
   0   5   4        116.00         99.22        14.83 o                         
   1   5   4         55.47         89.64        20.89 o                         
   2   5   4        397.18        464.96        26.89 o                         
   3   5   4        244.81        284.33        32.21 o                         
   4   5   4        212.77        236.34        30.65 o                         
   5   5   4        257.54        270.33        36.22 o                         
   6   5   4        183.80        200.40        32.24 o                         
   7   5   4         21.79         13.42        18.10 o                         
   8   5   4          6.40         17.69        21.63 o                         
 -12   6   4          5.00          7.35        12.47 o                         
 -11   6   4          8.02         36.80        20.67 o                         
 -10   6   4         75.48         98.55        28.03 o                         
  -9   6   4         47.90         46.16        11.48 o                         
  -8   6   4         19.77         28.23        10.73 o                         
  -7   6   4         24.83         22.01        23.92 o                         
  -6   6   4         50.92         44.63        14.23 o                         
  -5   6   4          0.17         12.08        10.98 o                         
  -4   6   4        228.11        260.66        34.44 o                         
  -3   6   4        904.14        858.95        33.66 o                         
  -2   6   4        302.78        266.03        21.42 o                         
  -1   6   4        346.60        373.96        19.88 o                         
   0   6   4        592.50        610.71        34.32 o                         
   1   6   4        604.19        539.40        39.04 o                         
   2   6   4         98.04        128.06        14.99 o                         
   3   6   4         75.66        117.82        19.11 o                         
   4   6   4         45.35         80.93        18.75 o                         
   5   6   4        398.79        366.57        41.79 o                         
   6   6   4         63.42         62.49        21.17 o                         
   7   6   4         36.33         10.87         8.25 o                         
   8   6   4         98.70         64.99        23.84 o                         
 -12   7   4          0.22         18.60        15.69 o                         
 -11   7   4         13.43         32.92        21.94 o                         
 -10   7   4         68.11         55.10        22.52 o                         
  -9   7   4         22.72         15.63         8.84 o                         
  -8   7   4        250.91        214.02        22.89 o                         
  -7   7   4          0.76          8.38        13.92 o                         
  -6   7   4          1.65          2.01         7.52 o                         
  -5   7   4        715.54        608.31        62.12 o                         
  -4   7   4       1540.38       1382.74        57.49 o                         
  -3   7   4        969.75        975.10        43.23 o                         
  -2   7   4        279.29        243.09        20.91 o                         
  -1   7   4          0.30          5.39         4.50 o                         
   0   7   4        450.80        483.13        20.17 o                         
   1   7   4        558.69        575.81        39.85 o                         
   2   7   4        489.04        435.75        17.92 o                         
   3   7   4        785.01        787.07        32.36 o                         
   4   7   4        137.27        157.61        24.69 o                         
   5   7   4        156.98        232.13        33.50 o                         
   6   7   4         45.31         92.36        23.60 o                         
   7   7   4          0.03         13.28        14.30 o                         
   8   7   4          0.11         -9.73         9.73 o                         
 -12   8   4          7.44         34.41        22.06 o                         
 -11   8   4          4.41         43.27        33.34 o                         
 -10   8   4          7.94         41.12        21.41 o                         
  -9   8   4          1.49          8.82        13.51 o                         
  -8   8   4        224.83        198.51        22.54 o                         
  -7   8   4          0.36         -3.01         5.45 o                         
  -6   8   4        147.31        182.05        28.23 o                         
  -5   8   4         29.94         38.35        13.40 o                         
  -4   8   4        132.94        109.02        44.02 o                         
  -3   8   4        346.39        312.27        24.70 o                         
  -2   8   4         37.86         76.75        13.07 o                         
  -1   8   4        345.26        303.42        17.95 o                         
   0   8   4        145.45        137.29        12.35 o                         
   1   8   4        259.44        281.02        27.40 o                         
   2   8   4        138.85        160.18        12.99 o                         
   3   8   4          3.86         28.05        11.94 o                         
   4   8   4         42.80         36.19         6.62 o                         
   5   8   4          0.25         58.88        22.24 o                         
   6   8   4         31.81         22.35        14.00 o                         
   7   8   4          0.79         26.07        16.97 o                         
   8   8   4          0.42         -7.84        11.78 o                         
 -12   9   4          0.08        115.00        47.96 o                         
 -11   9   4         34.83        108.88        35.02 o                         
 -10   9   4          6.94          3.33        14.12 o                         
  -9   9   4         53.09         71.86        14.86 o                         
  -8   9   4         43.69         33.02         8.39 o                         
  -7   9   4         14.13         15.76         8.36 o                         
  -6   9   4         79.54         75.32        18.67 o                         
  -5   9   4         79.87        101.99        31.66 o                         
  -4   9   4        135.37        173.11        22.34 o                         
  -3   9   4          0.59         12.85         7.83 o                         
  -2   9   4        958.56        967.19        41.33 o                         
  -1   9   4         38.10         32.98         6.53 o                         
   0   9   4       1627.87       1566.92        41.36 o                         
   1   9   4         22.24         46.60        16.57 o                         
   2   9   4        202.86        216.41        19.62 o                         
   3   9   4        249.50        265.75        12.73 o                         
   4   9   4        108.28        110.59         9.66 o                         
   5   9   4        720.87        585.55        51.29 o                         
   6   9   4         13.98         57.02        18.05 o                         
   7   9   4         72.64         69.98        21.51 o                         
   8   9   4          0.03          7.54        21.75 o                         
 -12  10   4        138.50        171.96        57.56 o                         
 -11  10   4        101.89        134.42        49.67 o                         
 -10  10   4        225.73        154.72        48.26 o                         
  -9  10   4         24.69         43.61        11.06 o                         
  -8  10   4        201.38        202.18        19.50 o                         
  -7  10   4        250.10        259.50        39.02 o                         
  -6  10   4         25.30         44.37        22.78 o                         
  -5  10   4        521.51        522.79        41.33 o                         
  -4  10   4         17.24         33.27        14.42 o                         
  -3  10   4       2433.84       2391.51        68.17 o                         
  -2  10   4         34.29         46.84        11.68 o                         
  -1  10   4        100.20         91.23         9.96 o                         
   0  10   4        199.02        214.62        16.16 o                         
   1  10   4         24.50         23.62        10.04 o                         
   2  10   4        249.03        223.54        32.02 o                         
   3  10   4        784.27        734.65        22.86 o                         
   4  10   4        138.90        136.20        11.49 o                         
   5  10   4          6.82         66.95        25.63 o                         
   6  10   4         60.46         56.27        19.04 o                         
   7  10   4         34.26         28.55        14.85 o                         
   8  10   4        226.42        220.18        38.69 o                         
 -12  11   4          0.01         90.34        46.32 o                         
 -11  11   4         82.89        102.64        44.90 o                         
 -10  11   4         54.97        134.77        44.96 o                         
  -9  11   4          1.47         28.73        11.53 o                         
  -8  11   4         71.08         81.78        14.12 o                         
  -7  11   4          2.20          7.34        10.55 o                         
  -6  11   4          0.08          7.99         9.17 o                         
  -5  11   4          3.11         10.94         9.48 o                         
  -4  11   4        608.84        539.25        54.38 o                         
  -3  11   4          3.23         31.92        11.98 o                         
  -2  11   4          9.74          1.46         8.94 o                         
  -1  11   4         26.63         35.95         6.72 o                         
   0  11   4        400.47        384.06        21.28 o                         
   1  11   4          9.15         14.39        20.48 o                         
   2  11   4        188.69        162.50        27.15 o                         
   3  11   4         68.90         86.37        12.75 o                         
   4  11   4        231.72        253.97        15.86 o                         
   5  11   4        353.68        364.94        34.41 o                         
   6  11   4         71.95         67.94        18.99 o                         
   7  11   4         56.34         74.81        23.42 o                         
   8  11   4          1.91         18.60        34.49 o                         
 -12  12   4         33.19         89.69        42.67 o                         
 -11  12   4        125.53        126.24        46.90 o                         
 -10  12   4         55.59         72.27        37.14 o                         
  -9  12   4         64.18        104.34        20.55 o                         
  -8  12   4          3.06          7.46         6.09 o                         
  -7  12   4         70.29         73.10        16.91 o                         
  -6  12   4         81.43         79.03        14.21 o                         
  -5  12   4          1.93         18.89        10.45 o                         
  -4  12   4         84.79         76.80        24.48 o                         
  -3  12   4          0.08         20.65        10.10 o                         
  -2  12   4        345.71        345.35        26.30 o                         
  -1  12   4         17.44         15.38         4.29 o                         
   0  12   4        112.45        141.74        13.36 o                         
   1  12   4         19.05         36.88        14.86 o                         
   2  12   4          3.43         27.96        22.86 o                         
   3  12   4        442.68        444.13        24.79 o                         
   4  12   4        984.91       1034.93        32.42 o                         
   5  12   4          0.01          5.15         8.27 o                         
   6  12   4         19.13         18.69        16.85 o                         
   7  12   4         92.27        111.18        27.75 o                         
   8  12   4          3.56         20.77        24.95 o                         
 -11  13   4          0.10        -12.18        12.18 o                         
 -10  13   4         80.05        139.95        47.90 o                         
  -9  13   4         24.69         28.09        12.67 o                         
  -8  13   4          0.05         -2.26         7.38 o                         
  -7  13   4        174.78        142.29        18.64 o                         
  -6  13   4        113.88         98.13        18.87 o                         
  -5  13   4        462.83        471.19        35.72 o                         
  -4  13   4        100.70         86.04        22.48 o                         
  -3  13   4        264.34        254.24        44.79 o                         
  -2  13   4       1423.45       1489.41        54.00 o                         
  -1  13   4        118.33        119.75        11.64 o                         
   0  13   4        295.23        293.27        23.32 o                         
   1  13   4         76.11         95.52        28.60 o                         
   2  13   4        286.37        258.65        33.02 o                         
   3  13   4        254.43        213.81        17.52 o                         
   4  13   4        813.63        739.95        28.12 o                         
   5  13   4          4.53         14.26         9.75 o                         
   6  13   4         59.89         78.12        18.53 o                         
   7  13   4         77.59        108.05        43.90 o                         
   8  13   4          4.77         31.84        29.07 o                         
 -11  14   4         14.43        119.59        49.14 o                         
 -10  14   4         82.81         52.67        38.08 o                         
  -9  14   4          0.08         14.09         9.24 o                         
  -8  14   4         65.95         64.38        12.34 o                         
  -7  14   4         68.95        103.40        16.66 o                         
  -6  14   4         39.51         67.41        16.53 o                         
  -5  14   4         50.15         73.66        17.06 o                         
  -4  14   4          3.74         -5.53         5.53 o                         
  -3  14   4         61.76         48.14        18.19 o                         
  -2  14   4          0.53          8.90        11.04 o                         
  -1  14   4        217.91        247.44        16.40 o                         
   0  14   4        378.49        330.41        23.51 o                         
   1  14   4        191.52        146.66        35.72 o                         
   2  14   4         97.67        125.55        23.86 o                         
   3  14   4         27.50         53.07        10.02 o                         
   4  14   4         17.65         26.02         7.39 o                         
   5  14   4       1047.19        958.61        53.28 o                         
   6  14   4        192.60        210.03        27.53 o                         
   7  14   4          0.46         18.52        14.18 o                         
   8  14   4        150.81        152.67        34.60 o                         
 -11  15   4        295.61        357.23        77.68 o                         
 -10  15   4         14.58         11.83        21.77 o                         
  -9  15   4         20.86         25.52        16.15 o                         
  -8  15   4         10.64          9.85        11.15 o                         
  -7  15   4        901.32        893.43        46.02 o                         
  -6  15   4       1188.63       1143.60        60.73 o                         
  -5  15   4         39.15         44.38        14.15 o                         
  -4  15   4         15.84         31.25        18.66 o                         
  -3  15   4        216.20        237.76        36.25 o                         
  -2  15   4        105.52        137.86        21.83 o                         
  -1  15   4        256.86        225.72        19.69 o                         
   0  15   4        146.43        118.65        13.42 o                         
   1  15   4        297.34        308.03        51.67 o                         
   2  15   4          9.35         16.73        29.25 o                         
   3  15   4       1309.90       1292.49        51.41 o                         
   4  15   4        690.38        697.15        34.09 o                         
   5  15   4         83.74        101.89        19.33 o                         
   6  15   4          5.41         16.56        15.20 o                         
   7  15   4         96.90        118.12        28.85 o                         
   8  15   4          0.51         18.56        45.26 o                         
 -11  16   4          0.03          4.18        31.37 o                         
 -10  16   4        122.50        134.53        44.96 o                         
  -9  16   4         95.87        101.12        21.07 o                         
  -8  16   4         66.70         62.07        24.54 o                         
  -7  16   4        112.52        131.47        33.66 o                         
  -6  16   4       1690.15       1609.54        70.19 o                         
  -5  16   4          1.34         -2.16         9.83 o                         
  -4  16   4        383.97        369.53        34.26 o                         
  -3  16   4          4.15          2.82         8.83 o                         
  -2  16   4       3247.43       3483.68        84.83 o                         
  -1  16   4        103.30        164.07        16.53 o                         
   0  16   4        188.67        212.65        30.57 o                         
   1  16   4        309.41        307.20        51.61 o                         
   2  16   4        171.50        207.72        29.98 o                         
   3  16   4        790.73        741.90        46.46 o                         
   4  16   4         57.99         59.33        13.08 o                         
   5  16   4         16.25         34.19        12.06 o                         
   6  16   4         55.74         40.94        18.54 o                         
   7  16   4        157.63        171.96        34.68 o                         
 -11  17   4          1.55         27.60        34.25 o                         
 -10  17   4         15.99         65.38        42.73 o                         
  -9  17   4         45.20         32.21        14.71 o                         
  -8  17   4         14.12         16.05        11.08 o                         
  -7  17   4         31.46         39.37        22.25 o                         
  -6  17   4          7.77         52.38        24.60 o                         
  -5  17   4        105.82        109.21        19.16 o                         
  -4  17   4         68.21         72.17        17.21 o                         
  -3  17   4        107.28        104.11        23.72 o                         
  -2  17   4        381.84        475.38        32.60 o                         
  -1  17   4       2273.06       2263.62        54.54 o                         
   0  17   4         18.68         20.77        11.95 o                         
   1  17   4        318.89        413.78        58.38 o                         
   2  17   4        338.90        409.69        43.63 o                         
   3  17   4          2.03         21.37        18.13 o                         
   4  17   4        192.05        178.06        39.96 o                         
   5  17   4         21.49          7.38        10.17 o                         
   6  17   4        101.49        124.53        29.81 o                         
   7  17   4         43.21         70.52        22.65 o                         
 -11  18   4          2.21         89.22        45.79 o                         
 -10  18   4         46.03         74.09        42.37 o                         
  -9  18   4          7.49         12.35        10.49 o                         
  -8  18   4         57.50         66.28        19.01 o                         
  -7  18   4        244.89        264.71        48.02 o                         
  -6  18   4        115.80        109.35        30.96 o                         
  -5  18   4        324.21        329.48        38.34 o                         
  -4  18   4          4.67          0.41         5.91 o                         
  -3  18   4        100.07        114.03        21.19 o                         
  -2  18   4         23.44         47.99        17.46 o                         
  -1  18   4       1467.99       1493.20        46.93 o                         
   0  18   4         66.06         64.85        26.54 o                         
   1  18   4          1.57         -8.59         8.59 o                         
   2  18   4         44.52         50.22        17.17 o                         
   3  18   4        159.47        153.06        29.10 o                         
   4  18   4       2021.84       1836.39        73.85 o                         
   5  18   4        159.08        171.28        33.19 o                         
   6  18   4         88.91         91.80        23.91 o                         
   7  18   4          0.05         10.83        10.57 o                         
 -11  19   4        223.98        352.34        80.04 o                         
 -10  19   4         77.13        123.12        47.38 o                         
  -9  19   4          1.01         31.16        20.42 o                         
  -8  19   4          2.17         30.84        21.13 o                         
  -7  19   4         19.92         38.14        21.36 o                         
  -6  19   4         32.95         37.96        18.42 o                         
  -5  19   4        157.15        125.55        20.06 o                         
  -4  19   4         49.49         53.64        16.37 o                         
  -3  19   4        194.03        154.37        23.64 o                         
  -2  19   4        189.97        225.69        38.37 o                         
  -1  19   4        168.12        207.57        42.61 o                         
   0  19   4        387.52        486.76        64.21 o                         
   1  19   4        364.70        404.49        57.26 o                         
   2  19   4         75.08         91.73        36.11 o                         
   3  19   4       1696.52       1546.76       136.83 o                         
   4  19   4       1342.71       1478.03       125.32 o                         
   5  19   4         37.73         69.45        24.36 o                         
   6  19   4         36.06         54.94        16.86 o                         
   7  19   4          0.20         11.81         8.85 o                         
 -11  20   4        404.09        503.83        96.63 o                         
 -10  20   4          0.11         67.15        38.78 o                         
  -9  20   4         45.16         51.93        22.16 o                         
  -8  20   4        101.64        108.87        30.60 o                         
  -7  20   4          5.88         13.95        17.07 o                         
  -6  20   4        184.02        189.62        39.78 o                         
  -5  20   4          5.11         13.23        10.04 o                         
  -4  20   4        612.50        593.28        43.39 o                         
  -3  20   4          0.16          1.17         8.14 o                         
  -2  20   4        234.82        258.66        32.72 o                         
  -1  20   4        545.45        480.11        63.74 o                         
   0  20   4          8.61         17.60        11.12 o                         
   1  20   4        503.49        521.66        68.62 o                         
   2  20   4        135.62        157.25        39.02 o                         
   3  20   4       1053.79       1012.66        71.66 o                         
   4  20   4        990.26       1007.51        75.71 o                         
   5  20   4         89.63         84.84        18.84 o                         
   6  20   4          8.15         17.33         9.76 o                         
   7  20   4        182.59        179.72        28.54 o                         
 -11  21   4        193.35        252.83        75.57 o                         
 -10  21   4          0.32         43.96        34.07 o                         
  -9  21   4          9.80         12.70        14.45 o                         
  -8  21   4          0.48         26.66        17.13 o                         
  -7  21   4         53.87         70.50        27.60 o                         
  -6  21   4          7.66         17.18        19.72 o                         
  -5  21   4          0.00         19.97         9.36 o                         
  -4  21   4         37.92         68.83        26.22 o                         
  -3  21   4        120.12        113.24        20.61 o                         
  -2  21   4        421.75        481.82        42.90 o                         
  -1  21   4          3.28         14.72        20.13 o                         
   0  21   4        233.97        223.75        43.37 o                         
   1  21   4        425.92        388.48        58.32 o                         
   2  21   4          4.35         17.01        12.83 o                         
   3  21   4        663.74        682.85        58.72 o                         
   4  21   4       2449.61       2286.00        90.88 o                         
   5  21   4         52.12         74.07        18.21 o                         
   6  21   4          6.65         17.82        11.85 o                         
   7  21   4         12.83         25.15        12.85 o                         
 -11  22   4         35.34         77.57        43.73 o                         
 -10  22   4          1.07         40.96        31.37 o                         
  -9  22   4         13.06         32.90        14.65 o                         
  -8  22   4          3.64         17.83        14.83 o                         
  -7  22   4        407.87        397.48        59.56 o                         
  -6  22   4         32.02         14.54        16.01 o                         
  -5  22   4         43.05         93.62        17.03 o                         
  -4  22   4          1.97         16.32        15.54 o                         
  -3  22   4        247.44        264.79        30.56 o                         
  -2  22   4        223.34        223.21        17.50 o                         
  -1  22   4        301.32        326.41        45.96 o                         
   0  22   4         94.52         90.53        21.37 o                         
   1  22   4          1.76          3.57        11.48 o                         
   2  22   4         41.04         32.53        17.57 o                         
   3  22   4         67.74        102.22        20.68 o                         
   4  22   4        764.15        793.87        54.22 o                         
   5  22   4         34.22         67.93        18.74 o                         
   6  22   4         24.55         29.56        14.61 o                         
   7  22   4         30.98         20.00        16.68 o                         
 -10  23   4          7.26         -6.24        18.30 o                         
  -9  23   4         57.44         41.84        19.19 o                         
  -8  23   4          0.18         11.01        14.36 o                         
  -7  23   4          5.41         48.96        29.84 o                         
  -6  23   4         39.98        111.70        34.19 o                         
  -5  23   4        108.79        116.80        18.82 o                         
  -4  23   4        125.23        157.11        23.98 o                         
  -3  23   4         73.50         66.20        17.02 o                         
  -2  23   4        242.62        234.09        20.01 o                         
  -1  23   4       1680.59       1615.12       126.00 o                         
   0  23   4          7.39         14.96        14.30 o                         
   1  23   4         40.48         79.51        21.04 o                         
   2  23   4        190.47        221.38        32.79 o                         
   3  23   4         40.79         19.57        14.27 o                         
   4  23   4         23.66         68.08        19.22 o                         
   5  23   4         41.93         74.21        19.24 o                         
   6  23   4          8.93         45.50        17.55 o                         
   7  23   4          0.08         14.39        16.98 o                         
 -10  24   4         29.37         53.32        34.90 o                         
  -9  24   4         88.84         73.80        24.78 o                         
  -8  24   4         37.19         51.55        24.89 o                         
  -7  24   4         24.93         77.04        30.25 o                         
  -6  24   4        661.51        661.67        78.92 o                         
  -5  24   4          4.82         19.05         9.95 o                         
  -4  24   4        442.36        405.88        36.27 o                         
  -3  24   4          5.43         18.56         8.91 o                         
  -2  24   4        147.14        198.71        14.84 o                         
  -1  24   4          2.73         21.48        21.83 o                         
   0  24   4          3.53         25.71        11.92 o                         
   1  24   4        373.83        388.79        69.27 o                         
   2  24   4         12.74         36.22        15.59 o                         
   3  24   4         39.98         10.77        14.68 o                         
   4  24   4          0.31         32.71        16.14 o                         
   5  24   4         28.72         42.72        14.69 o                         
   6  24   4         32.78         48.60        16.36 o                         
   7  24   4          1.36          1.18        15.98 o                         
 -10  25   4          0.64          1.53        20.24 o                         
  -9  25   4          0.80         36.02        21.60 o                         
  -8  25   4         19.77         42.67        21.07 o                         
  -7  25   4        320.46        345.99        59.68 o                         
  -6  25   4        175.50        204.51        46.02 o                         
  -5  25   4         63.12         87.87        16.36 o                         
  -4  25   4          3.49         25.34        12.69 o                         
  -3  25   4         61.21         75.19        13.26 o                         
  -2  25   4         52.08         47.86         8.89 o                         
  -1  25   4         94.08        103.58        36.96 o                         
   0  25   4         60.22         73.92        19.33 o                         
   1  25   4        177.41        196.02        30.57 o                         
   2  25   4         10.46         23.14        13.07 o                         
   3  25   4         92.32         69.39        17.17 o                         
   4  25   4         36.97         43.26        17.27 o                         
   5  25   4         71.02         74.53        18.07 o                         
   6  25   4         21.08         10.21        11.62 o                         
 -10  26   4         13.99         15.71        29.43 o                         
  -9  26   4         10.46         57.20        27.01 o                         
  -8  26   4         68.59        101.81        33.96 o                         
  -7  26   4         19.96         37.02        26.25 o                         
  -6  26   4          0.29         48.91        26.54 o                         
  -5  26   4         31.09         43.64        13.37 o                         
  -4  26   4         12.44         24.60         9.79 o                         
  -3  26   4       1004.10        893.18        39.37 o                         
  -2  26   4          5.27          5.31         9.06 o                         
  -1  26   4        117.95        122.76        38.08 o                         
   0  26   4         42.81         58.02        17.19 o                         
   1  26   4        226.58        207.62        33.49 o                         
   2  26   4        453.25        406.89        46.33 o                         
   3  26   4        109.00        143.85        23.34 o                         
   4  26   4          1.40          3.68        10.81 o                         
   5  26   4         94.78         65.96        20.86 o                         
   6  26   4         98.58        115.34        30.09 o                         
 -10  27   4          8.56          7.42        23.07 o                         
  -9  27   4         36.89         66.68        29.90 o                         
  -8  27   4         14.55         19.07        21.83 o                         
  -7  27   4        101.54         79.98        29.31 o                         
  -6  27   4          3.42         28.31        17.77 o                         
  -5  27   4        115.03        108.02        20.37 o                         
  -4  27   4        200.98        208.64        20.41 o                         
  -3  27   4         90.13        101.55        20.15 o                         
  -2  27   4        150.24         99.75        21.05 o                         
  -1  27   4         74.66        171.20        44.79 o                         
   0  27   4        423.71        405.84        67.80 o                         
   1  27   4         66.83         93.27        25.13 o                         
   2  27   4         76.58        112.79        25.87 o                         
   3  27   4         54.26         64.29        16.45 o                         
   4  27   4          0.28         18.86         9.97 o                         
   5  27   4        170.75        228.90        31.29 o                         
   6  27   4         58.08         92.94        29.17 o                         
 -10  28   4          0.12         14.74        19.04 o                         
  -9  28   4          2.41          8.55        18.27 o                         
  -8  28   4         12.30         23.08        15.54 o                         
  -7  28   4          7.42         31.43        14.25 o                         
  -6  28   4          5.99          2.74         8.84 o                         
  -5  28   4         88.31        123.83        23.15 o                         
  -4  28   4         23.75         32.01        10.77 o                         
  -3  28   4         26.67         36.76        14.71 o                         
  -2  28   4         73.77         74.24        20.00 o                         
  -1  28   4          8.31         23.54        21.72 o                         
   0  28   4          4.15         39.31        28.37 o                         
   1  28   4         35.98         47.87        16.56 o                         
   2  28   4         23.49         12.94        18.74 o                         
   3  28   4         44.72         18.59        12.59 o                         
   4  28   4        166.08        173.22        26.80 o                         
   5  28   4          0.31         15.15        11.30 o                         
   6  28   4          2.27         24.04        20.06 o                         
  -9  29   4          6.99         22.75        14.94 o                         
  -8  29   4          9.70         21.61        17.16 o                         
  -7  29   4         90.26         79.44        22.27 o                         
  -6  29   4         27.30         25.68        24.69 o                         
  -5  29   4         64.46         66.38        18.83 o                         
  -4  29   4        192.25        204.66        20.12 o                         
  -3  29   4          4.60         18.03        11.86 o                         
  -2  29   4        317.28        325.61        58.85 o                         
  -1  29   4         29.39         33.60        23.72 o                         
   0  29   4        262.31        264.83        61.50 o                         
   1  29   4          2.00         -9.44        17.33 o                         
   2  29   4         11.76         45.19        18.70 o                         
   3  29   4        282.00        207.84        72.56 o                         
   4  29   4         50.98         64.23        15.73 o                         
   5  29   4         60.11         74.74        25.01 o                         
   6  29   4         93.06        111.80        31.72 o                         
  -9  30   4         14.18          8.52        20.04 o                         
  -8  30   4        129.20        134.70        34.49 o                         
  -7  30   4         50.56         59.08        20.03 o                         
  -6  30   4          0.27          9.01        33.52 o                         
  -5  30   4        115.09        138.43        25.98 o                         
  -4  30   4          5.60         25.74         8.99 o                         
  -3  30   4        427.35        384.57        25.56 o                         
  -2  30   4          0.28          3.41        19.04 o                         
  -1  30   4         73.75         65.80        31.25 o                         
   0  30   4         17.76         39.55        31.90 o                         
   1  30   4        141.60        133.83        41.25 o                         
   2  30   4         33.72         46.34        39.46 o                         
   3  30   4         24.56         46.40        17.07 o                         
   4  30   4         27.23         41.35        17.13 o                         
   5  30   4        105.91        121.42        52.76 o                         
   6  30   4        116.16        171.08        77.36 o                         
  -9  31   4         35.43         25.32        13.67 o                         
  -8  31   4         51.24         91.12        26.27 o                         
  -7  31   4        134.63        157.08        29.76 o                         
  -6  31   4         65.99        112.17        23.99 o                         
  -5  31   4        240.41        259.80        33.56 o                         
  -4  31   4          3.34          5.00        10.87 o                         
  -3  31   4          4.13          2.01         4.33 o                         
  -2  31   4        287.77        282.34        35.17 o                         
  -1  31   4          1.23         31.72        26.13 o                         
   0  31   4        176.34        176.79        45.49 o                         
   1  31   4         20.39         38.49        28.78 o                         
   2  31   4        505.64        443.99        72.21 o                         
   3  31   4         92.56        105.33        24.98 o                         
   4  31   4         73.66         86.61        21.08 o                         
   5  31   4         48.40         57.05        23.63 o                         
  -9  32   4         22.71         34.69        17.34 o                         
  -8  32   4         84.23         98.50        25.65 o                         
  -7  32   4          2.20          0.37         7.80 o                         
  -6  32   4          0.10          6.23        10.51 o                         
  -5  32   4          2.18          6.82        11.35 o                         
  -4  32   4         14.88         27.72         9.81 o                         
  -3  32   4         57.64         26.14        17.92 o                         
  -2  32   4         45.00         48.70        17.10 o                         
  -1  32   4          4.74          2.47        13.48 o                         
   0  32   4          6.34         13.59        20.77 o                         
   1  32   4        161.23        106.52        36.08 o                         
   2  32   4        144.42        142.31        30.37 o                         
   3  32   4         19.78          8.37         9.98 o                         
   4  32   4         10.30         -2.05         8.91 o                         
   5  32   4          2.04         16.15        14.13 o                         
  -9  33   4          3.60         31.19        23.86 o                         
  -8  33   4         28.33         36.98        18.12 o                         
  -7  33   4         18.69         32.67        15.35 o                         
  -6  33   4         13.68         14.62        13.09 o                         
  -5  33   4          0.08          6.70        10.29 o                         
  -4  33   4        647.44        507.37        49.41 o                         
  -3  33   4         19.01         12.12         8.13 o                         
  -2  33   4         23.43         44.48        20.80 o                         
  -1  33   4        163.69        142.83        39.02 o                         
   0  33   4         48.14         38.25        33.19 o                         
   1  33   4          0.05         16.83        28.13 o                         
   2  33   4        238.20        192.62        51.26 o                         
   3  33   4        130.27        132.14        30.02 o                         
   4  33   4         76.09         71.37        24.56 o                         
   5  33   4         83.26        127.43        33.56 o                         
  -8  34   4          6.14         23.59        14.11 o                         
  -7  34   4         69.63         42.30        20.77 o                         
  -6  34   4          0.74         13.73        10.78 o                         
  -5  34   4          2.92         -0.18         8.94 o                         
  -4  34   4         11.03         89.98        39.55 o                         
  -3  34   4          1.84         26.24        12.83 o                         
  -2  34   4         42.32         43.80        17.37 o                         
  -1  34   4         39.91         26.95        26.48 o                         
   0  34   4         61.36         54.67        29.19 o                         
   1  34   4          0.04         14.01        25.72 o                         
   2  34   4          0.04          0.47        21.42 o                         
   3  34   4        240.27        233.40        36.85 o                         
   4  34   4          4.23          9.78        16.01 o                         
   5  34   4          0.03         10.75        20.83 o                         
  -8  35   4          1.07          7.90        32.87 o                         
  -7  35   4         56.13         70.17        22.55 o                         
  -6  35   4         53.27         80.89        21.64 o                         
  -5  35   4        134.83        130.83        41.14 o                         
  -4  35   4         57.65        175.79        59.50 o                         
  -3  35   4        148.68        123.59        43.84 o                         
  -2  35   4          7.05         24.49        15.14 o                         
  -1  35   4          9.27         -3.71        20.36 o                         
   0  35   4         92.30         88.34        39.49 o                         
   1  35   4          0.46         18.60        19.66 o                         
   2  35   4          0.04          3.94        20.01 o                         
   3  35   4         19.28         75.04        45.43 o                         
   4  35   4          5.85         32.49        30.84 o                         
  -8  36   4          0.13          4.49        13.62 o                         
  -7  36   4          0.43         24.61        17.85 o                         
  -6  36   4         42.84         64.32        27.90 o                         
  -5  36   4         37.78         62.62        32.02 o                         
  -4  36   4       1515.21       1348.05       135.06 o                         
  -3  36   4        105.94        121.06        46.79 o                         
  -2  36   4        162.72        191.01        29.83 o                         
  -1  36   4          3.42         40.67        34.25 o                         
   0  36   4        299.92        289.49        65.80 o                         
   1  36   4        314.58        310.79        68.39 o                         
   2  36   4          0.88          6.00        27.66 o                         
   3  36   4         35.87         19.13        26.25 o                         
   4  36   4         76.20        122.82        44.49 o                         
  -7  37   4         16.17         16.13        19.13 o                         
  -6  37   4         58.74         60.85        28.84 o                         
  -5  37   4         40.00         73.03        34.19 o                         
  -4  37   4          0.13         85.28        47.38 o                         
  -3  37   4        373.72        369.41        71.62 o                         
  -2  37   4         86.18         87.15        22.36 o                         
  -1  37   4         92.29        152.19        51.73 o                         
   0  37   4          5.56         51.85        34.37 o                         
   1  37   4         63.76         93.10        38.02 o                         
   2  37   4          0.92         -5.36        18.71 o                         
   3  37   4         17.60         61.79        32.25 o                         
   4  37   4        106.23        121.00        45.96 o                         
  -7  38   4          3.92         16.30        23.66 o                         
  -6  38   4         39.38         41.61        30.43 o                         
  -5  38   4        166.72        222.40        56.26 o                         
  -4  38   4          3.37         37.66        29.84 o                         
  -3  38   4        302.69        207.51        57.50 o                         
  -2  38   4         29.11         77.21        36.72 o                         
  -1  38   4          6.56         71.21        35.08 o                         
   0  38   4         58.60         64.44        36.43 o                         
   1  38   4         28.58         65.32        39.84 o                         
   2  38   4         54.30          9.89        22.30 o                         
   3  38   4          0.04        -11.42        14.54 o                         
  -7  39   4          5.17         24.72        29.96 o                         
  -6  39   4         11.23         27.60        28.54 o                         
  -5  39   4         79.56         72.92        30.84 o                         
  -4  39   4         88.21         99.34        38.49 o                         
  -3  39   4         87.68        123.23        47.85 o                         
  -2  39   4          0.62         34.90        25.66 o                         
  -1  39   4        260.01        297.32        67.74 o                         
   0  39   4          6.43         37.19        31.96 o                         
   1  39   4        390.83        343.28        74.51 o                         
   2  39   4         44.54         54.85        36.55 o                         
   3  39   4          0.06         -7.83        18.36 o                         
  -6  40   4          9.19         68.09        36.31 o                         
  -5  40   4          3.60         -3.47        12.95 o                         
  -4  40   4         31.85         83.69        37.66 o                         
  -3  40   4          2.12         -1.12        12.12 o                         
  -2  40   4        138.73        118.06        44.32 o                         
  -1  40   4          1.16         66.27        44.14 o                         
   0  40   4         21.89         31.31        25.72 o                         
   1  40   4          0.66         37.96        32.13 o                         
   2  40   4         28.12         19.54        23.78 o                         
  -6  41   4         20.23         31.49        30.07 o                         
  -5  41   4          2.69          4.24        17.36 o                         
  -4  41   4        158.71        102.11        47.55 o                         
  -3  41   4        133.72        143.89        51.38 o                         
  -2  41   4         12.12          6.12        16.07 o                         
  -1  41   4         19.23         47.32        34.49 o                         
   0  41   4          3.89         33.37        30.01 o                         
   1  41   4        219.27        234.99        63.74 o                         
   2  41   4        107.14         33.49        26.37 o                         
  -5  42   4         37.12         42.67        28.48 o                         
  -4  42   4         13.25         27.66        29.78 o                         
  -3  42   4        197.02        197.39        61.09 o                         
  -2  42   4          0.50         22.72        27.42 o                         
  -1  42   4         19.63         61.44        39.19 o                         
   0  42   4         46.06         33.90        24.66 o                         
   1  42   4         25.64         29.31        26.60 o                         
  -5  43   4         10.32         38.84        30.31 o                         
  -4  43   4          2.02         15.54        22.01 o                         
  -3  43   4        136.26        107.93        48.43 o                         
  -2  43   4         13.18         -1.29        16.01 o                         
  -1  43   4         94.95        174.44        56.61 o                         
   0  43   4         26.55         49.85        33.37 o                         
   1  43   4          2.04          6.06        19.36 o                         
  -4  44   4        176.03        125.12        44.26 o                         
  -3  44   4          1.03         -4.12        21.07 o                         
  -2  44   4         56.86         74.98        38.49 o                         
  -1  44   4         17.32         12.95        26.31 o                         
   0  44   4          2.49         57.32        36.31 o                         
  -2  45   4         52.03         44.73        39.67 o                         
 -12   1   5          8.50         43.75        44.40 o                         
 -11   1   5         39.99         11.64        23.10 o                         
 -10   1   5         71.79         90.26        28.51 o                         
  -9   1   5         72.56         50.45        21.24 o                         
  -8   1   5          7.56         24.85        13.55 o                         
  -7   1   5        171.71        179.46        28.92 o                         
  -6   1   5        126.78        107.46        20.58 o                         
  -5   1   5        242.77        178.04        21.03 o                         
  -4   1   5         14.17         16.16         6.22 o                         
  -3   1   5          0.04          4.56         4.89 o                         
  -2   1   5        343.85        268.09        18.05 o                         
  -1   1   5         71.78        106.67        23.49 o                         
   0   1   5       1008.29       1056.18        70.95 o                         
   1   1   5          3.31         31.96        16.49 o                         
   2   1   5         24.88         35.20        15.73 o                         
   3   1   5         10.21         23.64        12.64 o                         
   4   1   5         11.34         10.12        19.19 o                         
   5   1   5         11.79         43.69        16.39 o                         
   6   1   5          3.45         27.64        16.53 o                         
   7   1   5          0.05        -10.25        10.25 o                         
 -12   2   5          3.00         12.48        16.87 o                         
 -11   2   5         15.59         17.65        36.43 o                         
 -10   2   5        195.07        218.84        38.46 o                         
  -9   2   5         16.54         14.19        14.35 o                         
  -8   2   5         57.90         56.64        47.02 o                         
  -7   2   5         31.92         16.88        11.85 o                         
  -6   2   5          3.09         31.64        12.08 o                         
  -5   2   5          3.54          6.42         7.29 o                         
  -4   2   5        102.38        103.60        14.03 o                         
  -3   2   5         46.28         36.46         8.02 o                         
  -2   2   5        128.23         95.98        13.86 o                         
  -1   2   5         24.06         11.93         9.71 o                         
   0   2   5        752.82        736.78        59.33 o                         
   1   2   5        155.61        171.92        30.33 o                         
   2   2   5         99.07        116.83        49.49 o                         
   3   2   5        411.67        409.59        35.50 o                         
   4   2   5         84.62         88.38        20.65 o                         
   5   2   5        306.43        330.56        41.78 o                         
   6   2   5        204.03        164.16        41.46 o                         
   7   2   5          2.48          4.98        10.66 o                         
 -12   3   5         13.45         63.45        26.79 o                         
 -11   3   5          1.05         30.23        18.55 o                         
 -10   3   5        104.95        106.21        28.42 o                         
  -9   3   5          8.06          9.13        11.88 o                         
  -8   3   5         26.13          1.85        10.71 o                         
  -7   3   5         63.54         51.09        17.70 o                         
  -6   3   5        502.89        442.36        66.21 o                         
  -5   3   5         70.54         89.06        15.67 o                         
  -4   3   5         96.83         94.92        13.34 o                         
  -3   3   5         89.60         68.87        10.94 o                         
  -2   3   5        245.35        229.56        21.25 o                         
  -1   3   5          2.66         -1.46         4.78 o                         
   0   3   5        376.18        447.59        46.99 o                         
   1   3   5        174.38        228.02        34.77 o                         
   2   3   5          8.49         15.48        14.95 o                         
   3   3   5         43.18         63.75        16.79 o                         
   4   3   5        122.96         81.87        20.70 o                         
   5   3   5        435.14        404.40        46.32 o                         
   6   3   5        133.37        159.05        31.42 o                         
   7   3   5          3.56          2.79         8.90 o                         
 -12   4   5          4.87         17.42        19.19 o                         
 -11   4   5          6.23          8.49        11.19 o                         
 -10   4   5         30.01         25.36        37.96 o                         
  -9   4   5          7.28         31.29        11.69 o                         
  -8   4   5         56.39         63.23        23.08 o                         
  -7   4   5        125.17         57.63        17.65 o                         
  -6   4   5         65.38         85.36        38.14 o                         
  -5   4   5        197.69        219.33        24.81 o                         
  -4   4   5          1.81          8.26         8.03 o                         
  -3   4   5         46.84         61.34        13.46 o                         
  -2   4   5        262.47        277.40        23.59 o                         
  -1   4   5         93.66         79.44        11.76 o                         
   0   4   5         69.68         99.81        24.89 o                         
   1   4   5         20.18         15.41        14.10 o                         
   2   4   5        613.07        558.85        75.86 o                         
   3   4   5          7.20          3.82        12.78 o                         
   4   4   5         11.55         21.94         9.00 o                         
   5   4   5         41.29         75.17        23.24 o                         
   6   4   5         66.05        100.23        25.69 o                         
   7   4   5         17.77         41.75        19.91 o                         
 -12   5   5          1.63          4.18        16.71 o                         
 -11   5   5          0.21         14.13        15.95 o                         
 -10   5   5         15.15         26.99        33.81 o                         
  -9   5   5          2.24         13.20         8.79 o                         
  -8   5   5          9.25         15.77        11.66 o                         
  -7   5   5         13.89         11.50        10.02 o                         
  -6   5   5        757.26        682.03        52.80 o                         
  -5   5   5       1462.06       1331.42        56.53 o                         
  -4   5   5        595.36        615.45        32.77 o                         
  -3   5   5          0.84          2.60         4.99 o                         
  -2   5   5         87.81         83.57        14.43 o                         
  -1   5   5        123.86        129.29        13.25 o                         
   0   5   5        279.52        243.29        17.58 o                         
   1   5   5        204.01        306.57        40.86 o                         
   2   5   5         25.86         42.73        23.54 o                         
   3   5   5          6.96         16.23        23.16 o                         
   4   5   5         22.84         43.17        15.29 o                         
   5   5   5         78.70         41.09        15.47 o                         
   6   5   5        124.00         84.21        22.76 o                         
   7   5   5         58.62         73.80        23.57 o                         
 -11   6   5          0.48          9.80        21.54 o                         
 -10   6   5         23.13         36.58        19.60 o                         
  -9   6   5          4.38         12.33         8.19 o                         
  -8   6   5         88.60         90.37        23.43 o                         
  -7   6   5         18.91         22.05        21.92 o                         
  -6   6   5          2.46          1.66         9.67 o                         
  -5   6   5        143.77        170.68        21.94 o                         
  -4   6   5        124.62        140.29        20.77 o                         
  -3   6   5         39.21         23.35         8.22 o                         
  -2   6   5         41.77         56.53        11.60 o                         
  -1   6   5         81.09        115.82        12.99 o                         
   0   6   5        122.87        120.03        11.24 o                         
   1   6   5        888.70        830.89        64.38 o                         
   2   6   5          0.60          8.30        10.59 o                         
   3   6   5        199.60        177.44        30.40 o                         
   4   6   5          8.42         19.09        10.33 o                         
   5   6   5          8.30         11.80        11.29 o                         
   6   6   5          0.08         26.40        16.50 o                         
   7   6   5         13.19         48.33        20.00 o                         
 -11   7   5          4.92         39.57        26.63 o                         
 -10   7   5         27.08          6.92        21.42 o                         
  -9   7   5          7.00         -2.10         8.30 o                         
  -8   7   5          1.03          8.76        14.41 o                         
  -7   7   5         20.88          4.56        10.86 o                         
  -6   7   5         87.87         97.70        30.84 o                         
  -5   7   5        954.95        875.86        46.67 o                         
  -4   7   5        446.02        383.32        31.52 o                         
  -3   7   5        157.29        135.37        14.65 o                         
  -2   7   5        198.78        207.57        16.55 o                         
  -1   7   5        138.46        161.44        15.28 o                         
   0   7   5        103.80        102.52        10.93 o                         
   1   7   5        691.02        609.53        47.12 o                         
   2   7   5          4.10         38.14        26.95 o                         
   3   7   5         12.99         27.00        38.75 o                         
   4   7   5         51.87         49.15        14.52 o                         
   5   7   5        138.80        117.63        21.18 o                         
   6   7   5         14.00         12.24        13.47 o                         
   7   7   5         25.40         48.73        28.13 o                         
 -11   8   5         38.55         71.17        25.31 o                         
 -10   8   5          0.17         21.94        11.92 o                         
  -9   8   5         98.02        119.28        20.36 o                         
  -8   8   5         15.86         39.10        13.19 o                         
  -7   8   5          8.82         34.17        24.98 o                         
  -6   8   5        124.45        107.07        26.75 o                         
  -5   8   5         50.13         92.21        22.53 o                         
  -4   8   5        299.99        273.93        27.26 o                         
  -3   8   5         28.70         35.65         9.04 o                         
  -2   8   5        302.93        312.62        21.17 o                         
  -1   8   5        186.44        189.26        16.83 o                         
   0   8   5         78.62         77.78        17.49 o                         
   1   8   5        170.67        180.93        26.01 o                         
   2   8   5        306.52        333.28        60.91 o                         
   3   8   5          4.31         29.43        16.63 o                         
   4   8   5        190.82        163.59        23.29 o                         
   5   8   5         25.45         36.27        20.13 o                         
   6   8   5        101.59        120.24        22.29 o                         
   7   8   5         47.64         39.25        31.07 o                         
 -11   9   5          0.19         80.80        44.14 o                         
 -10   9   5          4.26         22.67        18.42 o                         
  -9   9   5          3.00         19.76        11.20 o                         
  -8   9   5          7.42         16.29         9.33 o                         
  -7   9   5         59.83         96.52        38.43 o                         
  -6   9   5         77.50        138.07        36.66 o                         
  -5   9   5         19.59         19.08        10.88 o                         
  -4   9   5          0.39          0.22         7.47 o                         
  -3   9   5        416.71        416.86        26.15 o                         
  -2   9   5         21.99         38.16         9.57 o                         
  -1   9   5        610.71        563.52        26.82 o                         
   0   9   5        130.43        128.05        18.45 o                         
   1   9   5         11.74         29.73        12.13 o                         
   2   9   5          0.82          4.77         9.92 o                         
   3   9   5         37.35         38.96        12.74 o                         
   4   9   5         42.30         63.29        16.70 o                         
   5   9   5        304.52        325.88        34.59 o                         
   6   9   5          3.43         22.41        18.67 o                         
   7   9   5         19.26         47.22        20.87 o                         
 -11  10   5          2.31         51.79        31.13 o                         
 -10  10   5          1.88         46.20        35.08 o                         
  -9  10   5          0.49         28.18        15.75 o                         
  -8  10   5         33.04         35.48        13.50 o                         
  -7  10   5        176.13        199.04        45.02 o                         
  -6  10   5         57.70         72.74        26.60 o                         
  -5  10   5         51.84         47.86        22.78 o                         
  -4  10   5         67.46         31.69        10.58 o                         
  -3  10   5         11.03         26.65         9.49 o                         
  -2  10   5         55.85         51.46        11.95 o                         
  -1  10   5         85.54         91.99        12.37 o                         
   0  10   5         14.13         19.88         5.42 o                         
   1  10   5         15.38         12.22         9.30 o                         
   2  10   5         11.46         20.93         6.39 o                         
   3  10   5         18.07         15.89        14.25 o                         
   4  10   5         26.48         34.68        11.24 o                         
   5  10   5          3.13         12.98        11.96 o                         
   6  10   5         22.45         34.96        18.06 o                         
   7  10   5          0.00          1.76        12.56 o                         
 -11  11   5         18.89         39.37        33.43 o                         
 -10  11   5         25.71         65.09        36.72 o                         
  -9  11   5          1.02         32.49        20.63 o                         
  -8  11   5          2.38          0.37         5.15 o                         
  -7  11   5         84.06         89.40        32.37 o                         
  -6  11   5         50.37         66.50        28.60 o                         
  -5  11   5         26.65         45.98        13.80 o                         
  -4  11   5          1.18          4.19        15.33 o                         
  -3  11   5          0.51         -1.92         5.32 o                         
  -2  11   5        165.14        142.99        18.09 o                         
  -1  11   5        836.16        777.97        31.87 o                         
   0  11   5        117.10        122.92        12.07 o                         
   1  11   5         34.34         46.29        14.46 o                         
   2  11   5         15.91         30.63        22.72 o                         
   3  11   5         62.49         90.11        26.81 o                         
   4  11   5         94.56        118.53        19.71 o                         
   5  11   5         16.52         40.77        29.37 o                         
   6  11   5          5.21          1.60        19.13 o                         
   7  11   5         95.18        124.10        32.92 o                         
 -11  12   5         71.61         94.22        44.02 o                         
 -10  12   5          9.52         62.15        40.02 o                         
  -9  12   5         38.40         57.58        19.07 o                         
  -8  12   5         66.43         56.05        18.63 o                         
  -7  12   5          0.63         20.81        14.99 o                         
  -6  12   5          6.96          9.30        17.36 o                         
  -5  12   5         44.19         24.42        19.24 o                         
  -4  12   5        176.70        176.67        36.61 o                         
  -3  12   5         21.85         31.62         9.03 o                         
  -2  12   5         33.75         16.40        15.86 o                         
  -1  12   5        159.26        193.37        16.25 o                         
   0  12   5        352.32        328.65        24.77 o                         
   1  12   5          0.05          6.68         4.81 o                         
   2  12   5        806.90        790.34        39.17 o                         
   3  12   5        528.48        549.38        59.59 o                         
   4  12   5        212.56        198.89        25.45 o                         
   5  12   5         78.36         94.23        25.98 o                         
   6  12   5        104.05        110.17        30.76 o                         
 -11  13   5          1.73        125.00        51.08 o                         
 -10  13   5          1.26         14.30        27.54 o                         
  -9  13   5          3.47         14.67        11.15 o                         
  -8  13   5          3.09         26.44        14.55 o                         
  -7  13   5        119.56        117.17        23.36 o                         
  -6  13   5        150.46        196.27        45.79 o                         
  -5  13   5          1.17         12.54        13.36 o                         
  -4  13   5          0.17         17.36        16.60 o                         
  -3  13   5         35.33         64.59        20.10 o                         
  -2  13   5         75.90        116.53        22.96 o                         
  -1  13   5          0.15          9.07         4.84 o                         
   0  13   5         33.13         40.42         9.75 o                         
   1  13   5        176.73        166.13        13.30 o                         
   2  13   5          4.24         63.44        36.31 o                         
   3  13   5        743.93        734.54        64.36 o                         
   4  13   5          0.32         32.93        19.70 o                         
   5  13   5        206.72        266.19        43.00 o                         
   6  13   5         66.55        107.18        29.99 o                         
 -11  14   5          3.72         68.50        38.02 o                         
 -10  14   5         36.32         39.96        33.90 o                         
  -9  14   5          4.75          3.70         8.71 o                         
  -8  14   5        130.41         97.32        23.03 o                         
  -7  14   5        267.32        224.96        32.54 o                         
  -6  14   5          0.70         22.30        18.77 o                         
  -5  14   5         13.62         48.32        20.66 o                         
  -4  14   5          3.50          6.30        13.83 o                         
  -3  14   5        180.02        220.28        31.65 o                         
  -2  14   5        537.15        612.90        53.36 o                         
  -1  14   5          0.65         -2.89         4.23 o                         
   0  14   5         36.83         54.16        11.16 o                         
   1  14   5         34.38         17.83        19.42 o                         
   2  14   5        973.67        757.30        90.04 o                         
   3  14   5          7.91         73.03        27.45 o                         
   4  14   5         61.78         75.47        22.80 o                         
   5  14   5         89.74        152.38        34.03 o                         
   6  14   5         20.18         51.83        27.28 o                         
 -11  15   5          0.46         12.36        29.54 o                         
 -10  15   5          3.55         45.67        27.13 o                         
  -9  15   5         47.10         76.24        20.70 o                         
  -8  15   5          1.87         17.02        12.52 o                         
  -7  15   5        130.29        159.86        28.21 o                         
  -6  15   5         96.35         50.91        21.89 o                         
  -5  15   5         84.77         90.04        27.42 o                         
  -4  15   5         51.72         38.37        21.19 o                         
  -3  15   5        646.18        632.84        58.70 o                         
  -2  15   5       2181.89       2152.17        71.40 o                         
  -1  15   5        132.27        140.38        13.74 o                         
   0  15   5         20.73         18.43         5.11 o                         
   1  15   5          2.90         -9.83        10.48 o                         
   2  15   5        397.44        323.21        59.50 o                         
   3  15   5         13.62         95.46        29.54 o                         
   4  15   5         24.73         47.63        20.59 o                         
   5  15   5         19.74         60.59        24.54 o                         
   6  15   5          9.60         39.56        21.21 o                         
 -11  16   5         10.15         61.97        37.19 o                         
 -10  16   5          0.44         36.66        28.60 o                         
  -9  16   5         43.19         31.98        15.85 o                         
  -8  16   5         27.12         30.44        15.92 o                         
  -7  16   5        167.25        152.09        40.37 o                         
  -6  16   5         70.86         63.38        26.48 o                         
  -5  16   5         18.71         28.48        20.72 o                         
  -4  16   5         32.42         51.08        20.24 o                         
  -3  16   5        196.83        242.87        34.47 o                         
  -2  16   5        288.79        389.60        53.73 o                         
  -1  16   5        147.57        146.27        13.99 o                         
   0  16   5         78.85         87.31        11.10 o                         
   1  16   5          4.42          9.83        10.83 o                         
   2  16   5          6.39         11.36        18.13 o                         
   3  16   5       1784.85       1795.11       101.21 o                         
   4  16   5         85.14        104.43        26.40 o                         
   5  16   5        151.66        118.87        29.59 o                         
   6  16   5          2.48         -3.68         8.81 o                         
 -11  17   5         19.65         66.38        35.31 o                         
 -10  17   5          1.18         16.71        25.42 o                         
  -9  17   5          0.19         19.60        12.22 o                         
  -8  17   5        194.50        152.34        27.85 o                         
  -7  17   5         46.78         60.76        19.58 o                         
  -6  17   5         13.29         37.14        23.83 o                         
  -5  17   5        124.57        134.31        24.63 o                         
  -4  17   5          0.00         -0.71        13.18 o                         
  -3  17   5        127.94        118.76        34.66 o                         
  -2  17   5         52.17         52.49        18.90 o                         
  -1  17   5          5.13          8.56         5.48 o                         
   0  17   5        135.50        144.19        13.53 o                         
   1  17   5        191.65        130.89        40.20 o                         
   2  17   5         20.04         17.13        13.83 o                         
   3  17   5       1039.81       1035.19       108.35 o                         
   4  17   5         61.15         69.61        30.10 o                         
   5  17   5         23.41         49.40        25.51 o                         
   6  17   5         94.60        107.09        28.77 o                         
 -11  18   5          1.94         26.95        29.48 o                         
 -10  18   5          9.61          7.00        18.30 o                         
  -9  18   5          6.05          6.92        14.36 o                         
  -8  18   5         33.13         46.14        16.63 o                         
  -7  18   5         25.83         21.25        16.77 o                         
  -6  18   5         32.92         36.72        21.42 o                         
  -5  18   5         92.42        109.03        22.23 o                         
  -4  18   5         24.28         31.43        16.60 o                         
  -3  18   5          9.02         52.67        22.01 o                         
  -2  18   5         48.99         34.13        15.18 o                         
  -1  18   5          1.52          7.41         6.44 o                         
   0  18   5         41.46         49.74        13.54 o                         
   1  18   5        616.67        535.72        76.98 o                         
   2  18   5        236.69        295.14        57.79 o                         
   3  18   5        725.04        673.02        88.92 o                         
   4  18   5         25.21          7.15        14.11 o                         
   5  18   5        120.57        182.47        38.33 o                         
   6  18   5         73.92        102.61        29.13 o                         
 -10  19   5          0.45         29.66        20.77 o                         
  -9  19   5          4.83         63.61        19.77 o                         
  -8  19   5         67.03         69.86        21.74 o                         
  -7  19   5         43.29         93.63        30.90 o                         
  -6  19   5          0.09         25.31        21.72 o                         
  -5  19   5        279.19        270.13        32.99 o                         
  -4  19   5         34.64         40.53        14.20 o                         
  -3  19   5         22.67         52.20        21.83 o                         
  -2  19   5         85.53         98.34        17.91 o                         
  -1  19   5         10.34         19.42         6.63 o                         
   0  19   5        171.22        213.51        45.43 o                         
   1  19   5         58.14        104.64        39.49 o                         
   2  19   5        369.90        379.89        65.44 o                         
   3  19   5         58.00         65.62        41.67 o                         
   4  19   5          0.49         40.31        21.00 o                         
   5  19   5          8.55         30.23        35.58 o                         
   6  19   5         14.52         32.34        19.68 o                         
 -10  20   5          1.40         39.78        30.60 o                         
  -9  20   5         19.33         29.71        19.83 o                         
  -8  20   5          8.91         21.34        13.24 o                         
  -7  20   5         15.08         11.71        16.83 o                         
  -6  20   5         12.13         28.90        21.60 o                         
  -5  20   5          0.99         14.87        12.91 o                         
  -4  20   5          5.53         28.16        14.31 o                         
  -3  20   5          3.57         14.83        12.30 o                         
  -2  20   5        240.57        262.35        21.20 o                         
  -1  20   5          5.55         10.65         3.74 o                         
   0  20   5         28.39         27.31        18.77 o                         
   1  20   5         60.19         93.87        35.72 o                         
   2  20   5          1.05         42.02        32.13 o                         
   3  20   5         94.79        112.58        41.78 o                         
   4  20   5        157.95        156.02        34.17 o                         
   5  20   5          6.01         22.46        23.95 o                         
   6  20   5          0.01          7.23        18.10 o                         
 -10  21   5          0.48         36.13        28.72 o                         
  -9  21   5          0.07          1.11        29.75 o                         
  -8  21   5         10.45         38.28        18.35 o                         
  -7  21   5          2.16         16.01        15.36 o                         
  -6  21   5         84.78        106.87        36.13 o                         
  -5  21   5        241.29        247.53        31.92 o                         
  -4  21   5          5.99         13.17         8.81 o                         
  -3  21   5         10.25         36.76        30.84 o                         
  -2  21   5        247.02        258.50        36.18 o                         
  -1  21   5         36.00         40.57        11.98 o                         
   0  21   5        102.65         51.61        27.13 o                         
   1  21   5        105.49        126.47        37.96 o                         
   2  21   5        309.17        357.29        63.79 o                         
   3  21   5        352.60        448.33        72.15 o                         
   4  21   5          9.35         10.15        16.04 o                         
   5  21   5          1.87         11.86        17.49 o                         
   6  21   5         16.71         15.87        10.75 o                         
 -10  22   5         10.64         20.19        30.84 o                         
  -9  22   5         14.86         32.98        18.54 o                         
  -8  22   5          9.52         35.61        21.95 o                         
  -7  22   5        111.81         62.50        29.66 o                         
  -6  22   5          1.30         23.66        22.19 o                         
  -5  22   5          2.80         31.88        13.60 o                         
  -4  22   5         43.83         58.69        15.92 o                         
  -3  22   5        318.37        305.56        37.64 o                         
  -2  22   5         99.79        131.08        27.03 o                         
  -1  22   5         69.08         59.65        18.31 o                         
   0  22   5          0.30         36.61        25.42 o                         
   1  22   5        496.14        423.79        67.27 o                         
   2  22   5        263.02        273.66        58.09 o                         
   3  22   5         12.52         26.13        24.48 o                         
   4  22   5         36.93         44.06        19.78 o                         
   5  22   5        188.04        238.84        32.91 o                         
 -10  23   5          1.25          6.36        21.77 o                         
  -9  23   5          0.77         11.91        13.18 o                         
  -8  23   5         56.10         37.25        25.01 o                         
  -7  23   5         43.82         76.04        30.43 o                         
  -6  23   5          8.31         32.02        19.83 o                         
  -5  23   5        183.00        183.48        28.42 o                         
  -4  23   5          1.64         20.06        14.09 o                         
  -3  23   5        119.77        143.83        38.46 o                         
  -2  23   5        169.54        172.04        30.35 o                         
  -1  23   5         50.39         55.28        15.21 o                         
   0  23   5        103.74        176.26        45.08 o                         
   1  23   5          1.65          4.06        11.06 o                         
   2  23   5         11.67         40.14        26.54 o                         
   3  23   5        327.42        372.88        67.33 o                         
   4  23   5         12.61         44.85        17.50 o                         
   5  23   5          5.29         13.68        13.89 o                         
 -10  24   5         12.23         48.38        36.19 o                         
  -9  24   5         38.61         68.74        31.40 o                         
  -8  24   5          0.13         39.90        23.83 o                         
  -7  24   5         74.53         71.33        28.13 o                         
  -6  24   5         71.36         63.38        27.72 o                         
  -5  24   5         85.48         75.59        19.60 o                         
  -4  24   5         16.72          8.57        13.05 o                         
  -3  24   5         62.00         96.78        23.17 o                         
  -2  24   5         44.91         85.64        22.38 o                         
  -1  24   5         37.52         49.06        14.92 o                         
   0  24   5         77.02         52.54        18.32 o                         
   1  24   5         10.71         17.91        11.14 o                         
   2  24   5        142.75        163.08        31.64 o                         
   3  24   5        272.10        319.56        46.06 o                         
   4  24   5        235.16        207.52        31.56 o                         
   5  24   5         24.71         14.63        10.83 o                         
 -10  25   5          1.20         23.31        22.25 o                         
  -9  25   5          7.21          9.56        20.60 o                         
  -8  25   5         19.95         33.19        18.89 o                         
  -7  25   5         37.92         51.20        26.37 o                         
  -6  25   5         70.08         82.45        32.78 o                         
  -5  25   5         35.65         25.47        14.77 o                         
  -4  25   5        163.70        157.34        26.88 o                         
  -3  25   5        151.06        173.24        32.22 o                         
  -2  25   5        208.26        223.59        35.10 o                         
  -1  25   5          3.31          4.63        16.98 o                         
   0  25   5         18.67         11.15        14.30 o                         
   1  25   5          5.31          3.06        28.31 o                         
   2  25   5         34.83         54.05        19.13 o                         
   3  25   5        248.97        287.14        44.82 o                         
   4  25   5         21.36         22.30        20.02 o                         
   5  25   5         14.92         31.45        15.26 o                         
  -9  26   5          5.73         58.20        31.84 o                         
  -8  26   5         16.56         28.95        23.19 o                         
  -7  26   5          1.05          4.71        16.60 o                         
  -6  26   5          4.42         40.61        26.60 o                         
  -5  26   5         23.89         28.74        12.31 o                         
  -4  26   5         21.45         38.87        19.86 o                         
  -3  26   5          1.13         24.72        15.46 o                         
  -2  26   5        155.28        152.21        29.05 o                         
  -1  26   5         34.77        151.90        56.09 o                         
   0  26   5         39.32         52.98        21.33 o                         
   1  26   5        144.52        136.12        29.27 o                         
   2  26   5         93.26         86.49        27.95 o                         
   3  26   5        182.31        200.34        60.20 o                         
   4  26   5          0.45          8.00        12.33 o                         
   5  26   5         24.59         24.63        13.72 o                         
  -9  27   5          0.37         36.37        25.42 o                         
  -8  27   5          0.76         26.37        24.95 o                         
  -7  27   5          7.70         31.60        22.72 o                         
  -6  27   5         28.27         41.43        25.42 o                         
  -5  27   5         59.98         65.11        17.53 o                         
  -4  27   5        234.20        228.24        23.22 o                         
  -3  27   5          6.87         26.42        15.56 o                         
  -2  27   5         13.94         43.70        18.28 o                         
  -1  27   5        133.75        166.55        45.55 o                         
   0  27   5         25.19         16.95        32.96 o                         
   1  27   5         49.12         43.88        19.90 o                         
   2  27   5        180.89        151.88        33.10 o                         
   3  27   5         37.88         31.64        16.87 o                         
   4  27   5         27.77         27.94        18.69 o                         
   5  27   5         41.96         49.72        17.34 o                         
  -9  28   5         86.79         99.75        36.08 o                         
  -8  28   5          2.47         39.90        25.72 o                         
  -7  28   5          8.45         55.38        29.84 o                         
  -6  28   5        174.97        202.98        53.97 o                         
  -5  28   5         26.45         35.11        39.81 o                         
  -4  28   5        136.68        144.26        27.47 o                         
  -3  28   5         75.91        137.74        27.73 o                         
  -2  28   5         31.54         53.83        17.79 o                         
  -1  28   5        167.79        107.11        37.78 o                         
   0  28   5         36.70         68.72        22.05 o                         
   1  28   5         24.26         31.32        14.63 o                         
   2  28   5        392.92        446.96        56.38 o                         
   3  28   5          1.51         13.41        17.54 o                         
   4  28   5         42.71         80.09        25.82 o                         
  -9  29   5          1.07         -6.12        15.89 o                         
  -8  29   5         15.62         16.83        19.01 o                         
  -7  29   5         10.28         20.30        22.60 o                         
  -6  29   5         27.67         69.44        33.90 o                         
  -5  29   5         62.12         80.29        15.96 o                         
  -4  29   5          0.42         20.09        20.57 o                         
  -3  29   5        430.44        409.49        45.08 o                         
  -2  29   5         14.03         10.53        12.52 o                         
  -1  29   5        137.94        166.02        48.20 o                         
   0  29   5          3.21         35.78        18.68 o                         
   1  29   5          8.38         16.78        13.48 o                         
   2  29   5         36.16         48.16        27.84 o                         
   3  29   5          2.09         12.72        16.09 o                         
   4  29   5         44.73         83.88        26.13 o                         
  -9  30   5         14.77         19.95        13.30 o                         
  -8  30   5          0.01          5.04         9.24 o                         
  -7  30   5          0.02          3.24         9.09 o                         
  -6  30   5        115.46        104.29        26.14 o                         
  -5  30   5        413.23        431.85        74.98 o                         
  -4  30   5        223.67        203.30        32.87 o                         
  -3  30   5          0.07          6.57        25.45 o                         
  -2  30   5         47.05         87.87        22.67 o                         
  -1  30   5         22.55         56.03        34.19 o                         
   0  30   5          1.92         44.02        33.43 o                         
   1  30   5         36.09         22.45        17.49 o                         
   2  30   5         22.40          9.49        18.54 o                         
   3  30   5          2.44         38.06        20.53 o                         
   4  30   5          4.63         -6.12        21.92 o                         
  -8  31   5          4.93          9.90        14.18 o                         
  -7  31   5         11.87         16.31        17.16 o                         
  -6  31   5        175.45        165.08        48.85 o                         
  -5  31   5         57.78        138.48        46.96 o                         
  -4  31   5        733.70        695.78        55.32 o                         
  -3  31   5          0.35         -1.88         9.76 o                         
  -2  31   5         23.11         31.10        17.95 o                         
  -1  31   5        172.94        222.05        62.03 o                         
   0  31   5        390.35        280.90        66.91 o                         
   1  31   5         61.05         78.16        27.07 o                         
   2  31   5         11.90         28.12        15.87 o                         
   3  31   5          2.95         15.21        14.20 o                         
   4  31   5         23.67         26.34        14.22 o                         
  -8  32   5          0.01         12.76        27.69 o                         
  -7  32   5          0.33         44.84        30.78 o                         
  -6  32   5         21.44         56.09        33.60 o                         
  -5  32   5         34.92        114.35        46.32 o                         
  -4  32   5        157.62        220.99        56.20 o                         
  -3  32   5          0.08          2.70        15.98 o                         
  -2  32   5          0.04         46.00        18.25 o                         
  -1  32   5        116.09        121.41        45.90 o                         
   0  32   5          4.29          6.24        23.13 o                         
   1  32   5        177.72        166.90        53.20 o                         
   2  32   5        173.92        172.06        34.61 o                         
   3  32   5          0.22          4.90        20.98 o                         
  -8  33   5          5.80         47.08        27.54 o                         
  -7  33   5          2.93         11.18        21.07 o                         
  -6  33   5          3.78         61.79        36.08 o                         
  -5  33   5        507.93        680.62        99.87 o                         
  -4  33   5          6.40         41.02        32.84 o                         
  -3  33   5          7.02         25.90        13.69 o                         
  -2  33   5         28.78         37.52        25.60 o                         
  -1  33   5        204.28        234.70        60.79 o                         
   0  33   5         15.61         31.60        31.13 o                         
   1  33   5        166.45        149.84        50.61 o                         
   2  33   5         16.02         37.50        20.23 o                         
   3  33   5         11.24          1.14        24.39 o                         
  -7  34   5          9.18         13.01        21.01 o                         
  -6  34   5          4.59         32.49        27.90 o                         
  -5  34   5        831.36        840.10       110.88 o                         
  -4  34   5         88.99        113.88        48.61 o                         
  -3  34   5          0.02         10.46        10.64 o                         
  -2  34   5          3.26         39.02        17.80 o                         
  -1  34   5         10.46          8.53        18.71 o                         
   0  34   5         91.19        162.61        51.26 o                         
   1  34   5         69.83        144.30        48.85 o                         
   2  34   5          3.19         11.67        12.86 o                         
   3  34   5         37.16         55.56        31.19 o                         
  -7  35   5         66.00         87.81        40.08 o                         
  -6  35   5         20.19         62.74        32.72 o                         
  -5  35   5        646.54        692.97       101.05 o                         
  -4  35   5        615.26        537.43        88.28 o                         
  -3  35   5         13.15        -17.24        22.89 o                         
  -2  35   5          1.16         19.03        13.77 o                         
  -1  35   5          1.15         13.30        26.13 o                         
   0  35   5         31.34         37.78        31.90 o                         
   1  35   5         11.11         13.24        20.24 o                         
   2  35   5         39.85         53.79        36.96 o                         
  -7  36   5          0.59         46.43        29.72 o                         
  -6  36   5         25.14         49.44        31.54 o                         
  -5  36   5         17.61         78.63        44.08 o                         
  -4  36   5        255.89        343.81        72.09 o                         
  -3  36   5          5.65        -11.48        12.06 o                         
  -2  36   5          7.72         12.83        12.00 o                         
  -1  36   5          5.15        -21.83        21.83 o                         
   0  36   5         49.32        101.22        41.73 o                         
   1  36   5         57.95         43.90        31.31 o                         
   2  36   5          0.84         19.48        18.77 o                         
  -6  37   5        135.25        173.14        55.50 o                         
  -5  37   5          4.20         46.73        36.37 o                         
  -4  37   5        300.99        319.33        70.80 o                         
  -3  37   5          2.45          5.06        10.42 o                         
  -2  37   5        116.43         78.74        33.78 o                         
  -1  37   5         51.61         51.14        32.84 o                         
   0  37   5        165.49        175.97        54.79 o                         
   1  37   5         22.31         32.37        32.72 o                         
   2  37   5          3.52         12.06        17.36 o                         
  -6  38   5          4.80         15.24        17.60 o                         
  -5  38   5        385.67        324.09        71.21 o                         
  -4  38   5         98.50        140.30        51.20 o                         
  -3  38   5         92.92        164.55        53.20 o                         
  -2  38   5         21.39         99.64        42.43 o                         
  -1  38   5          0.64         65.68        37.25 o                         
   0  38   5        104.45        148.89        54.08 o                         
   1  38   5        265.76        326.80        74.15 o                         
  -5  39   5         55.14        129.59        50.44 o                         
  -4  39   5          0.01         43.26        36.61 o                         
  -3  39   5          3.14         40.90        36.78 o                         
  -2  39   5         22.48         61.62        32.72 o                         
  -1  39   5          3.55          4.53        22.01 o                         
   0  39   5        140.81        164.67        58.38 o                         
  -4  40   5         63.52        104.58        38.55 o                         
  -3  40   5          7.53         17.13        25.36 o                         
  -2  40   5          0.84         33.66        39.61 o                         
  -1  40   5          7.92         17.01        26.31 o                         
   0  40   5          0.03         55.32        36.43 o                         
  -3  41   5         13.20         45.61        27.42 o                         
  -2  41   5         66.18        125.59        50.08 o                         
  -1  41   5         28.31         79.98        37.96 o                         
 -11   0   6         95.87        131.47        49.85 o                         
 -10   0   6          6.26         48.79        35.31 o                         
  -9   0   6          0.77         45.08        29.25 o                         
  -8   0   6         16.00         20.13        22.72 o                         
  -7   0   6         54.25         11.71        17.71 o                         
  -6   0   6       1366.40       1174.32       103.75 o                         
  -5   0   6        279.81        239.88        66.88 o                         
  -4   0   6          3.65         -4.51         6.95 o                         
  -3   0   6         69.96         75.61        17.40 o                         
  -2   0   6         43.56         47.55        23.54 o                         
  -1   0   6       1532.40       1544.79       130.36 o                         
   0   0   6        180.02        181.67        47.43 o                         
   1   0   6         25.94         43.96        26.07 o                         
   2   0   6        143.73         87.98        38.14 o                         
   3   0   6          1.25         14.60        17.13 o                         
   4   0   6        359.19        375.24        77.92 o                         
   5   0   6        126.21        150.04        33.62 o                         
 -11   1   6          5.66         41.80        22.41 o                         
 -10   1   6         21.74         10.12        12.08 o                         
  -9   1   6          8.18         14.74        15.06 o                         
  -8   1   6          3.47         -9.02         9.84 o                         
  -7   1   6        107.23         74.83        32.04 o                         
  -6   1   6       1058.89        815.85        59.48 o                         
  -5   1   6        492.58        535.40        58.97 o                         
  -4   1   6        224.64        218.68        20.64 o                         
  -3   1   6         15.05         13.87         6.81 o                         
  -2   1   6         12.62         12.39        14.02 o                         
  -1   1   6        351.28        378.07        88.07 o                         
   0   1   6         12.74         51.06        22.91 o                         
   1   1   6          0.43         10.01        16.09 o                         
   2   1   6        101.15         96.07        28.68 o                         
   3   1   6          1.17         27.88        18.83 o                         
   4   1   6          9.25         52.39        23.81 o                         
   5   1   6         87.23        128.87        25.28 o                         
 -11   2   6         15.05         28.77        20.41 o                         
 -10   2   6         41.26         36.45        18.27 o                         
  -9   2   6          0.09         24.57        16.81 o                         
  -8   2   6          0.09          3.06        10.93 o                         
  -7   2   6          6.46         10.88        11.23 o                         
  -6   2   6          2.97        -12.53        14.58 o                         
  -5   2   6        832.78        842.59        95.36 o                         
  -4   2   6         93.92         97.19        14.28 o                         
  -3   2   6          5.71          0.37         6.88 o                         
  -2   2   6          0.28          6.99         8.53 o                         
  -1   2   6         50.50         72.30        24.87 o                         
   0   2   6        293.16        281.48        41.32 o                         
   1   2   6          6.43         24.67        17.55 o                         
   2   2   6          4.18         14.23        40.81 o                         
   3   2   6          8.85         11.31        15.63 o                         
   4   2   6        216.88        188.38        38.18 o                         
   5   2   6         65.04         84.40        21.60 o                         
 -11   3   6         11.63         14.91        20.60 o                         
 -10   3   6         33.97         80.06        24.93 o                         
  -9   3   6          0.00          8.57        14.68 o                         
  -8   3   6         64.53         42.29        25.36 o                         
  -7   3   6         27.18         16.88         8.98 o                         
  -6   3   6         26.65         28.83        12.02 o                         
  -5   3   6       2652.64       2212.78        93.21 o                         
  -4   3   6         67.22         64.40        11.21 o                         
  -3   3   6         61.27         63.00        13.02 o                         
  -2   3   6          0.34          5.77         4.21 o                         
  -1   3   6        420.80        412.56        47.61 o                         
   0   3   6        103.37        140.89        32.31 o                         
   1   3   6         25.91         11.78        43.81 o                         
   2   3   6         87.50        132.95        31.61 o                         
   3   3   6         55.61         71.95        24.28 o                         
   4   3   6         43.70         53.61        30.90 o                         
   5   3   6          9.46         52.72        18.72 o                         
 -11   4   6          5.08          7.44        14.51 o                         
 -10   4   6         59.70         71.73        40.90 o                         
  -9   4   6          1.49         19.27        16.63 o                         
  -8   4   6         40.86         40.95        18.41 o                         
  -7   4   6          4.53         30.57        26.72 o                         
  -6   4   6       1519.49       1104.73        68.27 o                         
  -5   4   6        323.73        208.06        32.69 o                         
  -4   4   6        118.65        104.30        18.63 o                         
  -3   4   6         96.53        117.59        17.98 o                         
  -2   4   6         41.81         49.27        12.08 o                         
  -1   4   6          1.70         40.84        20.44 o                         
   0   4   6         48.78         64.66        22.65 o                         
   1   4   6          0.02         -0.55        11.99 o                         
   2   4   6        148.52        123.55        30.08 o                         
   3   4   6         25.64         42.32        17.91 o                         
   4   4   6          1.28         -2.06        20.07 o                         
   5   4   6         12.85          8.87        25.54 o                         
 -11   5   6         76.94        109.25        30.06 o                         
 -10   5   6          4.21         25.35        19.75 o                         
  -9   5   6          0.14          8.05        23.33 o                         
  -8   5   6          0.68         20.08        14.64 o                         
  -7   5   6         68.45         62.19        28.31 o                         
  -6   5   6        488.73        431.14        43.13 o                         
  -5   5   6         85.27        230.42        38.14 o                         
  -4   5   6        275.80        260.24        27.49 o                         
  -3   5   6         34.04         17.28        11.48 o                         
  -2   5   6         19.23         25.83         7.84 o                         
  -1   5   6          4.67          9.21         9.50 o                         
   0   5   6        346.06        323.88        43.03 o                         
   1   5   6         13.48         36.32        16.28 o                         
   2   5   6          5.46         36.83        23.54 o                         
   3   5   6         10.67         58.47        24.52 o                         
   4   5   6          4.97        -26.48        26.48 o                         
   5   5   6         10.73         14.28        24.66 o                         
 -11   6   6         21.44         44.65        25.42 o                         
 -10   6   6          2.25         -7.20        11.39 o                         
  -9   6   6          1.72         28.84        17.79 o                         
  -8   6   6          0.01         13.48        13.46 o                         
  -7   6   6        200.57        214.34        33.81 o                         
  -6   6   6          4.83          3.39        19.43 o                         
  -5   6   6        175.20        173.68        24.46 o                         
  -4   6   6        156.89        178.97        23.92 o                         
  -3   6   6         28.98         36.44        17.92 o                         
  -2   6   6         82.22         92.85        18.73 o                         
  -1   6   6          9.48         10.03         7.55 o                         
   0   6   6        193.82        194.43        39.96 o                         
   1   6   6        116.27        150.43        31.50 o                         
   2   6   6          1.56         41.12        21.43 o                         
   3   6   6        254.18        264.01        63.21 o                         
   4   6   6         22.51         69.97        33.49 o                         
   5   6   6         66.92         42.38        25.92 o                         
 -11   7   6          0.06         38.59        21.91 o                         
 -10   7   6          2.13         25.42        17.88 o                         
  -9   7   6         20.62          9.51        14.15 o                         
  -8   7   6          0.10         16.16        14.55 o                         
  -7   7   6        109.52        138.24        50.94 o                         
  -6   7   6        374.30        385.60        44.16 o                         
  -5   7   6        154.62        162.18        28.11 o                         
  -4   7   6          6.48         18.97        10.35 o                         
  -3   7   6         37.67         39.63        14.11 o                         
  -2   7   6          0.23         19.82         9.34 o                         
  -1   7   6          8.27         16.18         6.65 o                         
   0   7   6          3.34         30.13        18.24 o                         
   1   7   6          7.45         32.11        19.35 o                         
   2   7   6         41.73         90.72        44.52 o                         
   3   7   6         29.85         70.33        36.43 o                         
   4   7   6          7.31         -4.59        14.60 o                         
   5   7   6         69.44         68.85        33.72 o                         
 -11   8   6          0.95        -16.01        16.60 o                         
 -10   8   6         35.47         32.62        17.96 o                         
  -9   8   6          0.00         25.99        11.61 o                         
  -8   8   6         70.22         65.80        27.19 o                         
  -7   8   6          0.44         11.65        20.01 o                         
  -6   8   6        371.42        409.52        45.43 o                         
  -5   8   6         91.47         82.11        20.74 o                         
  -4   8   6          0.04          3.50        10.30 o                         
  -3   8   6        233.23        218.30        24.55 o                         
  -2   8   6          6.48         30.54        11.21 o                         
  -1   8   6          0.01         12.60         6.95 o                         
   0   8   6         40.95         51.24        19.99 o                         
   1   8   6          0.45         21.24        16.45 o                         
   2   8   6         90.80        105.74        30.77 o                         
   3   8   6         36.84         54.91        32.31 o                         
   4   8   6         24.07         17.07        19.30 o                         
   5   8   6          8.27         31.47        25.72 o                         
 -11   9   6         18.37         56.32        35.19 o                         
 -10   9   6          0.20          7.59        14.01 o                         
  -9   9   6          3.19         21.09        14.52 o                         
  -8   9   6         12.81        -17.36        17.36 o                         
  -7   9   6          7.65         -1.06        15.36 o                         
  -6   9   6          0.37         21.29        15.86 o                         
  -5   9   6         14.87         23.79        17.45 o                         
  -4   9   6          0.08         -4.57        15.18 o                         
  -3   9   6          6.37         10.26         5.99 o                         
  -2   9   6        145.57        165.55        37.29 o                         
  -1   9   6        114.54        113.48        15.72 o                         
   0   9   6         35.93         30.59         6.84 o                         
   1   9   6         52.68         93.92        28.92 o                         
   2   9   6        181.38        252.98        46.76 o                         
   3   9   6         15.13         -2.59        13.36 o                         
   4   9   6          4.04         60.20        32.84 o                         
   5   9   6          2.33         25.66        20.46 o                         
 -11  10   6          0.26          9.53        26.37 o                         
 -10  10   6          8.68         20.19        11.95 o                         
  -9  10   6         16.25         40.23        15.24 o                         
  -8  10   6         18.95         32.31        23.48 o                         
  -7  10   6          0.96          4.88        22.89 o                         
  -6  10   6          6.65         19.75        12.92 o                         
  -5  10   6         77.17         85.60        20.85 o                         
  -4  10   6        125.57        156.00        28.72 o                         
  -3  10   6          2.22         17.81         9.08 o                         
  -2  10   6        251.47        274.37        26.35 o                         
  -1  10   6          6.45         17.73         8.94 o                         
   0  10   6        109.35        113.10        16.39 o                         
   1  10   6        326.70        358.19        48.40 o                         
   2  10   6        139.56        117.53        44.08 o                         
   3  10   6          2.12         62.97        35.02 o                         
   4  10   6         20.91         21.77        12.48 o                         
   5  10   6          0.10         30.30        18.40 o                         
 -10  11   6         12.06        105.76        44.55 o                         
  -9  11   6         16.14         25.10        17.01 o                         
  -8  11   6          4.95         20.83        24.31 o                         
  -7  11   6          1.71          8.30        13.65 o                         
  -6  11   6          4.60         31.77        15.45 o                         
  -5  11   6        106.63         81.63        32.37 o                         
  -4  11   6         49.31         75.44        17.07 o                         
  -3  11   6          0.25         10.09         8.66 o                         
  -2  11   6          9.44         31.36        13.37 o                         
  -1  11   6          9.87         12.40        12.09 o                         
   0  11   6         20.64         18.10         7.56 o                         
   1  11   6        249.45        355.42        48.18 o                         
   2  11   6         67.35         87.28        35.37 o                         
   3  11   6         28.95         84.33        38.43 o                         
   4  11   6         46.39        110.05        43.73 o                         
   5  11   6          7.91         58.33        24.14 o                         
 -10  12   6          0.01          7.94        25.72 o                         
  -9  12   6          2.53         15.00        10.87 o                         
  -8  12   6        115.72        138.66        51.85 o                         
  -7  12   6         10.59         17.07        17.48 o                         
  -6  12   6          7.62         18.16         9.42 o                         
  -5  12   6         32.58         20.47        20.63 o                         
  -4  12   6        256.51        259.77        28.62 o                         
  -3  12   6         18.75         39.58        17.61 o                         
  -2  12   6         13.60         27.14         9.67 o                         
  -1  12   6         32.08         61.69        12.93 o                         
   0  12   6          0.72         13.44         8.02 o                         
   1  12   6         98.31        154.35        32.70 o                         
   2  12   6        283.04        372.94        72.74 o                         
   3  12   6          9.40         48.32        30.13 o                         
   4  12   6          3.60         25.54        27.90 o                         
   5  12   6          6.78         23.50        20.99 o                         
 -10  13   6         29.75         83.92        40.55 o                         
  -9  13   6         45.23         56.99        23.60 o                         
  -8  13   6         72.93         70.43        28.07 o                         
  -7  13   6         86.74         78.63        31.78 o                         
  -6  13   6          4.88         13.68         8.72 o                         
  -5  13   6         63.70         84.95        20.10 o                         
  -4  13   6         84.96         99.13        18.39 o                         
  -3  13   6         34.55         78.57        17.27 o                         
  -2  13   6          1.76          5.35        10.25 o                         
  -1  13   6          5.89          3.02        18.71 o                         
   0  13   6          4.03         37.60        16.13 o                         
   1  13   6          7.71         31.14        18.60 o                         
   2  13   6         46.09        167.79        54.20 o                         
   3  13   6        395.96        510.06        86.10 o                         
   4  13   6         27.82         38.67        27.78 o                         
   5  13   6          5.00         56.16        24.45 o                         
 -10  14   6          1.59         59.97        33.31 o                         
  -9  14   6         55.23         86.33        25.09 o                         
  -8  14   6         13.36         20.93        23.54 o                         
  -7  14   6         38.86         44.67        26.01 o                         
  -6  14   6          8.64          7.55        15.63 o                         
  -5  14   6         19.91         24.78        15.89 o                         
  -4  14   6        158.31        165.74        32.19 o                         
  -3  14   6        262.49        249.84        37.99 o                         
  -2  14   6          3.63         28.11        22.04 o                         
  -1  14   6          4.15         35.53        20.43 o                         
   0  14   6         75.86         73.47        23.51 o                         
   1  14   6          3.95         29.93        40.34 o                         
   2  14   6         27.90         54.32        33.84 o                         
   3  14   6        591.55        631.00        93.28 o                         
   4  14   6          2.59         72.92        35.02 o                         
   5  14   6         20.28         71.07        56.85 o                         
 -10  15   6          0.55         -7.77        18.24 o                         
  -9  15   6         62.42         98.12        25.51 o                         
  -8  15   6        151.92        169.18        31.84 o                         
  -7  15   6          1.51          3.76         7.94 o                         
  -6  15   6         28.23         30.78        13.76 o                         
  -5  15   6          2.16         14.75        27.25 o                         
  -4  15   6         70.63        141.48        39.96 o                         
  -3  15   6          0.56         36.80        19.38 o                         
  -2  15   6          0.12         18.86        17.48 o                         
  -1  15   6         65.21         91.20        24.94 o                         
   0  15   6         46.75         92.05        25.17 o                         
   1  15   6         69.14         72.71        24.39 o                         
   2  15   6          3.33         11.53        15.83 o                         
   3  15   6         50.39         97.16        42.20 o                         
   4  15   6          0.39         39.25        30.78 o                         
 -10  16   6          0.14         55.44        34.19 o                         
  -9  16   6         17.89         33.47        16.39 o                         
  -8  16   6         33.85         64.16        22.76 o                         
  -7  16   6          0.76          5.21        11.21 o                         
  -6  16   6         12.66         20.40        16.27 o                         
  -5  16   6         86.75         77.12        19.90 o                         
  -4  16   6        177.75        168.43        40.20 o                         
  -3  16   6        319.76        325.20        43.39 o                         
  -2  16   6         10.76          1.51         9.63 o                         
  -1  16   6         72.99         66.53        22.17 o                         
   0  16   6         18.50         45.11        19.95 o                         
   1  16   6         95.64        114.88        42.55 o                         
   2  16   6          2.37         77.51        37.96 o                         
   3  16   6        156.41        220.63        59.03 o                         
   4  16   6         55.61         95.57        41.90 o                         
 -10  17   6         25.49         70.39        36.49 o                         
  -9  17   6         45.59         67.64        23.33 o                         
  -8  17   6          7.73         18.74        17.39 o                         
  -7  17   6         58.47         67.44        23.89 o                         
  -6  17   6         38.13         55.20        19.30 o                         
  -5  17   6          1.18          3.06        13.95 o                         
  -4  17   6         98.69         92.93        30.31 o                         
  -3  17   6        266.44        262.28        39.47 o                         
  -2  17   6          5.33         -9.78        17.21 o                         
  -1  17   6          0.78         12.66        37.96 o                         
   0  17   6          2.34         28.68        16.41 o                         
   1  17   6         63.79         84.10        38.61 o                         
   2  17   6        405.84        504.71        85.51 o                         
   3  17   6          0.49          8.36        23.13 o                         
   4  17   6         16.02         65.44        37.61 o                         
 -10  18   6          6.57         -3.12        17.36 o                         
  -9  18   6          6.74         12.59        26.75 o                         
  -8  18   6         61.86        265.78       223.69 o                         
  -7  18   6         20.32         38.61        16.15 o                         
  -6  18   6          8.60         -3.30         7.03 o                         
  -5  18   6          0.53         -7.30        17.18 o                         
  -4  18   6         72.26         61.62        25.25 o                         
  -3  18   6        125.49        147.77        31.21 o                         
  -2  18   6        123.68        133.74        29.03 o                         
  -1  18   6          0.12         -7.65        13.36 o                         
   0  18   6          1.85         13.42        36.28 o                         
   1  18   6         11.09         62.74        31.60 o                         
   2  18   6       1332.17       1150.13       126.18 o                         
   3  18   6         89.16         52.67        34.66 o                         
   4  18   6         26.11         45.02        29.43 o                         
 -10  19   6          0.24         26.19        23.48 o                         
  -9  19   6          0.73         16.02         8.55 o                         
  -8  19   6          3.90         13.49        16.93 o                         
  -7  19   6         55.30         82.02        23.62 o                         
  -6  19   6         32.26         28.05        15.45 o                         
  -5  19   6          0.23        -10.06        12.65 o                         
  -4  19   6         14.99         62.09        31.07 o                         
  -3  19   6        318.21        341.78        43.05 o                         
  -2  19   6         66.94         59.19        23.33 o                         
  -1  19   6         62.60        100.83        25.68 o                         
   0  19   6         35.42         39.74        15.65 o                         
   1  19   6        308.46        389.36        73.27 o                         
   2  19   6          0.13        165.61        51.38 o                         
   3  19   6         40.63         21.07        25.78 o                         
   4  19   6         12.17        -13.01        13.01 o                         
  -9  20   6          6.42         22.62        14.44 o                         
  -8  20   6        283.55        258.42        46.40 o                         
  -7  20   6          7.72         29.88        17.07 o                         
  -6  20   6          4.93         21.61        14.32 o                         
  -5  20   6         32.07         27.17        14.34 o                         
  -4  20   6         90.72        122.29        35.78 o                         
  -3  20   6          3.78         54.73        30.60 o                         
  -2  20   6          9.38         50.34        35.93 o                         
  -1  20   6         90.20        112.35        29.06 o                         
   0  20   6         64.17         91.82        27.19 o                         
   1  20   6       1201.06       1191.62       126.12 o                         
   2  20   6        770.68        713.04        98.81 o                         
   3  20   6          9.99         39.08        28.54 o                         
   4  20   6          4.95         15.77        25.07 o                         
  -9  21   6          1.21         21.23        15.36 o                         
  -8  21   6          2.35         41.63        20.42 o                         
  -7  21   6          0.75         17.92        16.57 o                         
  -6  21   6         19.63         33.07        18.01 o                         
  -5  21   6          5.21         25.10        19.36 o                         
  -4  21   6         41.84         41.14        23.95 o                         
  -3  21   6         69.67         84.51        28.72 o                         
  -2  21   6        153.84        150.19        31.81 o                         
  -1  21   6         67.40         78.13        21.55 o                         
   0  21   6         52.67         63.44        18.37 o                         
   1  21   6         18.47         35.02        31.19 o                         
   2  21   6        173.63        254.47        63.27 o                         
   3  21   6         17.68        -11.65        21.07 o                         
   4  21   6         64.50         38.08        26.72 o                         
  -9  22   6          8.15         13.00        14.19 o                         
  -8  22   6         22.79         39.87        18.92 o                         
  -7  22   6          0.57         50.67        33.25 o                         
  -6  22   6          0.13         18.92        14.31 o                         
  -5  22   6          3.54         22.41        19.21 o                         
  -4  22   6        145.59        137.14        28.48 o                         
  -3  22   6         34.72         32.78        22.30 o                         
  -2  22   6         16.33         16.91        15.64 o                         
  -1  22   6          3.96         18.04         9.98 o                         
   0  22   6          1.10         -9.04        16.65 o                         
   1  22   6         10.68         50.79        35.96 o                         
   2  22   6        608.50        585.51        89.16 o                         
   3  22   6          3.17         17.01        21.36 o                         
   4  22   6          2.48        -23.95        23.95 o                         
  -9  23   6         17.70         23.08        16.04 o                         
  -8  23   6          0.10         48.74        20.49 o                         
  -7  23   6         35.99         62.50        32.07 o                         
  -6  23   6         24.55         59.21        19.27 o                         
  -5  23   6         26.35         32.61        21.13 o                         
  -4  23   6          1.35          2.25         9.01 o                         
  -3  23   6        223.60        216.13        62.35 o                         
  -2  23   6          1.70         -4.45        11.51 o                         
  -1  23   6          1.52         18.95        11.72 o                         
   0  23   6          5.72         23.10        15.15 o
[truncated: 47,386 more chars]
